# Supplementary material for: A single-nucleus transcriptomic atlas of primate testicular aging reveals exhaustion of the spermatogonial stem cell reservoir and loss of Sertoli cell homeostasis
Source: Protein Cell. 2022 Nov 18;14(12):888–907. doi: 10.1093/procel/pwac057 (PMC10691849; doi:10.1093/procel/pwac057)
Supplement: pwac057_suppl_Supplementary_Table_S1 [file pwac057_suppl_supplementary_table_s1.xlsx]

## Sheet: Summary
Table S1. Marker genes and cell numbers of each cell type in monkey testes.
The SHEET "Marker" shows marker genes of different cell types identified in snRNA-seq of monkey testes.
The SHEET "Cell number" shows the cell numbers of each cell type identified in snRNA-seq of monkey testes.

## Sheet: Marker
Marker genes of different cell types identified in monkey testes
Gene	Celltype	p_val	avg_logFC	pct.1	pct.2	p_val_adj
NRG3	SSC	0	2.50508	0.877	0.066	0
DSCAM	SSC	0	2.27852	0.914	0.17	0
KAZN	SSC	0	1.92325	0.944	0.397	0
ENSMFAG00000046470	SSC	0	1.88178	0.81	0.058	0
CDH20	SSC	0	1.72214	0.812	0.152	0
PDZD2	SSC	0	1.70828	0.86	0.308	0
TMTC2	SSC	0	1.63075	0.754	0.081	0
SGSM1	SSC	0	1.60348	0.698	0.056	0
CNTNAP5	SSC	0	1.56256	0.798	0.123	0
EFNA5	SSC	0	1.5272	0.679	0.04	0
MDGA2	SSC	0	1.51301	0.845	0.197	0
NRXN1	SSC	0	1.45111	0.878	0.236	0
TENM3	SSC	0	1.44124	0.895	0.215	0
NETO2	SSC	0	1.438	0.747	0.049	0
HS3ST4	SSC	0	1.435	0.802	0.188	0
RBFOX1	SSC	0	1.42987	0.865	0.303	0
FBN2	SSC	0	1.4242	0.77	0.08	0
MTUS2	SSC	0	1.4239	0.757	0.095	0
MAGI1	SSC	0	1.40689	0.87	0.198	0
ENSMFAG00000047037	SSC	0	1.38147	0.721	0.107	0
IGF2BP2	SSC	0	1.37857	0.688	0.054	0
FGF13	SSC	0	1.3734	0.647	0.112	0
NKAIN2	SSC	0	1.33123	0.737	0.157	0
RELN	SSC	0	1.31868	0.677	0.05	0
UBE2E2	SSC	0	1.29795	0.883	0.221	0
KCNH1	SSC	0	1.29523	0.632	0.119	0
AGAP1	SSC	0	1.2893	0.878	0.294	0
CNTNAP2	SSC	0	1.28095	0.838	0.29	0
GABRB3	SSC	0	1.27598	0.809	0.261	0
TPK1	SSC	0	1.26131	0.728	0.108	0
IL1RAPL1	SSC	0	1.25386	0.849	0.275	0
SH3RF3	SSC	0	1.25035	0.719	0.108	0
NEGR1	SSC	0	1.24861	0.695	0.142	0
TMEM117	SSC	0	1.23368	0.854	0.286	0
ADAM23	SSC	0	1.21998	0.642	0.02	0
ENSMFAG00000047065	SSC	0	1.21533	0.456	0.011	0
ENSMFAG00000046855	SSC	0	1.21253	0.636	0.043	0
TENM2	SSC	0	1.2112	0.833	0.2	0
KCNQ3	SSC	0	1.20986	0.644	0.092	0
LDLRAD3	SSC	0	1.20912	0.696	0.077	0
CACNA2D3	SSC	0	1.19719	0.867	0.27	0
HS6ST2	SSC	0	1.18771	0.605	0.072	0
GALNT13	SSC	0	1.17997	0.683	0.138	0
DLGAP2	SSC	0	1.17271	0.817	0.26	0
NHSL1	SSC	0	1.15597	0.607	0.054	0
FOXP2	SSC	0	1.15102	0.608	0.047	0
OPCML	SSC	0	1.14765	0.827	0.235	0
FAM178B	SSC	0	1.14762	0.687	0.098	0
DPYD	SSC	0	1.14754	0.885	0.316	0
ENSMFAG00000046988	SSC	0	1.13972	0.608	0.089	0
NETO1	SSC	0	1.13022	0.52	0.034	0
ANO4	SSC	0	1.12624	0.708	0.149	0
RFX8	SSC	0	1.1262	0.597	0.069	0
CALN1	SSC	0	1.12499	0.604	0.092	0
TMEM181	SSC	0	1.12206	0.699	0.148	0
AFF3	SSC	0	1.10685	0.842	0.252	0
HIBADH	SSC	0	1.10108	0.76	0.152	0
GABRG3	SSC	0	1.09924	0.904	0.429	0
ENSMFAG00000046609	SSC	0	1.09865	0.475	0.036	0
DOCK10	SSC	0	1.09795	0.525	0.117	0
NPHS1	SSC	0	1.09754	0.534	0.071	0
CDH4	SSC	0	1.07336	0.656	0.16	0
GMDS	SSC	0	1.07277	0.873	0.293	0
PDE4D	SSC	0	1.07178	0.764	0.29	0
ADAMTS19	SSC	0	1.06989	0.568	0.072	0
ENSMFAG00000038698	SSC	0	1.06848	0.83	0.217	0
BUD23	SSC	0	1.0674	0.462	0.018	0
EYA4	SSC	0	1.06673	0.547	0.036	0
STK31	SSC	0	1.06525	0.764	0.141	0
MLLT3	SSC	0	1.05814	0.688	0.129	0
PTPRG	SSC	0	1.05404	0.925	0.597	0
RNF220	SSC	0	1.04844	0.656	0.142	0
FAM189A1	SSC	0	1.03525	0.749	0.148	0
SH3GLB1	SSC	0	1.03284	0.626	0.187	0
SH3GL2	SSC	0	1.03108	0.54	0.069	0
KIAA1958	SSC	0	1.02305	0.752	0.115	0
NTM	SSC	0	1.0168	0.809	0.258	0
PTPRN2	SSC	0	1.01447	0.79	0.212	0
SPIDR	SSC	0	1.0139	0.848	0.334	0
HS6ST3	SSC	0	1.00786	0.813	0.296	0
GPC5	SSC	0	1.00759	0.889	0.373	0
PRDM15	SSC	0	1.00662	0.616	0.102	0
ENSMFAG00000046703	SSC	0	1.00503	0.555	0.081	0
SORCS1	SSC	0	1.00106	0.546	0.089	0
KAZN	Diff. SPG	0	1.86882	0.799	0.398	0
DMRT1	Diff. SPG	0	1.80824	0.637	0.081	0
MKI67	Diff. SPG	0	1.78451	0.486	0.012	0
ENSMFAG00000046988	Diff. SPG	0	1.68163	0.614	0.086	0
OPCML	Diff. SPG	0	1.65198	0.7	0.235	0
CACNA1B	Diff. SPG	0	1.55282	0.733	0.222	0
MGMT	Diff. SPG	0	1.53158	0.618	0.128	0
DLGAP2	Diff. SPG	0	1.51595	0.685	0.26	0
KCNQ1	Diff. SPG	0	1.50726	0.662	0.156	0
IL1RAPL1	Diff. SPG	0	1.50574	0.675	0.277	0
TOP2A	Diff. SPG	0	1.48914	0.524	0.083	0
ENSMFAG00000046470	Diff. SPG	0	1.46097	0.537	0.061	0
GALNT14	Diff. SPG	0	1.44293	0.513	0.068	0
BRCA2	Diff. SPG	0	1.43246	0.615	0.091	0
HELLS	Diff. SPG	0	1.43104	0.579	0.049	0
SMC1B	Diff. SPG	0	1.41016	0.669	0.14	0
CAMK1D	Diff. SPG	0	1.40711	0.729	0.337	0
AGAP1	Diff. SPG	0	1.3956	0.714	0.295	0
GMDS	Diff. SPG	0	1.393	0.76	0.293	0
GABRG3	Diff. SPG	0	1.36846	0.822	0.429	0
RNF130	Diff. SPG	0	1.32603	0.677	0.213	0
HIBADH	Diff. SPG	0	1.30408	0.632	0.153	0
CDH20	Diff. SPG	0	1.30314	0.534	0.156	0
NCL	Diff. SPG	0	1.27754	0.445	0.042	0
UBE2E2	Diff. SPG	0	1.26973	0.683	0.223	0
TKTL1	Diff. SPG	0	1.26898	0.537	0.091	0
TENM3	Diff. SPG	0	1.26785	0.7	0.217	0
CYP2E1	Diff. SPG	0	1.25298	0.63	0.14	0
NASP	Diff. SPG	0	1.24177	0.542	0.086	0
TEX11	Diff. SPG	0	1.23367	0.434	0.069	0
ENSMFAG00000046910	Diff. SPG	0	1.22547	0.445	0.056	0
CCDC88C	Diff. SPG	0	1.22322	0.509	0.078	0
HSP90AA1	Diff. SPG	0	1.22274	0.403	0.07	0
ZNF280C	Diff. SPG	0	1.20694	0.502	0.063	0
CENPF	Diff. SPG	0	1.19361	0.416	0.066	0
ATP11A	Diff. SPG	0	1.1776	0.591	0.159	0
LDLRAD4	Diff. SPG	0	1.17275	0.545	0.161	0
KNL1	Diff. SPG	0	1.16611	0.608	0.152	0
SRBD1	Diff. SPG	0	1.16425	0.592	0.165	0
OCA2	Diff. SPG	0	1.15088	0.632	0.212	0
SMC4	Diff. SPG	0	1.14926	0.579	0.156	0
HMGB1	Diff. SPG	0	1.14187	0.354	0.029	0
MEIOB	Diff. SPG	0	1.1326	0.531	0.067	0
SCML2	Diff. SPG	0	1.11929	0.442	0.066	0
PACS1	Diff. SPG	0	1.1104	0.643	0.243	0
NR3C2	Diff. SPG	0	1.10611	0.521	0.141	0
MAGI1	Diff. SPG	0	1.10255	0.608	0.201	0
BICDL1	Diff. SPG	0	1.09781	0.469	0.093	0
NHSL1	Diff. SPG	0	1.0928	0.391	0.057	0
SPEN	Diff. SPG	0	1.09039	0.582	0.148	0
ENSMFAG00000031087	Diff. SPG	0	1.09007	0.305	0.02	0
MOV10L1	Diff. SPG	0	1.08901	0.659	0.22	0
AFF3	Diff. SPG	0	1.0847	0.629	0.255	0
CECR2	Diff. SPG	0	1.08133	0.49	0.109	0
BUD23	Diff. SPG	0	1.07833	0.374	0.018	0
ENSMFAG00000046506	Diff. SPG	0	1.07371	0.333	0.03	0
VRK1	Diff. SPG	0	1.06463	0.477	0.078	0
NARS2	Diff. SPG	0	1.05826	0.531	0.107	0
RBM44	Diff. SPG	0	1.057	0.576	0.188	0
PRAME	Diff. SPG	0	1.05376	0.454	0.055	0
ENSMFAG00000001879	Diff. SPG	0	1.05328	0.282	0.012	0
TACC3	Diff. SPG	0	1.05312	0.432	0.07	0
DSCAM	Diff. SPG	0	1.03666	0.536	0.176	0
JADE3	Diff. SPG	0	1.03643	0.539	0.127	0
CPEB1	Diff. SPG	0	1.02986	0.468	0.085	0
MTSS1	Diff. SPG	0	1.0283	0.473	0.111	0
B4GALNT3	Diff. SPG	0	1.012	0.35	0.042	0
GLI3	Diff. SPG	0	1.01165	0.473	0.116	0
SMC3	Diff. SPG	0	1.00552	0.521	0.145	0
MICU1	Diff. SPG	0	1.00275	0.585	0.203	0
SYT14	Diff. SPG	0	1.00161	0.483	0.123	0
CNTNAP5	Diff. SPG	6.55465e-290	1.04102	0.419	0.129	1.35963e-285
ROBO2	Diff. SPG	2.12038e-265	1.17895	0.781	0.539	4.39831e-261
CDH4	Diff. SPG	1.61352e-252	1.04796	0.447	0.163	3.34692e-248
RAD51AP2	Early SPC	0	2.51142	0.506	0.016	0
STXBP5L	Early SPC	0	2.07607	0.513	0.217	0
CCDC73	Early SPC	0	1.91708	0.538	0.1	0
BRCA2	Early SPC	0	1.84313	0.522	0.081	0
TEX11	Early SPC	0	1.70557	0.391	0.061	0
CACNA1B	Early SPC	0	1.70158	0.555	0.217	0
ZCWPW1	Early SPC	0	1.69725	0.47	0.047	0
SYCP1	Early SPC	0	1.61742	0.472	0.201	0
HPSE2	Early SPC	0	1.60864	0.491	0.22	0
SYCP2	Early SPC	0	1.60523	0.491	0.103	0
SDK1	Early SPC	0	1.60242	0.634	0.39	0
KCNQ1	Early SPC	0	1.58743	0.5	0.151	0
ENSMFAG00000046575	Early SPC	0	1.57441	0.468	0.147	0
MEIOB	Early SPC	0	1.53578	0.458	0.057	0
TOP2A	Early SPC	0	1.51963	0.45	0.075	0
ENTHD1	Early SPC	0	1.51294	0.444	0.13	0
PBX3	Early SPC	0	1.49187	0.352	0.073	0
ANKRD31	Early SPC	0	1.48948	0.471	0.138	0
SMC1B	Early SPC	0	1.48066	0.489	0.134	0
IQCB1	Early SPC	0	1.47275	0.422	0.087	0
AGBL4	Early SPC	0	1.46894	0.733	0.43	0
ENSMFAG00000047141	Early SPC	0	1.46689	0.347	0.093	0
KNL1	Early SPC	0	1.46501	0.512	0.143	0
HSP90AA1	Early SPC	0	1.43662	0.352	0.063	0
CLSPN	Early SPC	0	1.40621	0.32	0.02	0
PCBP3	Early SPC	0	1.39149	0.497	0.201	0
SHOC1	Early SPC	0	1.38796	0.401	0.108	0
TTC28	Early SPC	0	1.33878	0.717	0.506	0
RIMS2	Early SPC	0	1.32351	0.624	0.379	0
PDE3B	Early SPC	0	1.32049	0.497	0.155	0
STAG3	Early SPC	0	1.32033	0.404	0.07	0
ENSMFAG00000046988	Early SPC	0	1.31721	0.372	0.084	0
DNAJC1	Early SPC	0	1.31603	0.489	0.198	0
VIPR2	Early SPC	0	1.31576	0.398	0.05	0
TENM2	Early SPC	0	1.30332	0.453	0.2	0
MEI1	Early SPC	0	1.29924	0.447	0.157	0
TOPAZ1	Early SPC	0	1.29368	0.36	0.073	0
SKAP1	Early SPC	0	1.28762	0.363	0.126	0
SETX	Early SPC	0	1.27295	0.478	0.191	0
ENSMFAG00000031138	Early SPC	0	1.27116	0.468	0.105	0
ENSMFAG00000046470	Early SPC	0	1.27095	0.332	0.059	0
CYP2E1	Early SPC	0	1.25754	0.462	0.135	0
GPHN	Early SPC	0	1.22967	0.692	0.482	0
SYCP3	Early SPC	0	1.21388	0.377	0.093	0
C11orf80	Early SPC	0	1.21167	0.529	0.267	0
ADARB1	Early SPC	0	1.21105	0.319	0.059	0
DTL	Early SPC	0	1.19244	0.304	0.056	0
LPCAT2	Early SPC	0	1.18484	0.28	0.071	0
HFM1	Early SPC	0	1.17834	0.347	0.121	0
RBM44	Early SPC	0	1.17802	0.483	0.182	0
TERB1	Early SPC	0	1.17732	0.399	0.125	0
CCDC88A	Early SPC	0	1.17585	0.509	0.205	0
GMDS	Early SPC	0	1.1748	0.554	0.291	0
TUBA1A	Early SPC	0	1.16996	0.348	0.084	0
PIWIL2	Early SPC	0	1.16111	0.302	0.078	0
STAG1	Early SPC	0	1.15872	0.584	0.367	0
DMC1	Early SPC	0	1.15588	0.292	0.035	0
SCAPER	Early SPC	0	1.15276	0.649	0.408	0
ENSMFAG00000038775	Early SPC	0	1.14418	0.458	0.147	0
HELLS	Early SPC	0	1.12342	0.319	0.048	0
JADE3	Early SPC	0	1.11273	0.362	0.125	0
ENSMFAG00000039652	Early SPC	0	1.11086	0.253	0.052	0
ARHGAP5	Early SPC	0	1.10851	0.451	0.19	0
SPEN	Early SPC	0	1.10335	0.41	0.145	0
CIT	Early SPC	0	1.10275	0.322	0.083	0
ATAD2B	Early SPC	0	1.09471	0.408	0.173	0
SMC4	Early SPC	0	1.08136	0.417	0.152	0
ENSMFAG00000031514	Early SPC	0	1.07801	0.311	0.094	0
SGO2	Early SPC	0	1.07091	0.313	0.1	0
BICDL1	Early SPC	0	1.06509	0.315	0.091	0
NSD2	Early SPC	0	1.06504	0.38	0.129	0
ANKRD62	Early SPC	0	1.06251	0.424	0.191	0
HORMAD1	Early SPC	0	1.06236	0.286	0.041	0
FCHSD2	Early SPC	0	1.05909	0.581	0.332	0
C14orf39	Early SPC	0	1.05052	0.411	0.138	0
SYN2	Early SPC	0	1.03427	0.577	0.325	0
SUGP2	Early SPC	0	1.02607	0.36	0.13	0
RGS12	Early SPC	0	1.02387	0.317	0.111	0
SUZ12	Early SPC	0	1.02304	0.474	0.25	0
C18orf63	Early SPC	0	1.01833	0.256	0.05	0
WDR62	Early SPC	0	1.01793	0.287	0.068	0
ENSMFAG00000044756	Early SPC	0	1.0045	0.307	0.099	0
C12orf40	Early SPC	0	1.00297	0.313	0.101	0
SYN3	Early SPC	8.81246e-305	1.06016	0.539	0.313	1.82797e-300
CCDC36	Early SPC	4.47284e-291	1.12957	0.518	0.318	9.27801e-287
MALRD1	Early SPC	2.22047e-287	1.10342	0.461	0.238	4.60592e-283
RAD51B	Early SPC	4.65184e-278	1.0656	0.606	0.432	9.64931e-274
SCMH1	Early SPC	7.21797e-274	1.32948	0.568	0.381	1.49722e-269
CDH20	Early SPC	9.52951e-251	1.10283	0.351	0.155	1.97671e-246
ATG10	Early SPC	3.37731e-245	1.13209	0.37	0.181	7.00555e-241
FLT1	Early SPC	4.32423e-244	1.10998	0.496	0.295	8.96974e-240
DSCAM	Early SPC	8.05826e-231	1.07228	0.363	0.175	1.67152e-226
TEX15	Early SPC	7.06264e-198	1.22921	0.452	0.288	1.465e-193
EXOC6B	Early SPC	3.15979e-190	1.09004	0.579	0.441	6.55435e-186
GLCCI1	Early SPC	6.26262e-157	1.155	0.425	0.272	1.29906e-152
ADAM2	Late SPC	0	2.49354	0.777	0.024	0
CYP19A1	Late SPC	0	2.16016	0.57	0.027	0
DNHD1	Late SPC	0	2.08356	0.816	0.073	0
PTPN22	Late SPC	0	2.07404	0.825	0.138	0
ENSMFAG00000035800	Late SPC	0	2.06739	0.874	0.164	0
ZNF572	Late SPC	0	2.0548	0.473	0.024	0
ENSMFAG00000001981	Late SPC	0	1.99392	0.833	0.099	0
SHCBP1L	Late SPC	0	1.8757	0.656	0.052	0
PDE3B	Late SPC	0	1.86289	0.739	0.128	0
PEBP4	Late SPC	0	1.85912	0.672	0.043	0
ENSMFAG00000046513	Late SPC	0	1.85324	0.661	0.061	0
ENSMFAG00000006312	Late SPC	0	1.82071	0.705	0.039	0
ENSMFAG00000045427	Late SPC	0	1.81846	0.521	0.06	0
STRC	Late SPC	0	1.78695	0.811	0.106	0
ENSMFAG00000031138	Late SPC	0	1.78343	0.744	0.075	0
GLIPR1L1	Late SPC	0	1.78076	0.515	0.022	0
ENSMFAG00000038775	Late SPC	0	1.76066	0.764	0.115	0
ENSMFAG00000034063	Late SPC	0	1.75986	0.797	0.164	0
ENSMFAG00000034279	Late SPC	0	1.73885	0.732	0.104	0
PRMT8	Late SPC	0	1.72928	0.43	0.042	0
ANKRD62	Late SPC	0	1.7048	0.788	0.157	0
ENSMFAG00000044676	Late SPC	0	1.69888	0.495	0.072	0
SLC4A8	Late SPC	0	1.61376	0.774	0.116	0
ENSMFAG00000033345	Late SPC	0	1.61235	0.684	0.105	0
SLC9B1	Late SPC	0	1.60889	0.656	0.122	0
ENSMFAG00000002024	Late SPC	0	1.58925	0.618	0.106	0
CCDC171	Late SPC	0	1.5725	0.724	0.177	0
SLC9C1	Late SPC	0	1.56565	0.56	0.08	0
NEK10	Late SPC	0	1.5654	0.759	0.179	0
HSF5	Late SPC	0	1.56446	0.603	0.061	0
PIWIL1	Late SPC	0	1.55993	0.568	0.02	0
CCDC38	Late SPC	0	1.55846	0.539	0.015	0
CFAP299	Late SPC	0	1.5491	0.836	0.375	0
ENSMFAG00000035987	Late SPC	0	1.54877	0.451	0.012	0
SPDYA	Late SPC	0	1.51827	0.733	0.111	0
CENPP	Late SPC	0	1.47925	0.671	0.166	0
SPATA16	Late SPC	0	1.4579	0.418	0.029	0
TMPRSS12	Late SPC	0	1.4394	0.538	0.061	0
NUP210L	Late SPC	0	1.43857	0.685	0.136	0
GLIPR1L2	Late SPC	0	1.4316	0.602	0.047	0
LDHC	Late SPC	0	1.42722	0.429	0.015	0
RFX4	Late SPC	0	1.42053	0.76	0.209	0
PLAAT5	Late SPC	0	1.4037	0.492	0.019	0
STRBP	Late SPC	0	1.39669	0.622	0.064	0
SLC12A6	Late SPC	0	1.39292	0.74	0.18	0
CFAP46	Late SPC	0	1.39205	0.779	0.231	0
SETX	Late SPC	0	1.38317	0.684	0.168	0
LARP1B	Late SPC	0	1.38165	0.717	0.221	0
NEU3	Late SPC	0	1.37741	0.611	0.042	0
CEP128	Late SPC	0	1.37616	0.723	0.213	0
ADGB	Late SPC	0	1.37184	0.69	0.177	0
NOVA1	Late SPC	0	1.33904	0.605	0.124	0
ZCWPW2	Late SPC	0	1.33384	0.643	0.132	0
ADAM32	Late SPC	0	1.32838	0.603	0.114	0
ENSMFAG00000033486	Late SPC	0	1.32778	0.653	0.105	0
ENSMFAG00000000679	Late SPC	0	1.32129	0.74	0.143	0
WDR64	Late SPC	0	1.3207	0.711	0.299	0
PCDH9	Late SPC	0	1.32003	0.581	0.203	0
SLC26A8	Late SPC	0	1.31112	0.594	0.082	0
CCDC88A	Late SPC	0	1.30371	0.758	0.178	0
PCLO	Late SPC	0	1.3004	0.51	0.132	0
SPATA22	Late SPC	0	1.29936	0.623	0.056	0
SPAG16	Late SPC	0	1.29618	0.862	0.474	0
REXO5	Late SPC	0	1.28122	0.433	0.018	0
DNAH7	Late SPC	0	1.2776	0.714	0.238	0
AGBL4	Late SPC	0	1.27603	0.882	0.412	0
GNAO1	Late SPC	0	1.27551	0.375	0.078	0
GRIN3A	Late SPC	0	1.2744	0.365	0.012	0
OGN	Late SPC	0	1.27178	0.5	0.083	0
ZBTB32	Late SPC	0	1.26678	0.475	0.015	0
DNAH2	Late SPC	0	1.26677	0.711	0.182	0
ENSMFAG00000047089	Late SPC	0	1.2595	0.564	0.039	0
GRIK5	Late SPC	0	1.25937	0.797	0.204	0
CDC20B	Late SPC	0	1.25897	0.422	0.012	0
ADAM18	Late SPC	0	1.25876	0.478	0.082	0
CNTD1	Late SPC	0	1.25349	0.609	0.046	0
ZPBP	Late SPC	0	1.25138	0.645	0.168	0
FLT1	Late SPC	0	1.24417	0.728	0.272	0
CFAP221	Late SPC	0	1.2422	0.614	0.113	0
NSUN7	Late SPC	0	1.2349	0.58	0.082	0
ENSMFAG00000043938	Late SPC	0	1.23196	0.442	0.031	0
ENSMFAG00000040287	Late SPC	0	1.21577	0.607	0.118	0
CYP2E1	Late SPC	0	1.21475	0.674	0.11	0
ASZ1	Late SPC	0	1.20254	0.638	0.074	0
PIK3R3	Late SPC	0	1.19728	0.585	0.093	0
ASRGL1	Late SPC	0	1.19013	0.501	0.039	0
DNAAF4	Late SPC	0	1.18968	0.689	0.151	0
PPP4R4	Late SPC	0	1.18923	0.552	0.097	0
ENSMFAG00000031765	Late SPC	0	1.18706	0.55	0.155	0
LRRIQ3	Late SPC	0	1.18478	0.763	0.244	0
ENSMFAG00000024252	Late SPC	0	1.1844	0.508	0.241	0
KIZ	Late SPC	0	1.18375	0.655	0.141	0
AK9	Late SPC	0	1.1787	0.774	0.27	0
ENSMFAG00000031056	Late SPC	0	1.17606	0.781	0.333	0
ZNRF2	Late SPC	0	1.173	0.48	0.099	0
CCP110	Late SPC	0	1.17144	0.562	0.045	0
ENSMFAG00000036557	Late SPC	0	1.17144	0.406	0.017	0
FAM184A	Late SPC	0	1.16961	0.704	0.178	0
BRDT	Late SPC	0	1.16795	0.626	0.178	0
ANO5	Late SPC	0	1.16625	0.537	0.097	0
ENSMFAG00000046973	Late SPC	0	1.16618	0.445	0.031	0
SLC2A14	Late SPC	0	1.16609	0.611	0.1	0
PARP9	Late SPC	0	1.16596	0.47	0.087	0
EFCAB5	Late SPC	0	1.16525	0.543	0.165	0
TDRD10	Late SPC	0	1.16103	0.544	0.101	0
ZNF608	Late SPC	0	1.15627	0.474	0.065	0
CCDC146	Late SPC	0	1.15241	0.754	0.294	0
BCAS3	Late SPC	0	1.15126	0.788	0.486	0
MGAT4D	Late SPC	0	1.15051	0.365	0.006	0
DYDC1	Late SPC	0	1.14817	0.498	0.04	0
C1orf167	Late SPC	0	1.14674	0.435	0.025	0
KIF6	Late SPC	0	1.14645	0.566	0.149	0
SPAG17	Late SPC	0	1.14208	0.8	0.332	0
CLGN	Late SPC	0	1.13952	0.453	0.059	0
NOL4L	Late SPC	0	1.13162	0.657	0.129	0
ENTHD1	Late SPC	0	1.13144	0.603	0.11	0
CFAP54	Late SPC	0	1.13129	0.719	0.25	0
SYCP2	Late SPC	0	1.12995	0.623	0.083	0
TMIGD3	Late SPC	0	1.12854	0.33	0.022	0
CAPN11	Late SPC	0	1.12746	0.49	0.021	0
CCDC83	Late SPC	0	1.12525	0.603	0.123	0
METTL15	Late SPC	0	1.12344	0.754	0.347	0
ENSMFAG00000000668	Late SPC	0	1.12114	0.828	0.202	0
CENPF	Late SPC	0	1.12018	0.482	0.042	0
WDR62	Late SPC	0	1.11642	0.507	0.046	0
GDPD4	Late SPC	0	1.11459	0.523	0.054	0
GZMA	Late SPC	0	1.11002	0.354	0.005	0
HORMAD2	Late SPC	0	1.10942	0.72	0.232	0
FMN1	Late SPC	0	1.09937	0.613	0.186	0
DNAAF1	Late SPC	0	1.0951	0.481	0.048	0
TTLL5	Late SPC	0	1.09327	0.77	0.388	0
PLD5	Late SPC	0	1.0873	0.39	0.142	0
CRB1	Late SPC	0	1.08529	0.6	0.219	0
FANK1	Late SPC	0	1.08193	0.657	0.184	0
KATNAL2	Late SPC	0	1.08164	0.666	0.187	0
IQCH	Late SPC	0	1.07513	0.733	0.279	0
KDM5B	Late SPC	0	1.07438	0.551	0.211	0
TDRD5	Late SPC	0	1.06958	0.404	0.036	0
LRRC41	Late SPC	0	1.06881	0.527	0.091	0
TOP2A	Late SPC	0	1.06851	0.533	0.059	0
FGF7	Late SPC	0	1.06851	0.64	0.245	0
MTCH2	Late SPC	0	1.06811	0.599	0.148	0
CLCA4	Late SPC	0	1.06688	0.297	0.017	0
ENSMFAG00000041316	Late SPC	0	1.06571	0.627	0.238	0
DBF4	Late SPC	0	1.06293	0.463	0.048	0
MLLT10	Late SPC	0	1.061	0.73	0.352	0
CFAP43	Late SPC	0	1.06024	0.672	0.194	0
FSIP1	Late SPC	0	1.06009	0.557	0.166	0
CCDC18	Late SPC	0	1.06006	0.724	0.231	0
CCT6B	Late SPC	0	1.05852	0.522	0.076	0
ELP4	Late SPC	0	1.05724	0.723	0.282	0
KLB	Late SPC	0	1.0563	0.35	0.015	0
OMD	Late SPC	0	1.05424	0.423	0.057	0
HORMAD1	Late SPC	0	1.05422	0.438	0.023	0
MARCHF11	Late SPC	0	1.05415	0.566	0.16	0
CFAP52	Late SPC	0	1.05312	0.625	0.131	0
SLC22A8	Late SPC	0	1.0522	0.318	0.008	0
FBN2	Late SPC	0	1.04706	0.453	0.065	0
DNAI1	Late SPC	0	1.03814	0.658	0.154	0
TACC3	Late SPC	0	1.03343	0.52	0.044	0
LRRC6	Late SPC	0	1.03262	0.711	0.213	0
LRRIQ1	Late SPC	0	1.0322	0.709	0.255	0
ZMYND10	Late SPC	0	1.029	0.413	0.019	0
DYDC2	Late SPC	0	1.02801	0.568	0.12	0
DGKE	Late SPC	0	1.02443	0.548	0.096	0
CCDC158	Late SPC	0	1.02382	0.641	0.155	0
CNOT10	Late SPC	0	1.0186	0.637	0.193	0
GRIA4	Late SPC	0	1.01684	0.298	0.087	0
PIBF1	Late SPC	0	1.0158	0.732	0.409	0
C12orf40	Late SPC	0	1.01548	0.462	0.085	0
FAM227B	Late SPC	0	1.01333	0.789	0.382	0
GALNT3	Late SPC	0	1.01263	0.46	0.041	0
ENSMFAG00000031669	Late SPC	0	1.01141	0.471	0.032	0
CCDC148	Late SPC	0	1.01074	0.66	0.25	0
RNF17	Late SPC	0	1.01043	0.705	0.27	0
CEP126	Late SPC	0	1.01007	0.757	0.296	0
SLC9C2	Late SPC	0	1.00295	0.452	0.07	0
MED12L	Late SPC	0	1.00294	0.303	0.095	0
ART3	Late SPC	0	1.00272	0.569	0.096	0
KCTD19	Late SPC	0	1.00245	0.622	0.141	0
TUBA1A	Late SPC	0	1.00081	0.432	0.071	0
ARHGAP5	Late SPC	0	1.00062	0.572	0.175	0
KCNT2	Early RS	0	2.04079	0.722	0.074	0
CNBD1	Early RS	0	1.9044	0.931	0.185	0
KCNU1	Early RS	0	1.86545	0.847	0.152	0
MROH9	Early RS	0	1.82053	0.809	0.093	0
LRRIQ1	Early RS	0	1.78305	0.872	0.148	0
GPC6	Early RS	0	1.7371	0.787	0.255	0
DCST2	Early RS	0	1.72767	0.76	0.109	0
GRM5	Early RS	0	1.69022	0.731	0.122	0
ITGA8	Early RS	0	1.69017	0.732	0.084	0
NMNAT3	Early RS	0	1.68191	0.572	0.15	0
SEL1L2	Early RS	0	1.67996	0.823	0.142	0
PLCD4	Early RS	0	1.66816	0.751	0.113	0
C4orf45	Early RS	0	1.6447	0.849	0.144	0
IKZF2	Early RS	0	1.63969	0.513	0.073	0
C1orf105	Early RS	0	1.63536	0.728	0.073	0
DNAH8	Early RS	0	1.63425	0.895	0.208	0
POU6F2	Early RS	0	1.59146	0.772	0.178	0
ULK4	Early RS	0	1.57116	0.917	0.276	0
ZNF133	Early RS	0	1.56341	0.792	0.131	0
TSBP1	Early RS	0	1.54003	0.87	0.239	0
RGSL1	Early RS	0	1.53086	0.735	0.089	0
ZBBX	Early RS	0	1.5009	0.775	0.128	0
RIMS1	Early RS	0	1.47277	0.764	0.173	0
SPATA48	Early RS	0	1.46156	0.63	0.096	0
FSIP2	Early RS	0	1.46147	0.864	0.175	0
CCL28	Early RS	0	1.46108	0.641	0.076	0
ARHGAP15	Early RS	0	1.44518	0.667	0.146	0
ENSMFAG00000046500	Early RS	0	1.4398	0.516	0.049	0
STAC	Early RS	0	1.43117	0.659	0.155	0
MEIKIN	Early RS	0	1.42787	0.834	0.283	0
STAT4	Early RS	0	1.42777	0.868	0.211	0
CCDC146	Early RS	0	1.42564	0.833	0.207	0
COL25A1	Early RS	0	1.41979	0.913	0.297	0
TPRG1	Early RS	0	1.41339	0.666	0.113	0
C2CD6	Early RS	0	1.40322	0.848	0.196	0
TMEM132B	Early RS	0	1.4002	0.816	0.23	0
EXPH5	Early RS	0	1.40006	0.537	0.062	0
ENSMFAG00000046674	Early RS	0	1.39644	0.73	0.228	0
PCNX2	Early RS	0	1.38304	0.436	0.06	0
WDR49	Early RS	0	1.37507	0.573	0.131	0
ENSMFAG00000042902	Early RS	0	1.37369	0.668	0.091	0
NKAIN3	Early RS	0	1.37363	0.85	0.263	0
ENSMFAG00000030925	Early RS	0	1.36465	0.561	0.079	0
TTC29	Early RS	0	1.36043	0.806	0.204	0
ABCB11	Early RS	0	1.35959	0.605	0.064	0
DOK6	Early RS	0	1.35808	0.716	0.204	0
PACRG	Early RS	0	1.34968	0.916	0.426	0
C2orf92	Early RS	0	1.3437	0.672	0.131	0
CFAP54	Early RS	0	1.34352	0.788	0.164	0
ATP1A4	Early RS	0	1.33934	0.866	0.237	0
PIK3C2G	Early RS	0	1.33739	0.449	0.117	0
NKX6-1	Early RS	0	1.33578	0.46	0.02	0
MMP20	Early RS	0	1.33059	0.406	0.053	0
PDCD6	Early RS	0	1.32697	0.868	0.321	0
ADGB	Early RS	0	1.31808	0.622	0.117	0
SNTG1	Early RS	0	1.314	0.484	0.08	0
PLCL1	Early RS	0	1.31312	0.701	0.206	0
SPEF2	Early RS	0	1.31308	0.756	0.178	0
ENSMFAG00000035374	Early RS	0	1.31281	0.71	0.158	0
DNAH9	Early RS	0	1.30899	0.845	0.295	0
ENSMFAG00000040936	Early RS	0	1.30753	0.814	0.256	0
SUGCT	Early RS	0	1.30551	0.862	0.437	0
C8orf89	Early RS	0	1.30419	0.479	0.038	0
LRRC6	Early RS	0	1.30313	0.742	0.131	0
CTNND2	Early RS	0	1.29974	0.833	0.29	0
FSHR	Early RS	0	1.29169	0.596	0.213	0
RMDN2	Early RS	0	1.2909	0.754	0.155	0
RIT2	Early RS	0	1.28636	0.576	0.098	0
RTN3	Early RS	0	1.28513	0.683	0.208	0
CCDC192	Early RS	0	1.27781	0.778	0.236	0
MRC1	Early RS	0	1.27383	0.54	0.045	0
MAPK10	Early RS	0	1.27373	0.884	0.315	0
CIB4	Early RS	0	1.27101	0.528	0.017	0
CFAP61	Early RS	0	1.26843	0.712	0.172	0
EBF2	Early RS	0	1.26566	0.538	0.075	0
DNAH6	Early RS	0	1.26563	0.856	0.326	0
GEN1	Early RS	0	1.25738	0.753	0.193	0
ERICH6B	Early RS	0	1.25531	0.785	0.177	0
IQCH	Early RS	0	1.25481	0.789	0.198	0
FOCAD	Early RS	0	1.25268	0.772	0.261	0
ENSMFAG00000003989	Early RS	0	1.2522	0.851	0.33	0
NEK11	Early RS	0	1.25198	0.91	0.346	0
IQCM	Early RS	0	1.24996	0.613	0.168	0
ZAN	Early RS	0	1.24746	0.595	0.055	0
RERG	Early RS	0	1.24728	0.563	0.078	0
C12orf42	Early RS	0	1.23964	0.79	0.222	0
SLC2A13	Early RS	0	1.23761	0.834	0.341	0
ENSMFAG00000033328	Early RS	0	1.23437	0.653	0.121	0
SIRT4	Early RS	0	1.22846	0.779	0.178	0
ZNF407	Early RS	0	1.22298	0.789	0.303	0
DCST1	Early RS	0	1.22277	0.519	0.033	0
ENSMFAG00000043402	Early RS	0	1.22192	0.898	0.319	0
RANBP17	Early RS	0	1.22065	0.889	0.345	0
FGF7	Early RS	0	1.22006	0.66	0.181	0
ACSM3	Early RS	0	1.21988	0.674	0.136	0
COL21A1	Early RS	0	1.21972	0.478	0.041	0
CFAP58	Early RS	0	1.216	0.651	0.098	0
CCDC170	Early RS	0	1.21472	0.531	0.052	0
ESR1	Early RS	0	1.2089	0.709	0.169	0
ENSMFAG00000024362	Early RS	0	1.20657	0.649	0.104	0
LRBA	Early RS	0	1.20499	0.906	0.447	0
FAM227B	Early RS	0	1.20261	0.894	0.296	0
RYR2	Early RS	0	1.20073	0.88	0.339	0
ENSMFAG00000046981	Early RS	0	1.19679	0.605	0.111	0
GLIS3	Early RS	0	1.19614	0.776	0.237	0
EFCAB8	Early RS	0	1.18901	0.655	0.126	0
CATSPER4	Early RS	0	1.17766	0.578	0.076	0
CCDC178	Early RS	0	1.1775	0.92	0.289	0
MARCHF1	Early RS	0	1.17685	0.376	0.126	0
IMMP2L	Early RS	0	1.17664	0.851	0.369	0
TMC5	Early RS	0	1.17117	0.545	0.048	0
ABLIM3	Early RS	0	1.17058	0.503	0.079	0
ENSMFAG00000047109	Early RS	0	1.1685	0.623	0.179	0
MYO5B	Early RS	0	1.16827	0.587	0.135	0
MYO3B	Early RS	0	1.16758	0.545	0.142	0
ATF1	Early RS	0	1.16734	0.583	0.17	0
CFAP43	Early RS	0	1.1649	0.669	0.124	0
DNAH3	Early RS	0	1.16401	0.821	0.257	0
CFAP52	Early RS	0	1.16342	0.568	0.071	0
DNAH7	Early RS	0	1.16182	0.726	0.165	0
GRAMD1C	Early RS	0	1.15605	0.423	0.095	0
IQANK1	Early RS	0	1.15449	0.7	0.153	0
ANO10	Early RS	0	1.14701	0.567	0.144	0
GABRR3	Early RS	0	1.14658	0.529	0.062	0
CAGE1	Early RS	0	1.14618	0.66	0.126	0
PHYHIPL	Early RS	0	1.14073	0.629	0.157	0
SYN2	Early RS	0	1.14062	0.785	0.232	0
PXDNL	Early RS	0	1.13162	0.705	0.231	0
ERICH3	Early RS	0	1.1311	0.629	0.121	0
C4orf47	Early RS	0	1.13053	0.658	0.137	0
PLSCR2	Early RS	0	1.12708	0.503	0.042	0
VASH2	Early RS	0	1.12572	0.627	0.121	0
DEUP1	Early RS	0	1.12505	0.788	0.239	0
LRRC19	Early RS	0	1.12207	0.626	0.146	0
ENSMFAG00000031056	Early RS	0	1.11937	0.835	0.254	0
EDIL3	Early RS	0	1.1133	0.539	0.172	0
NTN4	Early RS	0	1.11273	0.748	0.257	0
PLEKHA6	Early RS	0	1.10828	0.675	0.145	0
ELAVL2	Early RS	0	1.10279	0.689	0.151	0
CADM2	Early RS	0	1.10197	0.538	0.191	0
HEATR9	Early RS	0	1.10093	0.538	0.063	0
PRTFDC1	Early RS	0	1.09949	0.58	0.15	0
CD96	Early RS	0	1.09662	0.542	0.18	0
LGALS8	Early RS	0	1.09326	0.545	0.083	0
SLC16A4	Early RS	0	1.09046	0.65	0.194	0
CFAP100	Early RS	0	1.08598	0.804	0.268	0
SPAG16	Early RS	0	1.0844	0.929	0.401	0
MAST4	Early RS	0	1.08246	0.852	0.423	0
ENSMFAG00000029276	Early RS	0	1.08211	0.533	0.056	0
CCDC63	Early RS	0	1.08075	0.559	0.089	0
UNC13C	Early RS	0	1.08047	0.706	0.179	0
TESPA1	Early RS	0	1.07971	0.299	0.032	0
EFCAB11	Early RS	0	1.07771	0.732	0.224	0
KIAA1841	Early RS	0	1.07474	0.585	0.104	0
NEK10	Early RS	0	1.07395	0.672	0.114	0
CATSPER3	Early RS	0	1.07221	0.684	0.172	0
CPA6	Early RS	0	1.07198	0.534	0.118	0
ATP10A	Early RS	0	1.07053	0.753	0.244	0
C20orf96	Early RS	0	1.06985	0.527	0.064	0
SIDT1	Early RS	0	1.06778	0.429	0.068	0
CFAP157	Early RS	0	1.05903	0.49	0.047	0
CCDC148	Early RS	0	1.05656	0.642	0.193	0
ENSMFAG00000046852	Early RS	0	1.05496	0.622	0.188	0
ENSMFAG00000001876	Early RS	0	1.05357	0.517	0.083	0
PDE1A	Early RS	0	1.05299	0.872	0.383	0
PLXNA4	Early RS	0	1.05222	0.559	0.079	0
TCEANC2	Early RS	0	1.05082	0.596	0.131	0
CEP83	Early RS	0	1.04943	0.772	0.241	0
GABRB2	Early RS	0	1.04842	0.4	0.053	0
SCN9A	Early RS	0	1.04818	0.48	0.115	0
NOL4	Early RS	0	1.04495	0.853	0.304	0
VWA3B	Early RS	0	1.04235	0.87	0.334	0
NME7	Early RS	0	1.04224	0.739	0.258	0
CCDC18	Early RS	0	1.04113	0.735	0.156	0
SPATA9	Early RS	0	1.03876	0.506	0.082	0
SLC24A5	Early RS	0	1.03786	0.564	0.149	0
CCDC60	Early RS	0	1.03772	0.811	0.264	0
TXNDC8	Early RS	0	1.03709	0.566	0.092	0
EPHA6	Early RS	0	1.03632	0.771	0.248	0
ACSM1	Early RS	0	1.03597	0.516	0.094	0
CFAP74	Early RS	0	1.03458	0.529	0.086	0
PMFBP1	Early RS	0	1.03453	0.696	0.177	0
VWDE	Early RS	0	1.03287	0.404	0.051	0
XRRA1	Early RS	0	1.03026	0.649	0.145	0
USP50	Early RS	0	1.02944	0.526	0.073	0
KNG1	Early RS	0	1.02822	0.449	0.085	0
SMIM23	Early RS	0	1.02811	0.624	0.16	0
DPP10	Early RS	0	1.02751	0.614	0.255	0
ENSMFAG00000036618	Early RS	0	1.02639	0.937	0.372	0
COMMD1	Early RS	0	1.0234	0.793	0.341	0
PIGB	Early RS	0	1.02225	0.554	0.136	0
RASIP1	Early RS	0	1.02106	0.471	0.097	0
BMP5	Early RS	0	1.01866	0.578	0.17	0
IQCA1L	Early RS	0	1.01849	0.45	0.068	0
SV2C	Early RS	0	1.01758	0.328	0.042	0
C4orf17	Early RS	0	1.01552	0.669	0.157	0
TMCO5A	Early RS	0	1.0146	0.619	0.179	0
PKD1L1	Early RS	0	1.01313	0.389	0.034	0
LIMCH1	Early RS	0	1.01295	0.6	0.215	0
CFAP161	Early RS	0	1.0121	0.448	0.044	0
SLC12A1	Early RS	0	1.01133	0.711	0.211	0
EYS	Early RS	0	1.00923	0.648	0.197	0
NPHP1	Early RS	0	1.00722	0.723	0.209	0
ENSMFAG00000042520	Early RS	0	1.00638	0.357	0.085	0
GLRA1	Early RS	0	1.00613	0.423	0.061	0
UNC80	Early RS	0	1.00521	0.503	0.17	0
TNFAIP6	Early RS	0	1.00452	0.456	0.054	0
TRMT9B	Early RS	0	1.0027	0.725	0.277	0
PPP2R2B	Late RS	0	1.806	0.727	0.143	0
CD36	Late RS	0	1.77816	0.603	0.051	0
SLC44A5	Late RS	0	1.64551	0.907	0.277	0
KCNH8	Late RS	0	1.62628	0.771	0.209	0
AKR1D1	Late RS	0	1.60926	0.538	0.096	0
CLSTN2	Late RS	0	1.57907	0.757	0.264	0
LRRC72	Late RS	0	1.50005	0.693	0.076	0
CCSER1	Late RS	0	1.49371	0.949	0.45	0
INPP4B	Late RS	0	1.49073	0.792	0.192	0
PRICKLE3	Late RS	0	1.48772	0.513	0.107	0
CPNE4	Late RS	0	1.46748	0.542	0.114	0
CPNE8	Late RS	0	1.43562	0.755	0.226	0
CCDC7	Late RS	0	1.42202	0.902	0.328	0
NECAB1	Late RS	0	1.42149	0.597	0.146	0
CCDC141	Late RS	0	1.39311	0.837	0.213	0
SVOP	Late RS	0	1.38433	0.519	0.046	0
MINDY2	Late RS	0	1.34845	0.736	0.266	0
SLCO6A1	Late RS	0	1.34484	0.752	0.261	0
NCK1	Late RS	0	1.33065	0.514	0.095	0
COL9A1	Late RS	0	1.32692	0.668	0.132	0
TMEM244	Late RS	0	1.30888	0.791	0.153	0
PSMA7	Late RS	0	1.30617	0.736	0.15	0
COL5A3	Late RS	0	1.30558	0.842	0.218	0
RUNX2	Late RS	0	1.30125	0.703	0.194	0
HDAC9	Late RS	0	1.2852	0.797	0.332	0
LRMDA	Late RS	0	1.28454	0.924	0.336	0
EYA1	Late RS	0	1.28384	0.565	0.122	0
SYT16	Late RS	0	1.28263	0.686	0.129	0
EFCAB13	Late RS	0	1.27363	0.882	0.278	0
NUBPL	Late RS	0	1.27337	0.892	0.421	0
SPATA21	Late RS	0	1.27046	0.797	0.174	0
PTPN20	Late RS	0	1.2529	0.822	0.254	0
SHISA9	Late RS	0	1.24382	0.569	0.126	0
CCDC91	Late RS	0	1.24263	0.92	0.416	0
C3H7orf31	Late RS	0	1.22437	0.629	0.07	0
ACTR3B	Late RS	0	1.21472	0.654	0.301	0
UNC5D	Late RS	0	1.21325	0.81	0.328	0
ZNF248	Late RS	0	1.20888	0.666	0.232	0
CLMN	Late RS	0	1.20121	0.742	0.162	0
SH3GL3	Late RS	0	1.1967	0.901	0.339	0
AKNAD1	Late RS	0	1.19098	0.701	0.126	0
VAV3	Late RS	0	1.18322	0.675	0.179	0
MPP7	Late RS	0	1.1795	0.663	0.163	0
DPP10	Late RS	0	1.17265	0.636	0.254	0
RETREG1	Late RS	0	1.16512	0.792	0.218	0
RP1	Late RS	0	1.16501	0.796	0.247	0
FRMD5	Late RS	0	1.15465	0.845	0.396	0
PLCZ1	Late RS	0	1.15268	0.835	0.22	0
CALCOCO2	Late RS	0	1.14542	0.885	0.352	0
SLC10A7	Late RS	0	1.14498	0.554	0.255	0
VWA8	Late RS	0	1.13171	0.773	0.332	0
CRY2	Late RS	0	1.12992	0.669	0.178	0
KCNMA1	Late RS	0	1.12905	0.91	0.346	0
DHRS9	Late RS	0	1.12827	0.634	0.102	0
CCNY	Late RS	0	1.12709	0.756	0.276	0
PXDNL	Late RS	0	1.12423	0.777	0.221	0
PSMD14	Late RS	0	1.12078	0.501	0.182	0
ARNTL2	Late RS	0	1.12055	0.275	0.038	0
CEP152	Late RS	0	1.11954	0.753	0.241	0
LMNTD1	Late RS	0	1.11784	0.878	0.347	0
LNPK	Late RS	0	1.11244	0.626	0.14	0
ENSMFAG00000038734	Late RS	0	1.10564	0.855	0.301	0
RUNDC3B	Late RS	0	1.10224	0.891	0.288	0
ICA1	Late RS	0	1.09831	0.891	0.323	0
CRISP2	Late RS	0	1.08873	0.511	0.082	0
SLC35F3	Late RS	0	1.07881	0.845	0.289	0
TTN	Late RS	0	1.07613	0.916	0.36	0
TRIM17	Late RS	0	1.07389	0.722	0.12	0
CTNNA3	Late RS	0	1.06865	0.918	0.456	0
ANKS1B	Late RS	0	1.0679	0.656	0.346	0
HSPA4L	Late RS	0	1.06298	0.722	0.171	0
RGS22	Late RS	0	1.06258	0.891	0.346	0
IQCM	Late RS	0	1.06256	0.522	0.194	0
KLHL7	Late RS	0	1.0625	0.876	0.374	0
PI15	Late RS	0	1.06059	0.56	0.09	0
ZSWIM6	Late RS	0	1.05847	0.842	0.443	0
NCAM2	Late RS	0	1.0575	0.604	0.234	0
LRRC36	Late RS	0	1.04712	0.885	0.324	0
ENSMFAG00000034555	Late RS	0	1.04385	0.612	0.124	0
FHIT	Late RS	0	1.04379	0.731	0.38	0
ENSMFAG00000044383	Late RS	0	1.04254	0.763	0.172	0
C12orf56	Late RS	0	1.04088	0.688	0.212	0
TEAD2	Late RS	0	1.03378	0.581	0.092	0
CCDC150	Late RS	0	1.03262	0.731	0.227	0
CHD5	Late RS	0	1.02706	0.868	0.277	0
CFAP100	Late RS	0	1.02592	0.875	0.258	0
EFCAB3	Late RS	0	1.02525	0.741	0.216	0
FAM135B	Late RS	0	1.02409	0.795	0.269	0
GSTO2	Late RS	0	1.02212	0.627	0.103	0
MBOAT2	Late RS	0	1.0216	0.549	0.164	0
NOL4	Late RS	0	1.02048	0.843	0.313	0
KHDRBS3	Late RS	0	1.01801	0.738	0.233	0
STK32B	Late RS	0	1.01712	0.643	0.246	0
MYPN	Late RS	0	1.00976	0.448	0.07	0
ENSMFAG00000043452	Late RS	0	1.00929	0.523	0.082	0
WBP2	Late RS	0	1.00789	0.573	0.091	0
PAX3	Late RS	0	1.00749	0.479	0.103	0
DNAH3	Late RS	0	1.00606	0.787	0.271	0
KCNC2	Late RS	0	1.00522	0.256	0.095	0
FRK	Late RS	0	1.00517	0.442	0.077	0
MROH5	Late RS	0	1.00114	0.844	0.246	0
ENSMFAG00000042551	Elongating	0	2.32831	0.693	0.04	0
CCDC168	Elongating	0	2.27514	0.955	0.231	0
EYA1	Elongating	0	1.84476	0.868	0.152	0
ENSMFAG00000040785	Elongating	0	1.82803	0.675	0.052	0
SNX13	Elongating	0	1.65167	0.896	0.354	0
HDAC9	Elongating	0	1.64456	0.879	0.381	0
FGF14	Elongating	0	1.61914	0.949	0.442	0
ENSMFAG00000000668	Elongating	0	1.60286	0.778	0.207	0
TBC1D28	Elongating	0	1.55878	0.859	0.136	0
PDE1C	Elongating	0	1.54308	0.581	0.171	0
TNP2	Elongating	0	1.53084	0.671	0.056	0
ENSMFAG00000046527	Elongating	0	1.50226	0.742	0.116	0
MYO15A	Elongating	0	1.47254	0.719	0.137	0
ANKS1B	Elongating	0	1.46216	0.925	0.362	0
GSTCD	Elongating	0	1.45875	0.756	0.254	0
P2RX3	Elongating	0	1.43947	0.706	0.1	0
LUZP2	Elongating	0	1.42113	0.547	0.129	0
COL9A1	Elongating	0	1.4173	0.807	0.185	0
OIP5	Elongating	0	1.41588	0.703	0.16	0
MGAT4C	Elongating	0	1.41487	0.406	0.066	0
AKT2	Elongating	0	1.41331	0.787	0.149	0
RAI14	Elongating	0	1.39003	0.85	0.312	0
INSYN2A	Elongating	0	1.38638	0.599	0.113	0
PPP2R2B	Elongating	0	1.38247	0.795	0.208	0
FAM160A1	Elongating	0	1.35025	0.637	0.147	0
RBP2	Elongating	0	1.34508	0.525	0.07	0
OVCH1	Elongating	0	1.31987	0.461	0.056	0
TBX1	Elongating	0	1.31505	0.79	0.114	0
MORC1	Elongating	0	1.30619	0.699	0.178	0
PAX3	Elongating	0	1.30035	0.599	0.139	0
PCCB	Elongating	0	1.29992	0.619	0.125	0
STRIP2	Elongating	0	1.27995	0.687	0.107	0
TRIM36	Elongating	0	1.27524	0.81	0.256	0
SNX29	Elongating	0	1.26989	0.77	0.418	0
HDAC11	Elongating	0	1.26111	0.88	0.221	0
TMEM132D	Elongating	0	1.24421	0.476	0.125	0
HSPA4L	Elongating	0	1.2431	0.787	0.232	0
DSG2	Elongating	0	1.24167	0.397	0.063	0
ETNK2	Elongating	0	1.24052	0.813	0.268	0
CCDC30	Elongating	0	1.23239	0.852	0.395	0
HIVEP3	Elongating	0	1.22831	0.563	0.075	0
SIRT2	Elongating	0	1.22704	0.816	0.246	0
ALPK3	Elongating	0	1.22559	0.589	0.104	0
TRIM42	Elongating	0	1.22415	0.556	0.071	0
PFKFB2	Elongating	0	1.2215	0.528	0.081	0
ZC2HC1B	Elongating	0	1.21649	0.59	0.124	0
LAMA3	Elongating	0	1.21632	0.449	0.11	0
PDXDC1	Elongating	0	1.21242	0.736	0.255	0
GRK7	Elongating	0	1.20791	0.41	0.043	0
ENSMFAG00000047104	Elongating	0	1.20757	0.643	0.134	0
ENSMFAG00000035600	Elongating	0	1.19913	0.496	0.063	0
MAP2	Elongating	0	1.19799	0.553	0.164	0
SLC27A4	Elongating	0	1.18508	0.553	0.122	0
ENSMFAG00000047092	Elongating	0	1.1799	0.776	0.235	0
TRIM17	Elongating	0	1.17933	0.81	0.185	0
TSPAN1	Elongating	0	1.17913	0.555	0.089	0
PAX5	Elongating	0	1.17884	0.423	0.041	0
IRAK2	Elongating	0	1.1776	0.649	0.219	0
CLSTN2	Elongating	0	1.17511	0.872	0.314	0
DRICH1	Elongating	0	1.17127	0.748	0.236	0
TEP1	Elongating	0	1.17012	0.511	0.131	0
MKRN2	Elongating	0	1.16946	0.604	0.129	0
GIGYF2	Elongating	0	1.16529	0.895	0.4	0
TTC7A	Elongating	0	1.1651	0.79	0.301	0
EFCAB13	Elongating	0	1.16237	0.831	0.354	0
SLC24A3	Elongating	0	1.16102	0.768	0.301	0
PROM1	Elongating	0	1.15925	0.495	0.075	0
CLTCL1	Elongating	0	1.15878	0.712	0.252	0
PTPN3	Elongating	0	1.15755	0.448	0.084	0
NOS1	Elongating	0	1.1523	0.394	0.09	0
DRAM1	Elongating	0	1.14841	0.729	0.256	0
LNPK	Elongating	0	1.13601	0.662	0.196	0
ENSMFAG00000046578	Elongating	0	1.13396	0.641	0.159	0
ENSMFAG00000046460	Elongating	0	1.13337	0.747	0.243	0
LTN1	Elongating	0	1.13324	0.74	0.256	0
DOCK1	Elongating	0	1.13255	0.777	0.337	0
ENSMFAG00000003609	Elongating	0	1.13253	0.587	0.124	0
WNT3	Elongating	0	1.13188	0.491	0.063	0
CTNS	Elongating	0	1.13156	0.523	0.115	0
LPGAT1	Elongating	0	1.12958	0.74	0.248	0
DDX5	Elongating	0	1.12859	0.781	0.421	0
ADAM11	Elongating	0	1.12839	0.404	0.042	0
MGAM2	Elongating	0	1.12815	0.596	0.209	0
SGK1	Elongating	0	1.12429	0.642	0.161	0
GSTO2	Elongating	0	1.12239	0.675	0.162	0
RANGAP1	Elongating	0	1.12133	0.485	0.097	0
CEP170	Elongating	0	1.1176	0.802	0.344	0
NIBAN3	Elongating	0	1.11485	0.593	0.091	0
CDC34	Elongating	0	1.1096	0.659	0.128	0
CDRT4	Elongating	0	1.10514	0.503	0.084	0
EIF4E	Elongating	0	1.10196	0.535	0.142	0
PPP1R11	Elongating	0	1.09988	0.7	0.183	0
TSPAN16	Elongating	0	1.09439	0.48	0.074	0
SLC10A6	Elongating	0	1.09194	0.518	0.093	0
RAD51B	Elongating	0	1.08827	0.696	0.421	0
RPS6KA5	Elongating	0	1.08494	0.619	0.286	0
ENSMFAG00000044879	Elongating	0	1.07909	0.633	0.191	0
COL5A3	Elongating	0	1.07751	0.764	0.299	0
CD86	Elongating	0	1.07748	0.304	0.027	0
MIEF1	Elongating	0	1.07654	0.646	0.19	0
NDUFA9	Elongating	0	1.07477	0.568	0.22	0
RASGRF2	Elongating	0	1.07343	0.583	0.197	0
CCDC159	Elongating	0	1.07269	0.701	0.172	0
ENSMFAG00000000679	Elongating	0	1.07163	0.55	0.159	0
ENSMFAG00000040746	Elongating	0	1.07122	0.639	0.189	0
ESYT3	Elongating	0	1.0696	0.506	0.087	0
ZGRF1	Elongating	0	1.06535	0.582	0.173	0
GFRA2	Elongating	0	1.06289	0.429	0.059	0
UGGT2	Elongating	0	1.06284	0.615	0.351	0
HMGB4	Elongating	0	1.06246	0.517	0.068	0
COL24A1	Elongating	0	1.06081	0.577	0.272	0
XPNPEP3	Elongating	0	1.05359	0.723	0.328	0
NPC1L1	Elongating	0	1.05327	0.43	0.069	0
SLIT1	Elongating	0	1.05217	0.46	0.129	0
IPO5	Elongating	0	1.05177	0.682	0.286	0
ALOX5	Elongating	0	1.05148	0.358	0.047	0
IRF1	Elongating	0	1.04943	0.426	0.046	0
COL11A2	Elongating	0	1.04753	0.385	0.045	0
PLEKHO1	Elongating	0	1.04541	0.518	0.123	0
ENSMFAG00000041908	Elongating	0	1.04434	0.486	0.067	0
ERCC4	Elongating	0	1.04397	0.386	0.11	0
CD44	Elongating	0	1.04341	0.549	0.115	0
SIL1	Elongating	0	1.04092	0.663	0.305	0
FAM161B	Elongating	0	1.03995	0.545	0.132	0
TTLL8	Elongating	0	1.03883	0.496	0.091	0
ACP7	Elongating	0	1.03776	0.384	0.043	0
ZFAND3	Elongating	0	1.03516	0.889	0.569	0
KHDRBS3	Elongating	0	1.03502	0.77	0.291	0
NRG1	Elongating	0	1.03476	0.706	0.45	0
ENSMFAG00000033189	Elongating	0	1.03238	0.573	0.198	0
SYT16	Elongating	0	1.03212	0.642	0.199	0
RTN4	Elongating	0	1.0314	0.599	0.212	0
AKNAD1	Elongating	0	1.02857	0.678	0.197	0
SPOP	Elongating	0	1.02849	0.736	0.382	0
ZNF330	Elongating	0	1.02462	0.539	0.139	0
TSTD2	Elongating	0	1.02408	0.476	0.129	0
PDE2A	Elongating	0	1.02401	0.391	0.059	0
ENSMFAG00000046450	Elongating	0	1.02187	0.534	0.135	0
ZNF333	Elongating	0	1.02099	0.379	0.055	0
PHACTR1	Elongating	0	1.01909	0.836	0.324	0
MYH7B	Elongating	0	1.01647	0.33	0.043	0
POLN	Elongating	0	1.01479	0.428	0.144	0
CAMKMT	Elongating	0	1.00928	0.868	0.444	0
GUCY2D	Elongating	0	1.00759	0.408	0.046	0
ENSMFAG00000000382	Elongating	0	1.00646	0.421	0.058	0
NRBP1	Elongating	0	1.00438	0.566	0.141	0
MYOM3	Elongating	0	1.00061	0.307	0.037	0
SKAP2	Elongating	8.12635e-298	1.06461	0.376	0.196	1.68565e-293
PPP1R9A	Elongating	5.31505e-136	1.02796	0.329	0.207	1.1025e-131
PRM2	Elongated	0	4.01622	0.778	0.054	0
HMGB4	Elongated	0	3.87249	0.843	0.07	0
ENSMFAG00000001230	Elongated	0	3.57392	0.793	0.055	0
ENSMFAG00000040785	Elongated	0	3.25608	0.715	0.072	0
TNP2	Elongated	0	2.90702	0.652	0.077	0
GTSF1L	Elongated	0	2.717	0.621	0.036	0
ST6GALNAC2	Elongated	0	2.7069	0.761	0.104	0
ENSMFAG00000042537	Elongated	0	2.66498	0.569	0.031	0
SPATA31E1	Elongated	0	2.58696	0.721	0.108	0
FAM71B	Elongated	0	2.5832	0.491	0.029	0
STRIP2	Elongated	0	2.55946	0.736	0.125	0
CELSR3	Elongated	0	2.53687	0.682	0.121	0
TBX1	Elongated	0	2.53429	0.801	0.136	0
RRAD	Elongated	0	2.52174	0.596	0.047	0
SSMEM1	Elongated	0	2.51022	0.609	0.103	0
PFN3	Elongated	0	2.50632	0.46	0.018	0
RNF151	Elongated	0	2.47553	0.449	0.016	0
TEX54	Elongated	0	2.46348	0.522	0.044	0
SLC25A41	Elongated	0	2.45714	0.668	0.131	0
ATP6V1G1	Elongated	0	2.43886	0.539	0.025	0
TBC1D28	Elongated	0	2.38549	0.801	0.164	0
HDAC11	Elongated	0	2.31073	0.883	0.244	0
CDC34	Elongated	0	2.29599	0.658	0.146	0
ENSMFAG00000002532	Elongated	0	2.27705	0.6	0.121	0
ENSMFAG00000046946	Elongated	0	2.26388	0.576	0.138	0
ENSMFAG00000003772	Elongated	0	2.26254	0.48	0.053	0
PIK3R6	Elongated	0	2.26241	0.459	0.064	0
ENSMFAG00000042551	Elongated	0	2.2615	0.444	0.073	0
IRAK2	Elongated	0	2.24142	0.662	0.234	0
PPP1R11	Elongated	0	2.23889	0.695	0.201	0
ENSMFAG00000046527	Elongated	0	2.237	0.655	0.141	0
ENSMFAG00000041908	Elongated	0	2.23675	0.575	0.078	0
PI4K2A	Elongated	0	2.23092	0.45	0.066	0
ENSMFAG00000033130	Elongated	0	2.2297	0.47	0.03	0
CCDC185	Elongated	0	2.22946	0.454	0.027	0
AKT2	Elongated	0	2.22378	0.708	0.174	0
FAM205A	Elongated	0	2.22023	0.497	0.071	0
KLF11	Elongated	0	2.21316	0.633	0.148	0
SLC24A3	Elongated	0	2.16329	0.76	0.317	0
ATF4	Elongated	0	2.15891	0.47	0.069	0
ENSMFAG00000044153	Elongated	0	2.12844	0.453	0.068	0
SCRT2	Elongated	0	2.11527	0.457	0.049	0
RNF165	Elongated	0	2.11323	0.544	0.165	0
ENSMFAG00000039222	Elongated	0	2.09628	0.517	0.089	0
GIGYF2	Elongated	0	2.08419	0.875	0.418	0
RARA	Elongated	0	2.06788	0.514	0.108	0
PER1	Elongated	0	2.0628	0.612	0.183	0
ECRG4	Elongated	0	2.06119	0.445	0.061	0
NIBAN3	Elongated	0	2.06034	0.56	0.109	0
IRF1	Elongated	0	2.04888	0.43	0.059	0
ESRRA	Elongated	0	2.00824	0.417	0.1	0
PAX7	Elongated	0	2.0058	0.412	0.044	0
ZNF165	Elongated	0	2.00492	0.429	0.062	0
CDH22	Elongated	0	1.99835	0.509	0.161	0
SPEM2	Elongated	0	1.96539	0.344	0.02	0
SSC5D	Elongated	0	1.95658	0.373	0.033	0
DUSP28	Elongated	0	1.93232	0.358	0.029	0
TSPAN1	Elongated	0	1.92781	0.484	0.108	0
ENSMFAG00000047092	Elongated	0	1.92697	0.702	0.257	0
TSSK3	Elongated	0	1.92041	0.465	0.096	0
CSMD2	Elongated	0	1.91121	0.613	0.224	0
ENSMFAG00000046850	Elongated	0	1.90966	0.347	0.019	0
EHD1	Elongated	0	1.89966	0.425	0.102	0
ENSMFAG00000034364	Elongated	0	1.89173	0.333	0.028	0
SPATA32	Elongated	0	1.88875	0.616	0.203	0
BPIFB1	Elongated	0	1.88784	0.421	0.065	0
ADGRD2	Elongated	0	1.88177	0.44	0.089	0
ZNF428	Elongated	0	1.87786	0.563	0.206	0
ATXN7L3	Elongated	0	1.86358	0.525	0.131	0
ENSMFAG00000027330	Elongated	0	1.85362	0.304	0.015	0
SGK1	Elongated	0	1.84123	0.603	0.179	0
ENSMFAG00000046392	Elongated	0	1.83676	0.366	0.071	0
CCDC159	Elongated	0	1.83159	0.603	0.194	0
SIGLEC1	Elongated	0	1.82777	0.29	0.023	0
DNAJB8	Elongated	0	1.81975	0.264	0.006	0
NPPA	Elongated	0	1.81166	0.339	0.043	0
CDK2AP1	Elongated	0	1.80609	0.312	0.03	0
TRIM42	Elongated	0	1.79702	0.436	0.093	0
ETNK2	Elongated	0	1.78717	0.697	0.292	0
DCAF12	Elongated	0	1.78642	0.464	0.155	0
TRIM17	Elongated	0	1.78332	0.687	0.212	0
KCNN3	Elongated	0	1.77995	0.358	0.045	0
MARCKSL1	Elongated	0	1.77392	0.342	0.035	0
TSPAN16	Elongated	0	1.76805	0.421	0.091	0
NCDN	Elongated	0	1.76563	0.413	0.108	0
ARNT2	Elongated	0	1.76523	0.533	0.187	0
CIB2	Elongated	0	1.75976	0.336	0.042	0
ENSMFAG00000034282	Elongated	0	1.75927	0.307	0.049	0
HNRNPU	Elongated	0	1.75866	0.392	0.141	0
TMEM205	Elongated	0	1.75859	0.433	0.129	0
PGAP6	Elongated	0	1.75669	0.444	0.121	0
ENSMFAG00000041919	Elongated	0	1.75555	0.355	0.043	0
GFER	Elongated	0	1.75405	0.331	0.08	0
C10orf120	Elongated	0	1.75331	0.269	0.016	0
RNF141	Elongated	0	1.75117	0.408	0.123	0
SIAH3	Elongated	0	1.75029	0.433	0.161	0
ISLR2	Elongated	0	1.74707	0.342	0.041	0
ENSMFAG00000042690	Elongated	0	1.74094	0.362	0.077	0
MEX3B	Elongated	0	1.73768	0.341	0.063	0
ENSMFAG00000047010	Elongated	0	1.73634	0.296	0.019	0
ZNF513	Elongated	0	1.72988	0.405	0.135	0
TP53TG5	Elongated	0	1.72895	0.353	0.056	0
ENSMFAG00000033629	Elongated	0	1.72772	0.284	0.023	0
ZNF333	Elongated	0	1.72756	0.344	0.067	0
SH3BP2	Elongated	0	1.72752	0.36	0.054	0
KCND3	Elongated	0	1.72336	0.496	0.14	0
ENSMFAG00000035600	Elongated	0	1.71848	0.399	0.082	0
CLK3	Elongated	0	1.71776	0.396	0.109	0
FAM50B	Elongated	0	1.71544	0.259	0.017	0
SPEM3	Elongated	0	1.71493	0.312	0.034	0
MIEF1	Elongated	0	1.7113	0.547	0.209	0
ENSMFAG00000003039	Elongated	0	1.71082	0.835	0.488	0
DRICH1	Elongated	0	1.70962	0.614	0.259	0
VMAC	Elongated	0	1.70177	0.304	0.035	0
TEX37	Elongated	0	1.69518	0.356	0.079	0
EPN1	Elongated	0	1.68821	0.517	0.177	0
TRAF4	Elongated	0	1.68302	0.337	0.076	0
PHOSPHO1	Elongated	0	1.68116	0.329	0.045	0
ITPR3	Elongated	0	1.68092	0.308	0.086	0
STARD9	Elongated	0	1.67751	0.671	0.38	0
PHLDB3	Elongated	0	1.67735	0.367	0.069	0
NFIC	Elongated	0	1.67204	0.577	0.236	0
PEMT	Elongated	0	1.66669	0.313	0.061	0
CDRT4	Elongated	0	1.66616	0.399	0.103	0
ZNF683	Elongated	0	1.66364	0.363	0.099	0
ZNF668	Elongated	0	1.65197	0.36	0.069	0
MORN3	Elongated	0	1.65171	0.547	0.241	0
ENSMFAG00000031748	Elongated	0	1.64633	0.454	0.217	0
HOXB3	Elongated	0	1.64164	0.309	0.036	0
WIZ	Elongated	0	1.63789	0.328	0.057	0
OLFM2	Elongated	0	1.63539	0.321	0.093	0
ZFHX2	Elongated	0	1.63326	0.454	0.199	0
RCN1	Elongated	0	1.6329	0.371	0.113	0
SEZ6	Elongated	0	1.63181	0.34	0.06	0
NFKBIB	Elongated	0	1.6243	0.333	0.066	0
TTLL2	Elongated	0	1.61584	0.364	0.09	0
GSG1	Elongated	0	1.61414	0.445	0.188	0
DNAJC4	Elongated	0	1.60688	0.354	0.085	0
FAM160A1	Elongated	0	1.5996	0.491	0.17	0
GTF2F1	Elongated	0	1.59934	0.359	0.122	0
RABEP2	Elongated	0	1.59528	0.344	0.108	0
TADA1	Elongated	0	1.59526	0.302	0.059	0
CSRNP1	Elongated	0	1.59019	0.281	0.032	0
EML2	Elongated	0	1.58867	0.485	0.188	0
MAP2K2	Elongated	0	1.58645	0.343	0.097	0
CHRNE	Elongated	0	1.58563	0.313	0.07	0
PSD	Elongated	0	1.58384	0.266	0.058	0
TRAC	Elongated	0	1.58341	0.255	0.021	0
THTPA	Elongated	0	1.58185	0.357	0.121	0
SLIT1	Elongated	0	1.57475	0.395	0.143	0
BAG5	Elongated	0	1.57435	0.283	0.039	0
GLT6D1	Elongated	0	1.57086	0.472	0.212	0
GFPT2	Elongated	0	1.57057	0.31	0.063	0
GFRA2	Elongated	0	1.56767	0.319	0.076	0
SPATA31D1	Elongated	0	1.56606	0.312	0.064	0
HOXC4	Elongated	0	1.56356	0.312	0.053	0
NXNL2	Elongated	0	1.56286	0.29	0.055	0
C16orf78	Elongated	0	1.55339	0.315	0.069	0
CENPJ	Elongated	0	1.55311	0.606	0.353	0
ENSMFAG00000040054	Elongated	0	1.54817	0.351	0.113	0
NPC1L1	Elongated	0	1.54422	0.333	0.086	0
MDC1	Elongated	0	1.54417	0.307	0.087	0
ZFP82	Elongated	0	1.54057	0.388	0.129	0
P2RX3	Elongated	0	1.53077	0.475	0.13	0
C20orf173	Elongated	0	1.52976	0.29	0.057	0
DAW1	Elongated	0	1.52894	0.417	0.188	0
ENSMFAG00000039914	Elongated	0	1.52501	0.292	0.091	0
TMEM72	Elongated	0	1.52261	0.309	0.074	0
PCBP4	Elongated	0	1.51894	0.365	0.094	0
CNN1	Elongated	0	1.51425	0.348	0.094	0
GRK7	Elongated	0	1.51063	0.307	0.059	0
PRSS37	Elongated	0	1.50203	0.252	0.046	0
MAFG	Elongated	0	1.4968	0.332	0.105	0
TRIM36	Elongated	0	1.49345	0.581	0.285	0
KAT8	Elongated	0	1.49228	0.328	0.097	0
FUZ	Elongated	0	1.49032	0.307	0.099	0
HIVEP3	Elongated	0	1.48712	0.373	0.099	0
NOL4L	Elongated	0	1.48027	0.395	0.159	0
CEP295	Elongated	0	1.47985	0.673	0.428	0
C9orf24	Elongated	0	1.47892	0.428	0.195	0
CHMP1A	Elongated	0	1.47687	0.333	0.103	0
GSS	Elongated	0	1.47193	0.305	0.098	0
SH3PXD2A	Elongated	0	1.47028	0.337	0.102	0
ENSMFAG00000046460	Elongated	0	1.46602	0.551	0.269	0
ENSMFAG00000001235	Elongated	0	1.45629	0.406	0.172	0
NUDT16	Elongated	0	1.45463	0.279	0.061	0
SUSD4	Elongated	0	1.45185	0.326	0.089	0
ZNF444	Elongated	0	1.44456	0.283	0.085	0
PFKFB2	Elongated	0	1.44436	0.345	0.104	0
USP3	Elongated	0	1.44198	0.493	0.247	0
KATNAL2	Elongated	0	1.43385	0.501	0.211	0
PAX5	Elongated	0	1.43378	0.291	0.06	0
GUCY2D	Elongated	0	1.43286	0.295	0.063	0
BCL11A	Elongated	0	1.43093	0.308	0.102	0
AVP	Elongated	0	1.42491	0.27	0.06	0
ENSMFAG00000031253	Elongated	0	1.41725	0.289	0.075	0
C6orf163	Elongated	0	1.41476	0.269	0.073	0
UBXN8	Elongated	0	1.41444	0.278	0.079	0
ENSMFAG00000044879	Elongated	0	1.4105	0.465	0.213	0
PLEKHO1	Elongated	0	1.41031	0.368	0.143	0
PFKP	Elongated	0	1.41019	0.277	0.069	0
IGSF9	Elongated	0	1.40878	0.42	0.188	0
MAPK3	Elongated	0	1.40528	0.265	0.058	0
PHACTR1	Elongated	0	1.40492	0.663	0.349	0
PTPN3	Elongated	0	1.3896	0.335	0.102	0
FAM241B	Elongated	0	1.38486	0.263	0.058	0
TUBA8	Elongated	0	1.38143	0.273	0.072	0
ESYT3	Elongated	0	1.38071	0.356	0.107	0
UNC45B	Elongated	0	1.3774	0.27	0.053	0
TBC1D26	Elongated	0	1.37429	0.258	0.056	0
TGFA	Elongated	0	1.37325	0.27	0.071	0
ENSMFAG00000047104	Elongated	0	1.35346	0.402	0.161	0
ENSMFAG00000039151	Elongated	0	1.35108	0.269	0.07	0
PWWP2B	Elongated	0	1.34025	0.295	0.083	0
TVP23A	Elongated	0	1.32426	0.286	0.085	0
KIF21B	Elongated	0	1.31319	0.258	0.06	0
FAM186A	Elongated	0	1.23164	0.588	0.345	0
CCDC168	Elongated	0	1.0292	0.595	0.271	0
BANF2	Elongated	1.35221e-306	1.41097	0.378	0.153	2.80489e-302
TEP1	Elongated	1.50733e-306	1.61975	0.375	0.149	3.12666e-302
SIRT2	Elongated	1.23276e-301	1.15408	0.525	0.277	2.55711e-297
ENSMFAG00000042349	Elongated	5.49434e-300	1.46856	0.437	0.212	1.13969e-295
C17orf98	Elongated	1.58267e-299	1.39273	0.285	0.092	3.28294e-295
NOS1AP	Elongated	1.05907e-298	1.35461	0.342	0.127	2.19683e-294
SEMA3B	Elongated	2.70413e-298	1.57974	0.359	0.142	5.60917e-294
MAP1LC3A	Elongated	1.30666e-297	1.36857	0.367	0.147	2.7104e-293
ALPK3	Elongated	1.26607e-289	1.25664	0.347	0.131	2.62621e-285
NT5M	Elongated	7.58019e-283	1.50434	0.325	0.124	1.57236e-278
ENSMFAG00000003384	Elongated	1.19067e-282	1.34227	0.309	0.11	2.46981e-278
ENSMFAG00000037520	Elongated	1.46392e-279	1.54098	0.469	0.257	3.03661e-275
CRACD	Elongated	2.0634e-279	1.52165	0.448	0.232	4.28011e-275
ENSMFAG00000039259	Elongated	2.32579e-276	1.33094	0.261	0.081	4.82439e-272
ANXA4	Elongated	1.20904e-275	1.25445	0.283	0.094	2.50791e-271
WNT3	Elongated	6.50948e-274	1.2018	0.272	0.087	1.35026e-269
MAX	Elongated	4.99142e-270	1.41104	0.493	0.287	1.03537e-265
MKRN2	Elongated	6.62233e-269	1.32069	0.365	0.155	1.37367e-264
ZNF330	Elongated	1.06062e-267	1.49022	0.368	0.16	2.20005e-263
ENSMFAG00000042199	Elongated	4.90885e-264	1.33413	0.332	0.132	1.01824e-259
PLEKHA2	Elongated	1.86262e-263	1.40604	0.362	0.154	3.86364e-259
RUBCNL	Elongated	8.53695e-258	1.37775	0.334	0.136	1.77082e-253
SLC36A3	Elongated	1.43617e-255	1.27266	0.306	0.113	2.97904e-251
NRXN2	Elongated	7.81033e-254	1.27289	0.27	0.09	1.6201e-249
DUSP3	Elongated	1.51161e-253	1.3479	0.281	0.1	3.13553e-249
ELMSAN1	Elongated	2.26068e-252	1.33084	0.266	0.089	4.68932e-248
CPNE5	Elongated	5.33271e-252	1.23827	0.268	0.09	1.10616e-247
RTN4RL1	Elongated	5.39231e-248	1.45459	0.429	0.231	1.11853e-243
DIP2C	Elongated	3.23068e-247	1.18282	0.601	0.453	6.70139e-243
MOSPD3	Elongated	4.30702e-247	1.21741	0.254	0.083	8.93406e-243
ENSMFAG00000036975	Elongated	9.18598e-245	1.29928	0.479	0.282	1.90545e-240
ALKBH3	Elongated	6.34158e-244	1.47928	0.332	0.141	1.31543e-239
KIAA0895L	Elongated	1.32308e-243	1.39623	0.319	0.13	2.74446e-239
SMC2	Elongated	3.96591e-242	1.66187	0.427	0.228	8.22649e-238
MCFD2	Elongated	1.20236e-238	1.36835	0.312	0.126	2.49405e-234
GSTO2	Elongated	7.30614e-237	1.18132	0.4	0.191	1.51551e-232
LSM14B	Elongated	3.07976e-236	1.32433	0.358	0.163	6.38834e-232
CCDC27	Elongated	1.364e-235	1.41162	0.399	0.199	2.82934e-231
MRTFA	Elongated	3.72413e-234	1.31594	0.463	0.272	7.72496e-230
ENSMFAG00000036810	Elongated	9.97291e-232	1.39253	0.471	0.29	2.06868e-227
ERCC4	Elongated	5.99157e-231	1.40611	0.307	0.123	1.24283e-226
NUP50	Elongated	7.21704e-228	1.28602	0.252	0.087	1.49703e-223
ENSMFAG00000044507	Elongated	9.70788e-227	1.27918	0.308	0.126	2.01371e-222
ST3GAL3	Elongated	1.72905e-226	1.07301	0.586	0.43	3.58658e-222
ZSCAN12	Elongated	1.22787e-221	1.29838	0.272	0.102	2.54697e-217
SH3RF2	Elongated	8.95734e-221	1.20622	0.359	0.164	1.85802e-216
MROH5	Elongated	1.67578e-218	1.02603	0.543	0.349	3.47606e-214
TP53INP2	Elongated	1.07891e-217	1.34036	0.364	0.179	2.23797e-213
NRBP1	Elongated	1.08322e-215	1.2572	0.351	0.164	2.24693e-211
ENSMFAG00000003053	Elongated	1.23063e-215	1.36826	0.456	0.281	2.5527e-211
TRIM58	Elongated	1.19043e-214	1.35305	0.428	0.242	2.4693e-210
ENSMFAG00000031751	Elongated	1.81146e-211	1.28178	0.351	0.169	3.75751e-207
EAF1	Elongated	8.08717e-211	1.26442	0.274	0.106	1.67752e-206
ENSMFAG00000030654	Elongated	2.51967e-209	1.4867	0.292	0.121	5.22656e-205
CLTCL1	Elongated	4.81021e-209	1.17655	0.462	0.278	9.97782e-205
RANGAP1	Elongated	3.66359e-205	1.24636	0.289	0.119	7.59938e-201
ENSMFAG00000040746	Elongated	4.11446e-205	1.2061	0.4	0.214	8.53463e-201
FNDC4	Elongated	1.88909e-204	1.34389	0.271	0.107	3.91854e-200
KAT6A	Elongated	5.45195e-200	1.26929	0.563	0.444	1.1309e-195
C1orf94	Elongated	1.621e-198	1.28211	0.251	0.095	3.36244e-194
WDR20	Elongated	2.66271e-198	1.38208	0.413	0.241	5.52325e-194
ZNF335	Elongated	1.46728e-197	1.21906	0.303	0.131	3.04359e-193
GNAI2	Elongated	1.49725e-196	1.36142	0.358	0.184	3.10574e-192
TBATA	Elongated	1.73354e-194	1.22723	0.465	0.291	3.59588e-190
GALNT18	Elongated	2.1504e-192	1.13023	0.33	0.152	4.46058e-188
ZNF175	Elongated	1.84777e-189	1.47867	0.323	0.155	3.83282e-185
C1orf100	Elongated	1.438e-188	1.24486	0.399	0.224	2.98285e-184
MYO1D	Elongated	2.26851e-188	1.03933	0.508	0.33	4.70557e-184
ENSMFAG00000046559	Elongated	2.44916e-184	1.27595	0.346	0.176	5.08029e-180
PDIA5	Elongated	7.90095e-180	1.32351	0.263	0.108	1.63889e-175
FBXW10	Elongated	1.08659e-177	1.30808	0.316	0.153	2.25392e-173
PNKP	Elongated	5.00427e-177	1.34308	0.279	0.123	1.03804e-172
GORASP1	Elongated	2.54636e-175	1.32415	0.347	0.183	5.28191e-171
ZNF487	Elongated	3.22313e-175	1.34854	0.42	0.263	6.68574e-171
DNPEP	Elongated	3.25353e-174	1.24438	0.439	0.286	6.7488e-170
MFAP3L	Elongated	2.01718e-173	1.29808	0.307	0.147	4.18423e-169
ENSMFAG00000046450	Elongated	1.61144e-172	1.1416	0.32	0.157	3.34262e-168
ENSMFAG00000001294	Elongated	2.72941e-169	1.18723	0.432	0.276	5.66161e-165
HNF1B	Elongated	2.50082e-168	1.28502	0.306	0.149	5.18744e-164
FBXO31	Elongated	7.38333e-166	1.35121	0.299	0.144	1.53152e-161
GSTO1	Elongated	2.86349e-164	1.21179	0.261	0.111	5.93973e-160
DEDD2	Elongated	6.30621e-161	1.39564	0.332	0.178	1.3081e-156
KCNQ2	Elongated	1.77778e-158	1.18808	0.277	0.127	3.68765e-154
ZBTB47	Elongated	1.78075e-157	1.09093	0.269	0.12	3.69381e-153
CAND2	Elongated	1.70514e-156	1.24544	0.267	0.121	3.53697e-152
MYO18B	Elongated	1.13041e-154	1.02408	0.457	0.308	2.34481e-150
PDE4A	Elongated	1.21595e-153	1.24643	0.32	0.168	2.52225e-149
ASAP3	Elongated	5.24376e-153	1.10572	0.359	0.202	1.08771e-148
AGK	Elongated	6.67967e-152	1.29398	0.434	0.296	1.38556e-147
ITPK1	Elongated	6.79456e-152	1.41644	0.316	0.166	1.4094e-147
HADH	Elongated	1.45067e-151	1.30739	0.251	0.11	3.00912e-147
CALCOCO1	Elongated	7.71787e-148	1.15978	0.293	0.144	1.60092e-143
ENSMFAG00000047029	Elongated	1.80558e-147	1.11567	0.377	0.229	3.74532e-143
ZNF318	Elongated	7.72445e-146	1.16364	0.268	0.126	1.60228e-141
PHC2	Elongated	2.06854e-144	1.1359	0.391	0.244	4.29077e-140
SHANK2	Elongated	1.99601e-142	1.18868	0.353	0.207	4.14033e-138
FAM222A	Elongated	5.0372e-142	1.20884	0.307	0.163	1.04487e-137
NABP2	Elongated	1.01642e-140	1.23318	0.263	0.124	2.10835e-136
HM13	Elongated	1.42746e-138	1.26985	0.38	0.24	2.96098e-134
INTS10	Elongated	4.2519e-135	1.23802	0.374	0.235	8.81972e-131
KPNA6	Elongated	9.26993e-135	1.25957	0.404	0.277	1.92286e-130
RRNAD1	Elongated	2.93062e-132	1.26324	0.326	0.188	6.07899e-128
COLEC12	Elongated	2.06158e-130	1.01739	0.362	0.214	4.27633e-126
WDFY4	Elongated	4.13911e-130	1.04619	0.416	0.281	8.58575e-126
RFTN1	Elongated	3.02899e-126	1.18371	0.419	0.293	6.28303e-122
ODF1	Elongated	1.02908e-124	1.18955	0.289	0.154	2.13461e-120
ARHGAP22	Elongated	1.67789e-124	1.0811	0.36	0.22	3.48045e-120
TMEM192	Elongated	2.36688e-124	1.2317	0.282	0.149	4.90962e-120
ELAVL3	Elongated	2.53259e-123	1.20959	0.258	0.128	5.25335e-119
DLGAP1	Elongated	8.42084e-120	1.15698	0.388	0.263	1.74673e-115
CCDC33	Elongated	3.32273e-118	1.12346	0.389	0.263	6.89233e-114
EXOSC3	Elongated	4.25909e-118	1.18585	0.348	0.22	8.83462e-114
E4F1	Elongated	4.27131e-118	1.12847	0.293	0.161	8.85997e-114
RBBP6	Elongated	1.03489e-117	1.23038	0.47	0.395	2.14667e-113
ABAT	Elongated	2.47816e-116	1.24393	0.261	0.135	5.14045e-112
CTNS	Elongated	1.56383e-115	1.08408	0.27	0.14	3.24385e-111
TSTD2	Elongated	1.93661e-115	1.08335	0.278	0.149	4.01712e-111
TARS3	Elongated	8.49317e-115	1.15577	0.305	0.174	1.76174e-110
ENSMFAG00000039484	Elongated	3.41874e-114	1.05608	0.444	0.334	7.0915e-110
LEMD1	Elongated	5.86555e-110	1.04593	0.256	0.132	1.21669e-105
EPHB1	Elongated	2.20627e-109	1.05338	0.393	0.272	4.57646e-105
NEURL1	Elongated	1.79369e-108	1.13542	0.329	0.204	3.72065e-104
CTIF	Elongated	2.33586e-108	1.08307	0.312	0.183	4.84528e-104
RINT1	Elongated	2.59253e-106	1.36715	0.307	0.187	5.37768e-102
CLYBL	Elongated	1.16777e-104	1.34269	0.368	0.257	2.42231e-100
UNK	Elongated	7.98237e-104	1.3349	0.299	0.18	1.65578e-99
TBK1	Elongated	1.51122e-103	1.0671	0.289	0.166	3.13472e-99
PDSS1	Elongated	1.52751e-103	1.07869	0.333	0.212	3.16852e-99
FSTL4	Elongated	9.73433e-102	1.13551	0.301	0.18	2.01919e-97
ZNF766	Elongated	6.29948e-100	1.19065	0.351	0.237	1.3067e-95
EIF4G1	Elongated	5.77952e-98	1.13334	0.308	0.192	1.19885e-93
C19orf44	Elongated	4.83928e-97	1.21518	0.34	0.232	1.00381e-92
ENSMFAG00000030053	Elongated	1.19855e-95	1.17292	0.251	0.139	2.48615e-91
ENSMFAG00000031210	Elongated	6.49332e-95	1.12305	0.305	0.192	1.34691e-90
ZNF20	Elongated	1.011e-94	1.14952	0.281	0.168	2.09711e-90
LRRC52	Elongated	2.37286e-93	1.02605	0.268	0.153	4.92202e-89
TEX35	Elongated	8.66429e-93	1.11335	0.271	0.158	1.79723e-88
HNRNPH1	Elongated	1.2401e-91	1.24906	0.352	0.25	2.57234e-87
TLE3	Elongated	4.3404e-91	1.17764	0.277	0.169	9.00329e-87
GFOD2	Elongated	1.11498e-88	1.26448	0.301	0.195	2.31281e-84
ZC3H18	Elongated	7.83705e-87	1.03245	0.417	0.344	1.62564e-82
TMEM260	Elongated	4.79664e-85	1.28721	0.306	0.203	9.94967e-81
KIAA1324	Elongated	2.28016e-80	1.08448	0.307	0.204	4.72973e-76
MADD	Elongated	9.67103e-75	1.07917	0.252	0.153	2.00606e-70
EFCAB12	Elongated	1.33406e-73	1.15612	0.256	0.159	2.76723e-69
EBF2	Elongated	4.43517e-70	1.01542	0.263	0.16	9.19988e-66
HEMGN	Elongated	9.96498e-70	1.00889	0.254	0.158	2.06704e-65
DNAJC18	Elongated	7.71035e-69	1.09019	0.352	0.273	1.59936e-64
ELL	Elongated	6.17963e-68	1.02411	0.304	0.213	1.28184e-63
AGPAT3	Elongated	9.93393e-68	1.05356	0.254	0.161	2.0606e-63
GOLGB1	Elongated	5.42097e-66	1.24186	0.437	0.414	1.12447e-61
KIAA0355	Elongated	8.49613e-66	1.06338	0.29	0.202	1.76235e-61
COA8	Elongated	5.62939e-61	1.0225	0.321	0.245	1.16771e-56
MORF4L1	Elongated	8.72788e-61	1.18249	0.322	0.246	1.81042e-56
ZNF426	Elongated	9.37954e-61	1.15477	0.251	0.166	1.9456e-56
LRP8	Elongated	3.25512e-53	1.07053	0.296	0.224	6.75209e-49
USP7	Elongated	5.53704e-44	1.08502	0.286	0.226	1.14855e-39
ERBB4	Sertoli	0	3.20756	0.91	0.185	0
CTNNA2	Sertoli	0	2.95319	0.872	0.258	0
CARMIL1	Sertoli	0	2.42225	0.827	0.145	0
SYNE2	Sertoli	0	2.3796	0.84	0.138	0
KCNK13	Sertoli	0	2.34588	0.73	0.026	0
TOX	Sertoli	0	2.19296	0.713	0.029	0
REEP1	Sertoli	0	2.18578	0.752	0.038	0
TBX22	Sertoli	0	2.1776	0.757	0.003	0
GPC5	Sertoli	0	2.13812	0.894	0.321	0
TRPM3	Sertoli	0	2.10428	0.861	0.289	0
MYO10	Sertoli	0	2.05846	0.773	0.147	0
FHOD3	Sertoli	0	1.91781	0.748	0.131	0
KIAA1217	Sertoli	0	1.91515	0.751	0.08	0
TANC2	Sertoli	0	1.91243	0.771	0.171	0
PRKD1	Sertoli	0	1.90981	0.84	0.204	0
KIAA1958	Sertoli	0	1.8971	0.711	0.058	0
ESR2	Sertoli	0	1.89362	0.737	0.125	0
ACSS3	Sertoli	0	1.87697	0.754	0.109	0
LMBR1	Sertoli	0	1.85874	0.759	0.105	0
APPL2	Sertoli	0	1.80498	0.84	0.165	0
SEMA3C	Sertoli	0	1.7692	0.713	0.059	0
SHTN1	Sertoli	0	1.76496	0.767	0.084	0
LAMA1	Sertoli	0	1.76204	0.648	0.025	0
TBC1D8	Sertoli	0	1.74528	0.74	0.103	0
NAV1	Sertoli	0	1.73813	0.672	0.069	0
SCD5	Sertoli	0	1.7326	0.684	0.062	0
NCOA2	Sertoli	0	1.72338	0.81	0.256	0
TENM3	Sertoli	0	1.70962	0.784	0.161	0
DDX24	Sertoli	0	1.70942	0.807	0.142	0
EXOC6	Sertoli	0	1.69632	0.739	0.105	0
ENSMFAG00000044069	Sertoli	0	1.69399	0.782	0.207	0
SLAIN1	Sertoli	0	1.68865	0.647	0.025	0
SEPTIN6	Sertoli	0	1.66903	0.665	0.029	0
AKAP12	Sertoli	0	1.66208	0.71	0.094	0
MYO6	Sertoli	0	1.6483	0.7	0.062	0
TBL1X	Sertoli	0	1.64628	0.694	0.123	0
GLB1L3	Sertoli	0	1.64495	0.675	0.028	0
TJP1	Sertoli	0	1.63731	0.797	0.175	0
MAP1B	Sertoli	0	1.6367	0.753	0.112	0
CDH23	Sertoli	0	1.61294	0.657	0.092	0
KIF21A	Sertoli	0	1.604	0.695	0.079	0
MTCL1	Sertoli	0	1.6003	0.666	0.046	0
WIPF3	Sertoli	0	1.59906	0.606	0.016	0
SMC6	Sertoli	0	1.59895	0.68	0.064	0
ENSMFAG00000044631	Sertoli	0	1.59796	0.585	0.054	0
ARMH4	Sertoli	0	1.5912	0.593	0.028	0
MTHFD1L	Sertoli	0	1.58187	0.689	0.093	0
ARAP2	Sertoli	0	1.5663	0.682	0.075	0
TBC1D4	Sertoli	0	1.56343	0.736	0.117	0
MME	Sertoli	0	1.55835	0.592	0.004	0
HLTF	Sertoli	0	1.55584	0.722	0.091	0
TMEM163	Sertoli	0	1.55511	0.542	0.062	0
CMTR1	Sertoli	0	1.5468	0.748	0.136	0
SLC19A2	Sertoli	0	1.54471	0.67	0.038	0
WNK3	Sertoli	0	1.54315	0.681	0.116	0
ZDHHC14	Sertoli	0	1.53985	0.759	0.17	0
CLDN11	Sertoli	0	1.53568	0.655	0.062	0
BMPR1B	Sertoli	0	1.51572	0.562	0.031	0
USP13	Sertoli	0	1.51488	0.658	0.073	0
BRWD3	Sertoli	0	1.50588	0.658	0.093	0
MAMLD1	Sertoli	0	1.50018	0.643	0.033	0
MAML3	Sertoli	0	1.49999	0.75	0.214	0
RUFY3	Sertoli	0	1.49497	0.823	0.225	0
SHC4	Sertoli	0	1.49308	0.62	0.068	0
PLEKHG1	Sertoli	0	1.49117	0.599	0.028	0
ZNF536	Sertoli	0	1.48556	0.685	0.154	0
BCL2L2-PABPN1	Sertoli	0	1.48059	0.763	0.188	0
SLC25A29	Sertoli	0	1.48057	0.599	0.018	0
SHOC1	Sertoli	0	1.47983	0.671	0.057	0
KLHL4	Sertoli	0	1.47198	0.523	0.087	0
ZMYND8	Sertoli	0	1.46873	0.757	0.143	0
KTN1	Sertoli	0	1.46664	0.804	0.176	0
KAT6B	Sertoli	0	1.46456	0.739	0.181	0
SGIP1	Sertoli	0	1.46221	0.486	0.011	0
MARK4	Sertoli	0	1.45779	0.647	0.073	0
MPPED2	Sertoli	0	1.45549	0.593	0.064	0
SPTLC3	Sertoli	0	1.45394	0.67	0.141	0
HNRNPA2B1	Sertoli	0	1.453	0.788	0.171	0
MSI2	Sertoli	0	1.44958	0.744	0.238	0
ELL2	Sertoli	0	1.44905	0.635	0.065	0
PLXNC1	Sertoli	0	1.44447	0.701	0.17	0
REPS1	Sertoli	0	1.44031	0.719	0.112	0
RAPGEF5	Sertoli	0	1.43768	0.67	0.097	0
KIF13B	Sertoli	0	1.43111	0.757	0.187	0
DNM3	Sertoli	0	1.42933	0.776	0.235	0
ENSMFAG00000038698	Sertoli	0	1.42768	0.708	0.171	0
SRGAP1	Sertoli	0	1.42524	0.73	0.174	0
ELMO1	Sertoli	0	1.42497	0.69	0.166	0
HELZ	Sertoli	0	1.42278	0.699	0.151	0
ME1	Sertoli	0	1.41897	0.668	0.108	0
SMARCA1	Sertoli	0	1.41817	0.677	0.085	0
SLC25A21	Sertoli	0	1.4178	0.632	0.185	0
ATF7IP2	Sertoli	0	1.4171	0.763	0.232	0
TAF4B	Sertoli	0	1.41618	0.56	0.037	0
EVI5	Sertoli	0	1.41286	0.725	0.187	0
MFF	Sertoli	0	1.41034	0.688	0.089	0
SLC4A5	Sertoli	0	1.4024	0.579	0.042	0
MAP3K21	Sertoli	0	1.40136	0.608	0.047	0
HSD17B3	Sertoli	0	1.3904	0.737	0.167	0
RBBP7	Sertoli	0	1.38988	0.679	0.077	0
ARHGAP26	Sertoli	0	1.38882	0.81	0.372	0
RAB20	Sertoli	0	1.38518	0.567	0.03	0
KANK1	Sertoli	0	1.38137	0.618	0.065	0
STK39	Sertoli	0	1.37849	0.742	0.191	0
WT1	Sertoli	0	1.36652	0.599	0.03	0
SH3TC2	Sertoli	0	1.36401	0.558	0.005	0
NDRG4	Sertoli	0	1.35992	0.634	0.058	0
KIAA1210	Sertoli	0	1.35193	0.529	0.012	0
SERINC5	Sertoli	0	1.35142	0.744	0.192	0
TSPAN5	Sertoli	0	1.35008	0.734	0.197	0
NRCAM	Sertoli	0	1.34235	0.456	0.044	0
GRB14	Sertoli	0	1.33915	0.692	0.062	0
PKD2	Sertoli	0	1.33531	0.704	0.114	0
MYO9B	Sertoli	0	1.33189	0.645	0.117	0
CDH2	Sertoli	0	1.32662	0.649	0.178	0
GALNT17	Sertoli	0	1.32608	0.758	0.313	0
ARL15	Sertoli	0	1.31933	0.837	0.348	0
ENSMFAG00000046677	Sertoli	0	1.311	0.474	0.007	0
PDGFD	Sertoli	0	1.30744	0.663	0.16	0
LRRC28	Sertoli	0	1.30337	0.646	0.094	0
AFF2	Sertoli	0	1.30145	0.614	0.121	0
TNS3	Sertoli	0	1.3007	0.667	0.108	0
ENSMFAG00000030483	Sertoli	0	1.29977	0.646	0.133	0
DTNA	Sertoli	0	1.29072	0.632	0.078	0
ZNF33A	Sertoli	0	1.28426	0.661	0.103	0
LAPTM4B	Sertoli	0	1.28426	0.547	0.029	0
PGBD5	Sertoli	0	1.28391	0.517	0.022	0
PTPN13	Sertoli	0	1.27526	0.744	0.262	0
JAM2	Sertoli	0	1.26647	0.614	0.105	0
CLCN5	Sertoli	0	1.2638	0.564	0.038	0
CTNND1	Sertoli	0	1.26379	0.699	0.116	0
PABPC4	Sertoli	0	1.26195	0.713	0.142	0
ALDH1A2	Sertoli	0	1.26185	0.614	0.1	0
ZNF711	Sertoli	0	1.25956	0.531	0.012	0
FAM135A	Sertoli	0	1.25796	0.804	0.369	0
GRAMD1A	Sertoli	0	1.25469	0.587	0.033	0
PRKCE	Sertoli	0	1.25195	0.679	0.22	0
TAOK3	Sertoli	0	1.25191	0.628	0.117	0
DCBLD2	Sertoli	0	1.25061	0.706	0.15	0
IGF1R	Sertoli	0	1.24926	0.741	0.254	0
SS18	Sertoli	0	1.24857	0.62	0.109	0
RBM41	Sertoli	0	1.24564	0.648	0.115	0
EXOC3L1	Sertoli	0	1.24474	0.525	0.032	0
C1orf141	Sertoli	0	1.2432	0.639	0.146	0
AMPH	Sertoli	0	1.24231	0.507	0.05	0
TIAM1	Sertoli	0	1.24155	0.588	0.098	0
IDH1	Sertoli	0	1.23777	0.585	0.052	0
BBX	Sertoli	0	1.23442	0.84	0.513	0
TRRAP	Sertoli	0	1.23349	0.679	0.154	0
MCF2	Sertoli	0	1.229	0.513	0.057	0
BOD1L1	Sertoli	0	1.22888	0.741	0.195	0
ENPP1	Sertoli	0	1.22867	0.624	0.075	0
HSPA4	Sertoli	0	1.22328	0.577	0.052	0
RAB31	Sertoli	0	1.22327	0.563	0.071	0
SLC7A2	Sertoli	0	1.22224	0.556	0.063	0
GET4	Sertoli	0	1.21663	0.619	0.104	0
GNA14	Sertoli	0	1.20945	0.465	0.049	0
MBNL3	Sertoli	0	1.20211	0.551	0.051	0
APPBP2	Sertoli	0	1.19879	0.696	0.17	0
PRKCB	Sertoli	0	1.19702	0.524	0.053	0
PKN2	Sertoli	0	1.19688	0.769	0.288	0
ACO1	Sertoli	0	1.1939	0.613	0.078	0
CTNNAL1	Sertoli	0	1.19306	0.762	0.224	0
PTBP3	Sertoli	0	1.18452	0.642	0.154	0
GATA4	Sertoli	0	1.17731	0.654	0.104	0
CADM1	Sertoli	0	1.17586	0.809	0.349	0
FAM169A	Sertoli	0	1.1745	0.582	0.078	0
KDM7A	Sertoli	0	1.1734	0.574	0.087	0
ARID5B	Sertoli	0	1.17294	0.67	0.149	0
AGPAT5	Sertoli	0	1.1683	0.615	0.11	0
KATNBL1	Sertoli	0	1.16818	0.696	0.128	0
PIR	Sertoli	0	1.16662	0.46	0.018	0
CUX1	Sertoli	0	1.1658	0.725	0.262	0
TLN2	Sertoli	0	1.16557	0.511	0.047	0
SEPTIN14	Sertoli	0	1.16411	0.54	0.078	0
DIP2B	Sertoli	0	1.16293	0.677	0.194	0
ASTN2	Sertoli	0	1.16043	0.62	0.24	0
MAPK4	Sertoli	0	1.16004	0.443	0.018	0
XPO1	Sertoli	0	1.15971	0.645	0.12	0
IKBKG	Sertoli	0	1.15335	0.552	0.048	0
PIEZO2	Sertoli	0	1.152	0.663	0.228	0
ARHGAP18	Sertoli	0	1.15193	0.584	0.066	0
PAPSS1	Sertoli	0	1.14322	0.533	0.054	0
DIAPH2	Sertoli	0	1.14032	0.753	0.384	0
MDGA1	Sertoli	0	1.14017	0.445	0.026	0
PTPRT	Sertoli	0	1.13638	0.672	0.263	0
FAM107A	Sertoli	0	1.13364	0.451	0.011	0
ITPRID2	Sertoli	0	1.13273	0.558	0.044	0
FNBP1L	Sertoli	0	1.1325	0.659	0.165	0
TOX2	Sertoli	0	1.12881	0.571	0.084	0
USP37	Sertoli	0	1.12757	0.681	0.236	0
GRIP1	Sertoli	0	1.11935	0.744	0.293	0
FCHSD2	Sertoli	0	1.11874	0.768	0.294	0
LRCH1	Sertoli	0	1.11658	0.611	0.103	0
SLF2	Sertoli	0	1.11614	0.673	0.134	0
TTC39C	Sertoli	0	1.11478	0.665	0.195	0
NCOA7	Sertoli	0	1.11368	0.616	0.095	0
MAN2A1	Sertoli	0	1.11108	0.777	0.312	0
ARGLU1	Sertoli	0	1.11065	0.768	0.232	0
ALDH1A1	Sertoli	0	1.10817	0.519	0.033	0
NOSTRIN	Sertoli	0	1.10709	0.532	0.045	0
ACE2	Sertoli	0	1.10678	0.434	0.003	0
FHOD1	Sertoli	0	1.10506	0.633	0.1	0
OBSL1	Sertoli	0	1.10339	0.532	0.043	0
HUWE1	Sertoli	0	1.10327	0.694	0.274	0
SMARCA5	Sertoli	0	1.09682	0.673	0.157	0
DPY19L3	Sertoli	0	1.09586	0.611	0.104	0
PFKFB4	Sertoli	0	1.09303	0.504	0.05	0
RB1	Sertoli	0	1.09043	0.711	0.237	0
CLCN2	Sertoli	0	1.0903	0.597	0.125	0
SNRNP70	Sertoli	0	1.08946	0.801	0.278	0
ENSMFAG00000046976	Sertoli	0	1.08629	0.551	0.079	0
PIK3C2A	Sertoli	0	1.08274	0.617	0.121	0
ENSMFAG00000037163	Sertoli	0	1.0821	0.681	0.248	0
XPO6	Sertoli	0	1.08131	0.65	0.137	0
EML5	Sertoli	0	1.07784	0.633	0.191	0
KDM6A	Sertoli	0	1.07553	0.656	0.223	0
CNKSR3	Sertoli	0	1.06911	0.485	0.058	0
ATXN2	Sertoli	0	1.06744	0.796	0.366	0
CPSF6	Sertoli	0	1.06414	0.567	0.068	0
EPHA4	Sertoli	0	1.06353	0.388	0.011	0
ABCC5	Sertoli	0	1.06167	0.529	0.08	0
NAA35	Sertoli	0	1.06081	0.698	0.212	0
KIF5C	Sertoli	0	1.05889	0.6	0.106	0
SH3RF1	Sertoli	0	1.05538	0.618	0.132	0
SYTL4	Sertoli	0	1.05408	0.532	0.049	0
TMEM108	Sertoli	0	1.05407	0.694	0.294	0
USP53	Sertoli	0	1.05329	0.516	0.053	0
GNG2	Sertoli	0	1.05186	0.624	0.149	0
UBR3	Sertoli	0	1.05154	0.774	0.324	0
THSD7A	Sertoli	0	1.04987	0.616	0.186	0
PLCH1	Sertoli	0	1.04966	0.586	0.15	0
SFPQ	Sertoli	0	1.0489	0.664	0.137	0
MACROH2A1	Sertoli	0	1.03948	0.563	0.079	0
UST	Sertoli	0	1.03683	0.602	0.156	0
SORL1	Sertoli	0	1.03632	0.666	0.131	0
UBE2E3	Sertoli	0	1.03226	0.57	0.112	0
SRGAP3	Sertoli	0	1.03178	0.525	0.107	0
FOXO1	Sertoli	0	1.03015	0.604	0.138	0
CEMIP2	Sertoli	0	1.0297	0.458	0.031	0
CAMK2D	Sertoli	0	1.02897	0.619	0.133	0
ADGRL3	Sertoli	0	1.02847	0.812	0.4	0
LUC7L3	Sertoli	0	1.02812	0.823	0.269	0
MRO	Sertoli	0	1.02745	0.437	0.016	0
ARHGAP20	Sertoli	0	1.02561	0.604	0.13	0
GSG1L	Sertoli	0	1.02447	0.456	0.06	0
SGCE	Sertoli	0	1.02333	0.611	0.098	0
WDFY2	Sertoli	0	1.0197	0.658	0.178	0
MAP7	Sertoli	0	1.01815	0.611	0.225	0
AGL	Sertoli	0	1.01677	0.555	0.084	0
ITFG1	Sertoli	0	1.01536	0.791	0.479	0
ASH2L	Sertoli	0	1.01257	0.535	0.084	0
MICAL2	Sertoli	0	1.01231	0.746	0.282	0
PPM1L	Sertoli	0	1.01057	0.479	0.098	0
FRMPD1	Sertoli	0	1.01038	0.575	0.104	0
ENSMFAG00000003917	Sertoli	0	1.00762	0.514	0.087	0
PSMA1	Sertoli	0	1.00468	0.579	0.126	0
ADAM18	Sertoli	0	1.00231	0.414	0.074	0
DCN	Immature Leydig	0	2.74625	0.865	0.076	0
C7	Immature Leydig	0	2.5348	0.586	0.039	0
COL1A2	Immature Leydig	0	2.47782	0.748	0.078	0
CCDC102B	Immature Leydig	0	2.31463	0.697	0.05	0
EBF1	Immature Leydig	0	2.26625	0.876	0.242	0
LAMA2	Immature Leydig	0	2.22839	0.901	0.176	0
IGF1	Immature Leydig	0	2.18549	0.661	0.101	0
COL1A1	Immature Leydig	0	2.11419	0.482	0.047	0
RBMS3	Immature Leydig	0	2.07115	0.923	0.278	0
LSAMP	Immature Leydig	0	2.06715	0.746	0.262	0
ENSMFAG00000026668	Immature Leydig	0	2.04772	0.664	0.08	0
ADGRB3	Immature Leydig	0	2.03275	0.779	0.161	0
PTCH2	Immature Leydig	0	2.03194	0.715	0.182	0
NRP1	Immature Leydig	0	1.95466	0.605	0.052	0
FRMPD4	Immature Leydig	0	1.92075	0.711	0.116	0
BICC1	Immature Leydig	0	1.91623	0.854	0.358	0
SETBP1	Immature Leydig	0	1.88321	0.695	0.117	0
LVRN	Immature Leydig	0	1.84175	0.406	0.012	0
ABI3BP	Immature Leydig	0	1.83429	0.621	0.14	0
FIGN	Immature Leydig	0	1.82506	0.614	0.088	0
ENSMFAG00000041985	Immature Leydig	0	1.82444	0.849	0.211	0
GUCY1A2	Immature Leydig	0	1.778	0.61	0.168	0
ARHGAP21	Immature Leydig	0	1.76376	0.718	0.145	0
ABCA8	Immature Leydig	0	1.74425	0.637	0.151	0
COL3A1	Immature Leydig	0	1.73924	0.744	0.253	0
TGFBR3	Immature Leydig	0	1.70689	0.597	0.119	0
FBLN5	Immature Leydig	0	1.65613	0.512	0.047	0
BNC2	Immature Leydig	0	1.6401	0.793	0.216	0
TSHZ2	Immature Leydig	0	1.61383	0.907	0.166	0
COL4A5	Immature Leydig	0	1.59463	0.687	0.148	0
ABCA1	Immature Leydig	0	1.57451	0.556	0.098	0
DHRS2	Immature Leydig	0	1.57403	0.409	0.029	0
SMOC2	Immature Leydig	0	1.56623	0.63	0.108	0
NRK	Immature Leydig	0	1.54538	0.438	0.064	0
SPTBN1	Immature Leydig	0	1.54116	0.817	0.231	0
CCDC80	Immature Leydig	0	1.53084	0.325	0.031	0
ROBO1	Immature Leydig	0	1.53036	0.59	0.242	0
LHFPL6	Immature Leydig	0	1.52664	0.654	0.18	0
SRPX	Immature Leydig	0	1.52002	0.397	0.032	0
DAB2	Immature Leydig	0	1.49623	0.492	0.051	0
NLGN1	Immature Leydig	0	1.49349	0.453	0.181	0
BCL2	Immature Leydig	0	1.48642	0.688	0.184	0
LTBP4	Immature Leydig	0	1.4831	0.588	0.08	0
CRISPLD2	Immature Leydig	0	1.48043	0.494	0.071	0
KLF12	Immature Leydig	0	1.47088	0.626	0.135	0
FBXL7	Immature Leydig	0	1.47052	0.784	0.194	0
PHACTR2	Immature Leydig	0	1.46913	0.628	0.276	0
BOC	Immature Leydig	0	1.46607	0.505	0.085	0
OPHN1	Immature Leydig	0	1.46166	0.536	0.146	0
MEIS1	Immature Leydig	0	1.45431	0.519	0.067	0
DDR2	Immature Leydig	0	1.43434	0.54	0.084	0
MCTP2	Immature Leydig	0	1.43088	0.472	0.066	0
RUNX1T1	Immature Leydig	0	1.42686	0.703	0.201	0
ENSMFAG00000044978	Immature Leydig	0	1.42601	0.424	0.029	0
COL5A2	Immature Leydig	0	1.42355	0.748	0.318	0
DAPK1	Immature Leydig	0	1.42112	0.522	0.09	0
LRFN5	Immature Leydig	0	1.41371	0.459	0.129	0
ENSMFAG00000030468	Immature Leydig	0	1.40397	0.312	0.153	0
PIK3R1	Immature Leydig	0	1.39684	0.445	0.089	0
ENSMFAG00000030038	Immature Leydig	0	1.39323	0.761	0.246	0
FKBP5	Immature Leydig	0	1.39238	0.534	0.17	0
EXT1	Immature Leydig	0	1.38845	0.65	0.214	0
SYTL5	Immature Leydig	0	1.38478	0.376	0.032	0
AHNAK	Immature Leydig	0	1.38406	0.514	0.092	0
IFI16	Immature Leydig	0	1.3725	0.488	0.062	0
PRRX1	Immature Leydig	0	1.36936	0.524	0.121	0
COL6A2	Immature Leydig	0	1.36485	0.54	0.07	0
PDGFRA	Immature Leydig	0	1.35662	0.487	0.062	0
FBLN1	Immature Leydig	0	1.34781	0.273	0.037	0
NAV3	Immature Leydig	0	1.34309	0.549	0.139	0
TXNIP	Immature Leydig	0	1.33834	0.42	0.078	0
SLC9A9	Immature Leydig	0	1.33819	0.53	0.145	0
UST	Immature Leydig	0	1.33177	0.591	0.163	0
ZNF704	Immature Leydig	0	1.32544	0.52	0.142	0
RNF24	Immature Leydig	0	1.32535	0.473	0.127	0
PPFIBP1	Immature Leydig	0	1.32234	0.622	0.168	0
TRIM22	Immature Leydig	0	1.31952	0.507	0.072	0
ZFPM2	Immature Leydig	0	1.31925	0.835	0.419	0
IGFBP7	Immature Leydig	0	1.31911	0.687	0.118	0
LAMA4	Immature Leydig	0	1.31409	0.711	0.313	0
NHS	Immature Leydig	0	1.31218	0.697	0.192	0
CELF2	Immature Leydig	0	1.3094	0.729	0.264	0
HSD17B5	Immature Leydig	0	1.30774	0.451	0.145	0
ANK2	Immature Leydig	0	1.29747	0.548	0.238	0
ATP10D	Immature Leydig	0	1.2934	0.432	0.125	0
GASK1B	Immature Leydig	0	1.29141	0.344	0.023	0
OGT	Immature Leydig	0	1.28754	0.497	0.093	0
PRKG1	Immature Leydig	0	1.28256	0.923	0.464	0
PLSCR4	Immature Leydig	0	1.28068	0.491	0.111	0
NR2F2	Immature Leydig	0	1.28043	0.579	0.095	0
PLCB1	Immature Leydig	0	1.27958	0.519	0.222	0
EIF2B3	Immature Leydig	0	1.27862	0.558	0.193	0
KCNJ3	Immature Leydig	0	1.27326	0.267	0.028	0
ARHGAP10	Immature Leydig	0	1.27067	0.753	0.254	0
PI16	Immature Leydig	0	1.26804	0.26	0.008	0
GREB1L	Immature Leydig	0	1.26679	0.625	0.214	0
DPYD	Immature Leydig	0	1.26643	0.643	0.294	0
HS3ST3A1	Immature Leydig	0	1.25696	0.364	0.065	0
ANTXR1	Immature Leydig	0	1.25196	0.522	0.121	0
C1QTNF7	Immature Leydig	0	1.25094	0.413	0.065	0
NFIB	Immature Leydig	0	1.24992	0.518	0.147	0
MAML2	Immature Leydig	0	1.24675	0.58	0.202	0
RHOBTB3	Immature Leydig	0	1.24217	0.59	0.15	0
OSMR	Immature Leydig	0	1.23093	0.35	0.076	0
PLAGL1	Immature Leydig	0	1.22553	0.585	0.209	0
WSB1	Immature Leydig	0	1.22247	0.682	0.231	0
XYLT1	Immature Leydig	0	1.21371	0.565	0.14	0
PLXDC2	Immature Leydig	0	1.20794	0.65	0.303	0
ZNF521	Immature Leydig	0	1.20389	0.477	0.1	0
GAB1	Immature Leydig	0	1.20123	0.511	0.158	0
GSN	Immature Leydig	0	1.20102	0.372	0.054	0
FAM13A	Immature Leydig	0	1.20046	0.636	0.231	0
ZEB1	Immature Leydig	0	1.19846	0.731	0.301	0
NAALADL2	Immature Leydig	0	1.19796	0.709	0.447	0
SPOCK3	Immature Leydig	0	1.19575	0.445	0.13	0
FMNL2	Immature Leydig	0	1.19489	0.655	0.309	0
RNF150	Immature Leydig	0	1.19152	0.484	0.208	0
PMP22	Immature Leydig	0	1.18978	0.328	0.024	0
APBB2	Immature Leydig	0	1.18799	0.591	0.174	0
TMTC1	Immature Leydig	0	1.17945	0.607	0.2	0
PDE3A	Immature Leydig	0	1.17858	0.409	0.079	0
ADAMTS3	Immature Leydig	0	1.17636	0.449	0.192	0
COL5A1	Immature Leydig	0	1.17363	0.364	0.061	0
ZFP36L1	Immature Leydig	0	1.1721	0.405	0.127	0
UTRN	Immature Leydig	0	1.16569	0.794	0.315	0
GASK1A	Immature Leydig	0	1.16378	0.432	0.109	0
EPB41L2	Immature Leydig	0	1.16343	0.78	0.428	0
ZEB2	Immature Leydig	0	1.16039	0.628	0.28	0
RBMS1	Immature Leydig	0	1.15137	0.712	0.315	0
GSTM5	Immature Leydig	0	1.14719	0.317	0.052	0
TRPS1	Immature Leydig	0	1.14674	0.478	0.105	0
EGFR	Immature Leydig	0	1.14521	0.585	0.188	0
DDX17	Immature Leydig	0	1.14015	0.659	0.301	0
LUC7L3	Immature Leydig	0	1.13761	0.747	0.284	0
MBNL1	Immature Leydig	0	1.13401	0.614	0.219	0
FGFR1	Immature Leydig	0	1.13377	0.442	0.104	0
FBN1	Immature Leydig	0	1.1333	0.66	0.314	0
PID1	Immature Leydig	0	1.13109	0.652	0.291	0
LAMB1	Immature Leydig	0	1.12871	0.513	0.135	0
PNISR	Immature Leydig	0	1.12427	0.712	0.345	0
NFIA	Immature Leydig	0	1.12136	0.767	0.337	0
PRKCA	Immature Leydig	0	1.11466	0.646	0.203	0
ADAMTS2	Immature Leydig	0	1.11363	0.313	0.077	0
ANO6	Immature Leydig	0	1.11351	0.548	0.188	0
SNED1	Immature Leydig	0	1.11217	0.416	0.135	0
PARD3	Immature Leydig	0	1.10839	0.739	0.332	0
PLA2R1	Immature Leydig	0	1.10208	0.371	0.065	0
LAMC3	Immature Leydig	0	1.09326	0.487	0.145	0
DOCK5	Immature Leydig	0	1.09075	0.651	0.205	0
ADAMTSL3	Immature Leydig	0	1.08444	0.549	0.327	0
SP100	Immature Leydig	0	1.07978	0.433	0.099	0
NID1	Immature Leydig	0	1.076	0.443	0.096	0
ENSMFAG00000000325	Immature Leydig	0	1.07416	0.374	0.102	0
SSBP2	Immature Leydig	0	1.06934	0.63	0.254	0
GULP1	Immature Leydig	0	1.06864	0.406	0.133	0
CYP7B1	Immature Leydig	0	1.06434	0.431	0.213	0
LDB2	Immature Leydig	0	1.05819	0.521	0.197	0
ARID1B	Immature Leydig	0	1.05382	0.773	0.42	0
STON2	Immature Leydig	0	1.05343	0.304	0.065	0
CD99	Immature Leydig	0	1.05019	0.396	0.091	0
FXYD6	Immature Leydig	0	1.04915	0.354	0.09	0
PDZRN3	Immature Leydig	0	1.04777	0.633	0.185	0
TCF4	Immature Leydig	0	1.04772	0.69	0.313	0
STAT6	Immature Leydig	0	1.0451	0.337	0.058	0
UACA	Immature Leydig	0	1.04459	0.616	0.215	0
ENSMFAG00000003160	Immature Leydig	0	1.03588	0.467	0.173	0
ASPH	Immature Leydig	0	1.03506	0.396	0.106	0
LRP1	Immature Leydig	0	1.03478	0.557	0.233	0
LAMC1	Immature Leydig	0	1.02807	0.402	0.108	0
PDGFRB	Immature Leydig	0	1.02743	0.358	0.047	0
SEMA6A	Immature Leydig	0	1.02625	0.339	0.084	0
TBL1XR1	Immature Leydig	0	1.0253	0.428	0.119	0
MEIS2	Immature Leydig	0	1.0241	0.354	0.125	0
TPD52L1	Immature Leydig	0	1.02194	0.393	0.123	0
IL16	Immature Leydig	0	1.01786	0.34	0.097	0
PTPRD	Immature Leydig	0	1.01192	0.345	0.143	0
LRRK2	Immature Leydig	0	1.00954	0.362	0.112	0
ATRX	Immature Leydig	0	1.00939	0.559	0.198	0
SEPTIN11	Immature Leydig	0	1.00889	0.333	0.052	0
PER3	Immature Leydig	0	1.00459	0.49	0.189	0
SORL1	Immature Leydig	0	1.0018	0.45	0.161	0
HS6ST2	Immature Leydig	0	1.00131	0.266	0.064	0
PHLDB1	Immature Leydig	0	1.00119	0.344	0.077	0
VGLL4	Immature Leydig	0	1.00041	0.531	0.22	0
ADAM12	Immature Leydig	1.19435e-175	1.09952	0.27	0.162	2.47744e-171
NELL1	Immature Leydig	1.82955e-136	1.02449	0.293	0.2	3.79503e-132
IL1RAPL2	Immature Leydig	2.19889e-13	1.33144	0.323	0.35	4.56115e-09
STC1	Leydig	0	3.04292	0.729	0.009	0
PAPSS2	Leydig	0	2.63492	0.866	0.088	0
INSL3	Leydig	0	2.49473	0.737	0.002	0
ENSMFAG00000030468	Leydig	0	2.4203	0.713	0.161	0
ENSMFAG00000032456	Leydig	0	2.36556	0.745	0.04	0
FGF12	Leydig	0	2.32937	0.81	0.161	0
MAGI2	Leydig	0	2.31795	0.97	0.488	0
AOX1	Leydig	0	2.17709	0.882	0.107	0
NDFIP1	Leydig	0	2.15354	0.858	0.139	0
TMEM132C	Leydig	0	2.11743	0.893	0.162	0
GSTA3	Leydig	0	2.03252	0.759	0.065	0
DOCK2	Leydig	0	2.02417	0.677	0.061	0
GRB14	Leydig	0	2.02292	0.876	0.12	0
AFF2	Leydig	0	2.01176	0.858	0.165	0
EGFR	Leydig	0	2.00791	0.91	0.217	0
ENSMFAG00000028542	Leydig	0	1.95479	0.788	0.152	0
TSHZ2	Leydig	0	1.91556	0.986	0.227	0
BNC2	Leydig	0	1.90507	0.938	0.262	0
CCBE1	Leydig	0	1.897	0.774	0.174	0
ENSMFAG00000038912	Leydig	0	1.89107	0.619	0.007	0
MYRIP	Leydig	0	1.88686	0.821	0.22	0
NAV3	Leydig	0	1.82436	0.805	0.17	0
PLD1	Leydig	0	1.81928	0.757	0.076	0
ENSMFAG00000026668	Leydig	0	1.80053	0.846	0.126	0
TBC1D4	Leydig	0	1.77548	0.837	0.175	0
ZNF521	Leydig	0	1.76414	0.81	0.127	0
TRIM9	Leydig	0	1.76346	0.62	0.042	0
PRICKLE1	Leydig	0	1.7504	0.716	0.166	0
PCSK6	Leydig	0	1.74952	0.777	0.2	0
EPB41L4B	Leydig	0	1.7459	0.62	0.039	0
APPL2	Leydig	0	1.74573	0.899	0.229	0
NPAS2	Leydig	0	1.74245	0.693	0.094	0
ENSMFAG00000041903	Leydig	0	1.73828	0.867	0.194	0
SIMC1	Leydig	0	1.71646	0.899	0.255	0
IGFBP5	Leydig	0	1.68567	0.655	0.017	0
CYP17A1	Leydig	0	1.67834	0.534	0.017	0
GLUL	Leydig	0	1.66004	0.542	0.036	0
GREB1L	Leydig	0	1.65528	0.905	0.245	0
SPOCK1	Leydig	0	1.63345	0.554	0.076	0
PDZRN3	Leydig	0	1.62448	0.873	0.219	0
HMGCS1	Leydig	0	1.62434	0.478	0.043	0
TLL1	Leydig	0	1.60388	0.524	0.036	0
DNM3	Leydig	0	1.60204	0.912	0.285	0
DDX24	Leydig	0	1.60166	0.846	0.206	0
SULF2	Leydig	0	1.60033	0.667	0.096	0
CADPS	Leydig	0	1.59997	0.358	0.061	0
CACNB2	Leydig	0	1.59936	0.818	0.2	0
GRAMD1B	Leydig	0	1.59777	0.593	0.147	0
DEPTOR	Leydig	0	1.59452	0.691	0.067	0
PRKD1	Leydig	0	1.59053	0.92	0.264	0
ZNF804A	Leydig	0	1.52468	0.612	0.158	0
TGFBR3	Leydig	0	1.47934	0.863	0.155	0
NDRG4	Leydig	0	1.46284	0.742	0.112	0
MAP3K15	Leydig	0	1.44995	0.556	0.069	0
STARD13	Leydig	0	1.44721	0.827	0.202	0
MAMDC2	Leydig	0	1.44443	0.857	0.189	0
FARP1	Leydig	0	1.42188	0.799	0.166	0
ATP8A1	Leydig	0	1.39891	0.649	0.12	0
IFI27	Leydig	0	1.38376	0.531	0.088	0
CCN5	Leydig	0	1.37672	0.504	0.007	0
DOCK8	Leydig	0	1.36419	0.445	0.028	0
ALAS1	Leydig	0	1.35033	0.402	0.017	0
PPM1K	Leydig	0	1.34829	0.653	0.095	0
TMEM178B	Leydig	0	1.34129	0.458	0.053	0
PRPS2	Leydig	0	1.33673	0.553	0.075	0
ANKDD1B	Leydig	0	1.33086	0.679	0.159	0
TCF4	Leydig	0	1.32043	0.891	0.342	0
ENSMFAG00000030038	Leydig	0	1.32013	0.896	0.287	0
GABRB2	Leydig	0	1.31907	0.609	0.114	0
TAFA4	Leydig	0	1.31795	0.388	0.013	0
VGLL3	Leydig	0	1.30725	0.651	0.126	0
GIPC2	Leydig	0	1.304	0.507	0.018	0
PDZD2	Leydig	0	1.30073	0.804	0.313	0
RAPGEF4	Leydig	0	1.29606	0.78	0.153	0
LIPA	Leydig	0	1.28456	0.429	0.027	0
USP13	Leydig	0	1.27772	0.717	0.128	0
HEATR5A	Leydig	0	1.26343	0.727	0.166	0
UST	Leydig	0	1.26128	0.819	0.196	0
MBNL2	Leydig	0	1.2488	0.839	0.338	0
ABI3BP	Leydig	0	1.24001	0.746	0.179	0
PARD3	Leydig	0	1.23078	0.896	0.364	0
ENSMFAG00000042520	Leydig	0	1.22529	0.575	0.132	0
CPED1	Leydig	0	1.22304	0.862	0.179	0
TMTC1	Leydig	0	1.21783	0.84	0.231	0
FAM122B	Leydig	0	1.21369	0.528	0.048	0
ZEB2	Leydig	0	1.2119	0.855	0.306	0
SMARCA1	Leydig	0	1.20213	0.696	0.142	0
CLRN1	Leydig	0	1.1911	0.417	0.025	0
UGDH	Leydig	0	1.18501	0.493	0.034	0
PDCD4	Leydig	0	1.1817	0.689	0.131	0
ATRN	Leydig	0	1.17264	0.777	0.212	0
FNDC3B	Leydig	0	1.16583	0.892	0.393	0
PTCH2	Leydig	0	1.16373	0.834	0.225	0
TXNIP	Leydig	0	1.16296	0.637	0.104	0
DIP2B	Leydig	0	1.16025	0.79	0.239	0
SLC26A7	Leydig	0	1.14879	0.496	0.055	0
SOAT1	Leydig	0	1.14858	0.54	0.072	0
DDB1	Leydig	0	1.1453	0.746	0.229	0
PDE7B	Leydig	0	1.12968	0.526	0.088	0
SLC1A3	Leydig	0	1.11521	0.417	0.014	0
ENSMFAG00000036987	Leydig	0	1.11177	0.538	0.095	0
MAGI1	Leydig	0	1.11168	0.731	0.204	0
ARHGEF6	Leydig	0	1.10321	0.504	0.051	0
ENPP1	Leydig	0	1.10268	0.57	0.129	0
FLNB	Leydig	0	1.10222	0.719	0.199	0
TEAD1	Leydig	0	1.09637	0.705	0.177	0
EIF2B3	Leydig	0	1.09099	0.785	0.221	0
ANTXR1	Leydig	0	1.08891	0.735	0.152	0
GABRE	Leydig	0	1.08681	0.43	0.008	0
FGFR2	Leydig	0	1.08292	0.539	0.107	0
YPEL.1	Leydig	0	1.0758	0.544	0.096	0
PRKG1	Leydig	0	1.07467	0.98	0.501	0
NEK7	Leydig	0	1.06708	0.666	0.157	0
PLCB1	Leydig	0	1.06102	0.761	0.243	0
KLF12	Leydig	0	1.05427	0.774	0.174	0
KIDINS220	Leydig	0	1.05105	0.728	0.187	0
TMEM245	Leydig	0	1.05102	0.719	0.18	0
INSR	Leydig	0	1.03658	0.733	0.182	0
RHOBTB3	Leydig	0	1.03457	0.779	0.185	0
SDC2	Leydig	0	1.03332	0.566	0.092	0
CASK	Leydig	0	1.03064	0.719	0.223	0
NR2F2	Leydig	0	1.02914	0.777	0.133	0
ADAM9	Leydig	0	1.02487	0.584	0.147	0
SCML2	Leydig	0	1.02342	0.495	0.07	0
MSI2	Leydig	0	1.01105	0.83	0.285	0
SNED1	Leydig	0	1.00821	0.656	0.156	0
USP22	Leydig	0	1.00669	0.757	0.168	0
REPS2	Leydig	0	1.00396	0.445	0.035	0
GPR155	Leydig	0	1.00323	0.592	0.12	0
OGT	Leydig	0	1.00264	0.705	0.124	0
PRKAR2B	Leydig	0	1.00254	0.511	0.092	0
MERTK	Leydig	0	1.00178	0.597	0.124	0
SNTB1	Leydig	2.82845e-306	1.30356	0.82	0.347	5.86706e-302
PEG3	Leydig	1.14317e-305	1.15704	0.804	0.324	2.37128e-301
CNTLN	Leydig	5.15357e-288	1.09311	0.831	0.34	1.06901e-283
TBC1D19	Leydig	4.69283e-261	1.07571	0.822	0.393	9.73433e-257
FAT3	Leydig	2.52437e-260	1.33898	0.624	0.201	5.2363e-256
THSD7A	Leydig	7.92182e-255	1.21869	0.655	0.226	1.64322e-250
NRXN3	Leydig	1.47026e-248	1.05939	0.756	0.296	3.04977e-244
SNTG2	Leydig	9.66586e-244	1.22551	0.583	0.181	2.00499e-239
PTGER3	Leydig	1.13104e-243	1.12686	0.344	0.068	2.34612e-239
CHSY3	Leydig	5.57117e-235	1.02298	0.342	0.067	1.15563e-230
TSC22D1	Leydig	2.02448e-230	1.2729	0.625	0.23	4.19938e-226
KLHL4	Leydig	5.44488e-199	1.26235	0.45	0.13	1.12943e-194
ENSMFAG00000042268	Leydig	1.99731e-159	1.00614	0.592	0.251	4.14302e-155
ACTA2	PMC	0	3.12421	0.943	0.049	0
MYH11	PMC	0	2.87138	0.912	0.13	0
SORBS1	PMC	0	2.6001	0.789	0.099	0
COL4A3	PMC	0	2.46663	0.776	0.078	0
STAMBPL1	PMC	0	2.40704	0.685	0.035	0
DMD	PMC	0	2.38851	0.791	0.438	0
PTCH1	PMC	0	2.30463	0.796	0.139	0
ITGA9	PMC	0	2.26956	0.763	0.154	0
TSHZ2	PMC	0	2.17023	0.935	0.171	0
ENSMFAG00000032887	PMC	0	2.13532	0.675	0.119	0
MYOCD	PMC	0	2.12091	0.605	0.063	0
MATN2	PMC	0	2.11509	0.69	0.161	0
NCKAP5	PMC	0	2.11296	0.875	0.375	0
CPED1	PMC	0	2.09057	0.782	0.132	0
COL4A4	PMC	0	2.07952	0.764	0.165	0
ADCY5	PMC	0	2.03444	0.655	0.068	0
PDZRN3	PMC	0	2.02406	0.78	0.176	0
LTBP1	PMC	0	1.98741	0.675	0.156	0
IGFBP7	PMC	0	1.93949	0.792	0.114	0
TNS1	PMC	0	1.91837	0.676	0.115	0
PDLIM3	PMC	0	1.91747	0.663	0.137	0
XYLT1	PMC	0	1.91058	0.709	0.131	0
TPM1	PMC	0	1.89927	0.675	0.122	0
PRKG1	PMC	0	1.8968	0.927	0.468	0
SHROOM2	PMC	0	1.89412	0.473	0.042	0
FBXL7	PMC	0	1.88307	0.819	0.197	0
FLNA	PMC	0	1.87732	0.596	0.061	0
LAMB1	PMC	0	1.84014	0.68	0.123	0
DOCK5	PMC	0	1.83508	0.78	0.198	0
PLCB4	PMC	0	1.8087	0.793	0.197	0
THSD4	PMC	0	1.80413	0.747	0.259	0
BRINP1	PMC	0	1.78491	0.468	0.05	0
CELF2	PMC	0	1.7749	0.793	0.262	0
SYNPO2	PMC	0	1.77008	0.746	0.233	0
RBPMS	PMC	0	1.75009	0.853	0.353	0
PCDH7	PMC	0	1.7409	0.543	0.093	0
LMOD1	PMC	0	1.73513	0.644	0.139	0
LAMC3	PMC	0	1.72306	0.637	0.134	0
ENSMFAG00000003078	PMC	0	1.71875	0.565	0.051	0
RASL12	PMC	0	1.71604	0.624	0.198	0
FRMPD4	PMC	0	1.70644	0.686	0.125	0
SPARCL1	PMC	0	1.69031	0.654	0.137	0
SMOC2	PMC	0	1.68941	0.661	0.11	0
NR2F2	PMC	0	1.67344	0.657	0.092	0
IPCEF1	PMC	0	1.66964	0.421	0.034	0
PRPS2	PMC	0	1.66402	0.43	0.049	0
UACA	PMC	0	1.64397	0.719	0.209	0
DAAM1	PMC	0	1.63134	0.685	0.179	0
MSRB3	PMC	0	1.63014	0.656	0.188	0
PRKCA	PMC	0	1.57377	0.717	0.201	0
WFDC1	PMC	0	1.54916	0.393	0.019	0
NHS	PMC	0	1.52808	0.725	0.194	0
ENG	PMC	0	1.51804	0.479	0.066	0
PPFIA2	PMC	0	1.51386	0.672	0.279	0
TRPS1	PMC	0	1.51232	0.558	0.101	0
F3	PMC	0	1.49812	0.429	0.053	0
KALRN	PMC	0	1.49338	0.866	0.591	0
NDE1	PMC	0	1.49208	0.438	0.077	0
RBMS3	PMC	0	1.48865	0.87	0.29	0
GASK1A	PMC	0	1.47314	0.504	0.106	0
PDGFRA	PMC	0	1.4723	0.483	0.067	0
DPYSL3	PMC	0	1.47109	0.511	0.098	0
SPTBN1	PMC	0	1.46489	0.798	0.239	0
ZEB1	PMC	0	1.45828	0.774	0.302	0
PTCH2	PMC	0	1.45111	0.76	0.183	0
ESYT2	PMC	0	1.44827	0.578	0.166	0
ADGRL2	PMC	0	1.43151	0.547	0.122	0
MYLK	PMC	0	1.42975	0.742	0.283	0
TMTC1	PMC	0	1.4272	0.661	0.2	0
TPD52L1	PMC	0	1.42279	0.484	0.117	0
RUNX1T1	PMC	0	1.42246	0.689	0.208	0
COL6A3	PMC	0	1.41722	0.408	0.038	0
MAMDC2	PMC	0	1.40701	0.578	0.162	0
COL4A5	PMC	0	1.38959	0.629	0.159	0
HHIP	PMC	0	1.38749	0.306	0.038	0
COL4A2	PMC	0	1.38748	0.483	0.091	0
LHFPL6	PMC	0	1.38408	0.653	0.185	0
ENSMFAG00000000835	PMC	0	1.37943	0.475	0.078	0
DPEP1	PMC	0	1.37879	0.312	0.009	0
PELI2	PMC	0	1.37009	0.543	0.159	0
LAMA2	PMC	0	1.36861	0.846	0.189	0
ADGRB3	PMC	0	1.36268	0.695	0.175	0
LTBP4	PMC	0	1.35846	0.544	0.089	0
CALD1	PMC	0	1.35766	0.873	0.531	0
FRY	PMC	0	1.35418	0.542	0.19	0
KANK2	PMC	0	1.35221	0.439	0.062	0
EGFR	PMC	0	1.33365	0.617	0.189	0
GREB1L	PMC	0	1.33345	0.626	0.219	0
NISCH	PMC	0	1.33036	0.557	0.164	0
KLF12	PMC	0	1.32611	0.595	0.143	0
TMEM131L	PMC	0	1.32609	0.451	0.087	0
COL6A2	PMC	0	1.32379	0.509	0.078	0
C1QTNF7	PMC	0	1.32134	0.429	0.067	0
ENSMFAG00000030038	PMC	0	1.32015	0.728	0.255	0
ENSMFAG00000040946	PMC	0	1.31983	0.414	0.06	0
BCL2	PMC	0	1.31642	0.654	0.193	0
NID1	PMC	0	1.31302	0.483	0.096	0
SYT1	PMC	0	1.30075	0.349	0.139	0
MAML2	PMC	0	1.29697	0.595	0.205	0
INSR	PMC	0	1.29426	0.51	0.16	0
ETV6	PMC	0	1.29011	0.527	0.169	0
PDLIM5	PMC	0	1.29006	0.489	0.165	0
PAWR	PMC	0	1.27792	0.442	0.135	0
FMNL2	PMC	0	1.26823	0.669	0.311	0
PPFIBP1	PMC	0	1.25785	0.6	0.175	0
SH3PXD2B	PMC	0	1.24911	0.43	0.086	0
CRISPLD2	PMC	0	1.24461	0.438	0.08	0
MEIS1	PMC	0	1.24361	0.462	0.077	0
KCNIP1	PMC	0	1.24358	0.629	0.266	0
GSN	PMC	0	1.23272	0.421	0.052	0
HACL1	PMC	0	1.23207	0.438	0.251	0
ITGB8	PMC	0	1.23009	0.378	0.086	0
MAOB	PMC	0	1.2273	0.337	0.074	0
LAMA4	PMC	0	1.22721	0.663	0.321	0
TPM2	PMC	0	1.22599	0.368	0.059	0
ARHGAP10	PMC	0	1.20965	0.697	0.264	0
OSBPL5	PMC	0	1.20342	0.401	0.081	0
MYOF	PMC	0	1.20196	0.397	0.064	0
EXT1	PMC	0	1.20134	0.61	0.223	0
SSBP2	PMC	0	1.19623	0.639	0.258	0
ILK	PMC	0	1.1896	0.438	0.115	0
TSHZ3	PMC	0	1.17973	0.339	0.058	0
CLMP	PMC	0	1.17769	0.456	0.226	0
APBA1	PMC	0	1.17671	0.312	0.044	0
GLS	PMC	0	1.17443	0.5	0.151	0
MYO1D	PMC	0	1.17119	0.633	0.309	0
ENSMFAG00000000325	PMC	0	1.16288	0.42	0.101	0
PRICKLE2	PMC	0	1.16274	0.415	0.101	0
CTBP2	PMC	0	1.15833	0.5	0.197	0
ABCC1	PMC	0	1.15231	0.535	0.184	0
BNC2	PMC	0	1.15088	0.697	0.231	0
BOC	PMC	0	1.14947	0.435	0.096	0
EDNRA	PMC	0	1.14646	0.676	0.344	0
HS3ST3A1	PMC	0	1.14609	0.356	0.069	0
RBFOX2	PMC	0	1.14534	0.637	0.277	0
NRK	PMC	0	1.1437	0.397	0.072	0
MYH9	PMC	0	1.14187	0.535	0.204	0
ENSMFAG00000033843	PMC	0	1.14186	0.308	0.024	0
PARVA	PMC	0	1.13921	0.414	0.119	0
DCN	PMC	0	1.13778	0.654	0.104	0
[truncated: 676 more rows]

## Sheet: Cell number
Group	Cell type	Cell number	Cell number of each group	Cell proportion
Young	SSC	956	39834	0.0239996
	Diff. SPG	922		0.0231461
	Early SPC	1513		0.0379826
	Late SPC	2006		0.050359
	Early RS	6594		0.165537
	Late RS	5998		0.150575
	Elongating	2089		0.0524426
	Elongated	1027		0.025782
	Sertoli	6550		0.164432
	Immature Leydig	5109		0.128257
	Leydig	732		0.0183763
	PMC	5083		0.127605
	VSMC	380		0.00953959
	Pericyte	433		0.0108701
	EC	442		0.011096
Aged	SSC	441	28866	0.0152775
	Diff. SPG	810		0.0280607
	Early SPC	2150		0.0744821
	Late SPC	3087		0.106942
	Early RS	6709		0.232419
	Late RS	6669		0.231033
	Elongating	2918		0.101088
	Elongated	1723		0.0596896
	Sertoli	888		0.0307628
	Immature Leydig	1519		0.0526225
	Leydig	205		0.00710178
	PMC	887		0.0307282
	VSMC	231		0.00800249
	Pericyte	182		0.006305
	EC	447		0.0154853
