# Supplementary material for: A single-nucleus transcriptomic atlas of primate testicular aging reveals exhaustion of the spermatogonial stem cell reservoir and loss of Sertoli cell homeostasis
Source: Protein Cell. 2022 Nov 18;14(12):888–907. doi: 10.1093/procel/pwac057 (PMC10691849; doi:10.1093/procel/pwac057)
Supplement: pwac057_suppl_Supplementary_Table_S2 [file pwac057_suppl_supplementary_table_s2.xlsx]

## Sheet: Summary
Table S2. Aging-related differentially expressed genes of each cell type in monkey testes.
The SHEET "DEGs" shows aging-related differentially expressed genes across different cell types in monkey testes.

## Sheet: DEGs
Differentially expressed genes across different cell types in monkey testes
Group	Celltype	Gene	p_val	avg_logFC	pct.1	pct.2	p_val_adj
Aging	SSC	CYTB	9.04953e-41	1.29608	0.177	0	1.87714e-36
Aging	SSC	ND1	2.64258e-29	0.822538	0.127	0	5.48151e-25
Aging	SSC	COX3	3.86765e-28	1.34281	0.129	0.002	8.02266e-24
Aging	SSC	COX2	2.96005e-27	1.11001	0.118	0	6.14002e-23
Aging	SSC	HSP90AB1	1.32762e-11	0.489663	0.143	0.044	2.75389e-07
Aging	SSC	ENSMFAG00000031087	1.04481e-10	0.483206	0.138	0.044	2.16724e-06
Aging	SSC	ENSMFAG00000000004	3.00129e-10	1.26212	0.111	0.03	6.22559e-06
Aging	SSC	TOP2A	1.138e-09	0.636986	0.188	0.085	2.36056e-05
Aging	SSC	ENSMFAG00000001879	1.68429e-09	0.565726	0.252	0.14	3.49373e-05
Aging	SSC	ENSMFAG00000037325	6.02396e-09	0.299856	0.134	0.047	0.000124955
Aging	SSC	LPP	2.46557e-08	0.492394	0.417	0.302	0.000511432
Aging	SSC	PDIA3	7.809e-08	0.282389	0.107	0.036	0.00161982
Aging	SSC	SLC4A8	1.44765e-07	0.375112	0.193	0.096	0.00300287
Aging	SSC	C8orf33	1.4751e-07	0.327439	0.172	0.082	0.00305981
Aging	SSC	RFX2	3.25588e-07	0.272874	0.168	0.082	0.00675367
Aging	SSC	IP6K2	5.4121e-07	0.300378	0.2	0.106	0.0112263
Aging	SSC	H2BC1	5.6695e-36	-0.565412	0.052	0.385	1.17602e-31
Aging	SSC	HDLBP	1.84837e-34	-0.448601	0.147	0.525	3.83407e-30
Aging	SSC	ADAD1	4.50553e-28	-0.504794	0.104	0.407	9.34582e-24
Aging	SSC	PWWP3A	7.73016e-28	-0.493092	0.286	0.631	1.60347e-23
Aging	SSC	ENSMFAG00000043452	6.01457e-27	-0.419559	0.073	0.353	1.2476e-22
Aging	SSC	GGNBP2	1.21703e-26	-0.458431	0.156	0.462	2.52448e-22
Aging	SSC	ENSMFAG00000038324	2.88923e-26	-0.381479	0.091	0.381	5.99313e-22
Aging	SSC	KCNH1	6.93346e-26	-0.40092	0.415	0.732	1.43821e-21
Aging	SSC	SLC25A37	1.69059e-24	-0.534209	0.088	0.357	3.50678e-20
Aging	SSC	DDX3X	2.10411e-24	-0.408634	0.05	0.295	4.36455e-20
Aging	SSC	HABP4	8.9426e-23	-0.374002	0.05	0.285	1.85496e-18
Aging	SSC	FGF14	2.31761e-22	-0.606089	0.293	0.605	4.80741e-18
Aging	SSC	RGS22	8.90253e-22	-0.272796	0.243	0.553	1.84665e-17
Aging	SSC	CD46	5.00271e-21	-0.358833	0.315	0.628	1.03771e-16
Aging	SSC	DCUN1D1	6.87748e-21	-0.346106	0.109	0.372	1.4266e-16
Aging	SSC	CTNNA3	7.93415e-21	-0.313201	0.578	0.859	1.64578e-16
Aging	SSC	ZPBP	3.70425e-20	-0.267428	0.333	0.655	7.68373e-16
Aging	SSC	NOL7	5.02673e-20	-0.267301	0.082	0.32	1.04269e-15
Aging	SSC	ENSMFAG00000037520	7.49996e-20	-0.45848	0.129	0.371	1.55572e-15
Aging	SSC	ASRGL1	7.62869e-20	-0.312995	0.088	0.327	1.58242e-15
Aging	SSC	RSRC2	1.84917e-19	-0.377172	0.175	0.435	3.83573e-15
Aging	SSC	HS6ST2	2.66328e-19	-0.270541	0.404	0.698	5.52444e-15
Aging	SSC	CEP162	7.22808e-19	-0.264982	0.365	0.707	1.49932e-14
Aging	SSC	CFAP43	1.22763e-18	-0.345371	0.104	0.341	2.54647e-14
Aging	SSC	CNKSR3	1.42356e-18	-0.280879	0.261	0.532	2.9529e-14
Aging	SSC	SPATA6	1.74096e-18	-0.340767	0.154	0.411	3.61127e-14
Aging	SSC	HPSE2	2.61743e-18	-0.415835	0.621	0.82	5.42934e-14
Aging	SSC	DOK6	5.68978e-18	-0.294899	0.601	0.846	1.18023e-13
Aging	SSC	LPIN1	5.91686e-18	-0.339666	0.07	0.28	1.22733e-13
Aging	SSC	RAB21	1.08601e-17	-0.337674	0.027	0.202	2.25271e-13
Aging	SSC	PDE1A	2.16224e-17	-0.334719	0.215	0.473	4.48513e-13
Aging	SSC	ENSMFAG00000035459	2.41103e-17	-0.305301	0.102	0.326	5.00119e-13
Aging	SSC	PDGFRA	2.78549e-17	-0.305644	0.066	0.266	5.77795e-13
Aging	SSC	MTUS2	2.86081e-17	-0.29589	0.59	0.835	5.93417e-13
Aging	SSC	SEL1L2	3.55915e-17	-0.493248	0.154	0.386	7.38275e-13
Aging	SSC	ENSMFAG00000003395	9.95353e-17	-0.313476	0.048	0.228	2.06466e-12
Aging	SSC	ADAM18	1.36172e-16	-0.427681	0.147	0.364	2.82462e-12
Aging	SSC	GABRB3	2.06214e-16	-0.281286	0.669	0.873	4.2775e-12
Aging	SSC	SGSM1	2.82511e-16	-0.421632	0.556	0.764	5.86012e-12
Aging	SSC	FHL1	2.95073e-16	-0.272245	0.016	0.171	6.12069e-12
Aging	SSC	CLPB	3.20174e-16	-0.284289	0.063	0.254	6.64137e-12
Aging	SSC	PRDM5	3.55265e-16	-0.374685	0.286	0.531	7.36925e-12
Aging	SSC	GRM7	4.1689e-16	-0.350177	0.628	0.842	8.64754e-12
Aging	SSC	RTTN	6.84206e-16	-0.334574	0.297	0.566	1.41925e-11
Aging	SSC	TTN	7.51709e-16	-0.312151	0.39	0.68	1.55927e-11
Aging	SSC	DDX5	7.85874e-16	-0.385199	0.429	0.695	1.63014e-11
Aging	SSC	RYR3	9.11496e-16	-0.341024	0.669	0.885	1.89072e-11
Aging	SSC	GORASP1	1.14178e-15	-0.294725	0.016	0.166	2.3684e-11
Aging	SSC	ENSMFAG00000032094	1.26785e-15	-0.258822	0.127	0.339	2.62991e-11
Aging	SSC	MAP2K2	1.27582e-15	-0.282578	0.05	0.223	2.64643e-11
Aging	SSC	PDE4D	1.35132e-15	-0.394717	0.628	0.827	2.80303e-11
Aging	SSC	GABRG3	1.63004e-15	-0.285809	0.839	0.934	3.38118e-11
Aging	SSC	NARF	1.74565e-15	-0.280307	0.082	0.274	3.62101e-11
Aging	SSC	COL25A1	2.81038e-15	-0.361621	0.224	0.471	5.82957e-11
Aging	SSC	POLB	3.09218e-15	-0.288781	0.054	0.229	6.4141e-11
Aging	SSC	ENSMFAG00000046875	3.30148e-15	-0.332363	0.372	0.609	6.84825e-11
Aging	SSC	BAIAP3	3.82783e-15	-0.285401	0.027	0.18	7.94007e-11
Aging	SSC	COLEC12	4.14746e-15	-0.336168	0.265	0.514	8.60307e-11
Aging	SSC	ENSMFAG00000030463	4.60247e-15	-0.269964	0.063	0.243	9.54691e-11
Aging	SSC	ENSMFAG00000046460	5.75397e-15	-0.373423	0.156	0.367	1.19355e-10
Aging	SSC	WDR34	5.76063e-15	-0.260504	0.193	0.424	1.19493e-10
Aging	SSC	SNRNP70	6.26136e-15	-0.334215	0.417	0.66	1.29879e-10
Aging	SSC	SAMD1	6.42356e-15	-0.304175	0.329	0.572	1.33244e-10
Aging	SSC	ENSMFAG00000047037	8.08133e-15	-0.344372	0.585	0.783	1.67631e-10
Aging	SSC	GPCPD1	9.60292e-15	-0.296569	0.086	0.278	1.99193e-10
Aging	SSC	TNK2	1.55801e-14	-0.324758	0.431	0.681	3.23177e-10
Aging	SSC	VWA3B	2.00874e-14	-0.31122	0.24	0.48	4.16672e-10
Aging	SSC	PHF8	2.15464e-14	-0.293367	0.404	0.651	4.46936e-10
Aging	SSC	GET4	2.8283e-14	-0.337086	0.342	0.583	5.86675e-10
Aging	SSC	G2E3	2.83335e-14	-0.303653	0.082	0.267	5.87722e-10
Aging	SSC	ABHD16A	3.38035e-14	-0.283884	0.077	0.256	7.01186e-10
Aging	SSC	LYPD6	3.77895e-14	-0.287297	0.338	0.587	7.83868e-10
Aging	SSC	INSR	4.80443e-14	-0.314755	0.354	0.589	9.96583e-10
Aging	SSC	NUP35	5.34672e-14	-0.300473	0.061	0.225	1.10907e-09
Aging	SSC	PTPRN2	5.42115e-14	-0.331961	0.646	0.856	1.12451e-09
Aging	SSC	ENSMFAG00000045827	6.9535e-14	-0.367286	0.302	0.526	1.44236e-09
Aging	SSC	PTPRK	7.7637e-14	-0.260789	0.383	0.639	1.61042e-09
Aging	SSC	ENSMFAG00000033345	8.84093e-14	-0.264439	0.315	0.558	1.83388e-09
Aging	SSC	LDLRAD3	9.38397e-14	-0.293031	0.54	0.768	1.94652e-09
Aging	SSC	DDX20	1.0976e-13	-0.269605	0.032	0.177	2.27676e-09
Aging	SSC	CRYL1	1.21672e-13	-0.284828	0.227	0.445	2.52384e-09
Aging	SSC	ENSMFAG00000042349	1.26547e-13	-0.274896	0.036	0.184	2.62495e-09
Aging	SSC	CENPJ	1.65798e-13	-0.300887	0.154	0.358	3.43914e-09
Aging	SSC	ENSMFAG00000046703	1.87439e-13	-0.277515	0.383	0.634	3.88804e-09
Aging	SSC	MS4A5	2.37698e-13	-0.304971	0.043	0.194	4.93058e-09
Aging	SSC	CEP295	2.63969e-13	-0.271527	0.227	0.469	5.47552e-09
Aging	SSC	CERS6	2.87675e-13	-0.261854	0.526	0.77	5.96724e-09
Aging	SSC	SSU72	3.82156e-13	-0.270682	0.088	0.26	7.92705e-09
Aging	SSC	CCDC181	3.97769e-13	-0.280332	0.032	0.171	8.25093e-09
Aging	SSC	ANKMY1	4.48915e-13	-0.305246	0.406	0.662	9.31185e-09
Aging	SSC	TSHZ2	9.31911e-13	-0.386238	0.408	0.632	1.93306e-08
Aging	SSC	POU6F2	1.26444e-12	-0.321995	0.358	0.599	2.62283e-08
Aging	SSC	IRF2	1.60169e-12	-0.299354	0.168	0.356	3.32238e-08
Aging	SSC	PREP	1.75785e-12	-0.254041	0.367	0.586	3.64631e-08
Aging	SSC	KCNJ3	1.75957e-12	-0.323181	0.17	0.365	3.64988e-08
Aging	SSC	SLC30A8	2.65226e-12	-0.349709	0.499	0.701	5.50159e-08
Aging	SSC	RFX8	2.73876e-12	-0.29328	0.442	0.668	5.68101e-08
Aging	SSC	RSPH9	3.55754e-12	-0.257756	0.068	0.22	7.3794e-08
Aging	SSC	UPF3A	4.00057e-12	-0.25522	0.24	0.456	8.29837e-08
Aging	SSC	AASDH	4.98403e-12	-0.268894	0.188	0.385	1.03384e-07
Aging	SSC	NRDC	5.49612e-12	-0.267881	0.177	0.367	1.14006e-07
Aging	SSC	BMP5	6.35666e-12	-0.302564	0.19	0.391	1.31856e-07
Aging	SSC	DLGAP2	9.07378e-12	-0.335744	0.696	0.872	1.88217e-07
Aging	SSC	NELFA	1.0275e-11	-0.273837	0.286	0.497	2.13135e-07
Aging	SSC	RPS6KA2	1.27603e-11	-0.27046	0.413	0.611	2.64687e-07
Aging	SSC	ENSMFAG00000047141	1.32469e-11	-0.254937	0.254	0.473	2.74781e-07
Aging	SSC	ENOX1	1.49426e-11	-0.271619	0.304	0.519	3.09955e-07
Aging	SSC	EIF1B	1.74526e-11	-0.256605	0.048	0.184	3.62019e-07
Aging	SSC	SLC24A3	2.12015e-11	-0.393699	0.206	0.405	4.39783e-07
Aging	SSC	ENSMFAG00000046946	3.30427e-11	-0.266504	0.07	0.218	6.85405e-07
Aging	SSC	MYO3A	4.64319e-11	-0.260607	0.46	0.688	9.63138e-07
Aging	SSC	LRRC9	5.31951e-11	-0.272173	0.161	0.341	1.10343e-06
Aging	SSC	MS4A13	6.36389e-11	-0.317486	0.052	0.183	1.32006e-06
Aging	SSC	ZNF516	6.49632e-11	-0.260377	0.327	0.531	1.34753e-06
Aging	SSC	CCDC34	1.87931e-10	-0.288213	0.15	0.313	3.89824e-06
Aging	SSC	MBD6	2.85144e-10	-0.274524	0.254	0.452	5.91473e-06
Aging	SSC	MDGA1	3.44499e-10	-0.272203	0.227	0.414	7.14595e-06
Aging	SSC	ANO3	7.22125e-10	-0.258257	0.424	0.641	1.4979e-05
Aging	SSC	PITPNC1	1.11492e-09	-0.283342	0.54	0.737	2.31268e-05
Aging	SSC	AP2B1	1.11747e-09	-0.260325	0.236	0.422	2.31797e-05
Aging	SSC	TRPM1	1.21767e-09	-0.327911	0.252	0.415	2.52581e-05
Aging	SSC	ITGAV	1.2371e-09	-0.275541	0.247	0.424	2.56612e-05
Aging	SSC	THOC3	1.57778e-09	-0.26798	0.197	0.362	3.27279e-05
Aging	SSC	LDLRAD4	1.74546e-09	-0.316389	0.551	0.745	3.62062e-05
Aging	SSC	ENSMFAG00000045956	1.82506e-09	-0.407294	0.079	0.206	3.78571e-05
Aging	SSC	GDA	2.53198e-09	-0.267945	0.327	0.509	5.25208e-05
Aging	SSC	WSB1	3.87696e-09	-0.255395	0.404	0.583	8.04197e-05
Aging	SSC	ENSMFAG00000046897	6.17126e-09	-0.257503	0.327	0.508	0.00012801
Aging	SSC	SLC8A1	8.0727e-09	-0.270487	0.313	0.488	0.000167452
Aging	SSC	SPON1	9.96782e-09	-0.323169	0.152	0.297	0.000206762
Aging	SSC	LRRIQ3	1.07734e-08	-0.28211	0.59	0.765	0.000223472
Aging	SSC	ENSMFAG00000047105	1.38813e-08	-0.299786	0.2	0.36	0.000287939
Aging	SSC	ROR2	1.61045e-08	-0.25138	0.481	0.656	0.000334056
Aging	SSC	TMCO5A	2.09625e-08	-0.290904	0.063	0.177	0.000434824
Aging	SSC	XIRP2	2.44964e-08	-0.324171	0.213	0.366	0.00050813
Aging	SSC	HMGA2	2.82999e-08	-0.356644	0.118	0.244	0.000587026
Aging	SSC	ANO2	4.64591e-08	-0.280718	0.506	0.667	0.000963702
Aging	SSC	BMERB1	4.79266e-08	-0.308495	0.29	0.446	0.000994142
Aging	SSC	SEMA3C	5.68979e-08	-0.263802	0.379	0.553	0.00118023
Aging	SSC	UNC13C	2.00064e-07	-0.2834	0.252	0.4	0.00414993
Aging	Diff. SPG	CYTB	6.4523e-37	1.38824	0.19	0.012	1.3384e-32
Aging	Diff. SPG	COX3	1.80466e-31	1.63684	0.169	0.013	3.74341e-27
Aging	Diff. SPG	COX2	2.54373e-28	1.38972	0.143	0.008	5.27646e-24
Aging	Diff. SPG	ND1	4.55757e-28	1.04421	0.132	0.003	9.45377e-24
Aging	Diff. SPG	ENSMFAG00000001879	2.40736e-27	1.02358	0.384	0.193	4.9936e-23
Aging	Diff. SPG	ND4	3.60603e-24	0.916402	0.106	0	7.48e-20
Aging	Diff. SPG	ND6	6.79689e-24	0.547547	0.105	0	1.40988e-19
Aging	Diff. SPG	RPS16	2.83843e-20	0.572407	0.12	0.013	5.88776e-16
Aging	Diff. SPG	PPIB	4.31537e-19	0.430829	0.11	0.011	8.95137e-15
Aging	Diff. SPG	CALR	7.89336e-19	0.738959	0.173	0.047	1.63732e-14
Aging	Diff. SPG	ENSMFAG00000000004	1.63254e-17	1.10467	0.168	0.048	3.38637e-13
Aging	Diff. SPG	CD63	6.73137e-16	0.447266	0.109	0.017	1.39629e-11
Aging	Diff. SPG	ENSMFAG00000009138	2.32617e-14	0.664519	0.13	0.034	4.82518e-10
Aging	Diff. SPG	ABCA1	3.57399e-12	0.499973	0.222	0.107	7.41354e-08
Aging	Diff. SPG	HMGB1	3.06035e-11	0.761806	0.402	0.311	6.34808e-07
Aging	Diff. SPG	ENSMFAG00000045023	3.21573e-11	0.376769	0.109	0.03	6.6704e-07
Aging	Diff. SPG	ENSMFAG00000002939	1.15888e-08	0.757158	0.173	0.092	0.000240386
Aging	Diff. SPG	ENSMFAG00000031087	1.73959e-08	0.872717	0.34	0.275	0.000360842
Aging	Diff. SPG	TUBA1A	1.77592e-08	0.537157	0.433	0.35	0.000368379
Aging	Diff. SPG	HSP90AB1	2.10582e-08	0.761501	0.221	0.138	0.00043681
Aging	Diff. SPG	PRKG1	7.5214e-08	0.508113	0.409	0.311	0.00156016
Aging	Diff. SPG	ENSMFAG00000030038	3.10812e-07	0.340436	0.153	0.078	0.00644717
Aging	Diff. SPG	ENSMFAG00000037520	1.78863e-47	-0.692208	0.13	0.454	3.71016e-43
Aging	Diff. SPG	CHD5	2.21328e-40	-0.628142	0.173	0.49	4.59101e-36
Aging	Diff. SPG	FBXW5	2.54131e-39	-0.498961	0.025	0.251	5.27143e-35
Aging	Diff. SPG	SSX2IP	1.97427e-35	-0.477174	0.073	0.324	4.09522e-31
Aging	Diff. SPG	DNAH8	1.14575e-34	-0.535859	0.147	0.436	2.37664e-30
Aging	Diff. SPG	ARPP19	1.45944e-33	-0.432889	0.026	0.225	3.02732e-29
Aging	Diff. SPG	CEP85L	2.91703e-33	-0.522464	0.142	0.424	6.05079e-29
Aging	Diff. SPG	GET4	1.58754e-32	-0.502527	0.098	0.344	3.29304e-28
Aging	Diff. SPG	SLC24A3	5.26771e-32	-0.728084	0.175	0.449	1.09268e-27
Aging	Diff. SPG	EEF1D	2.83416e-31	-0.394743	0.112	0.371	5.87889e-27
Aging	Diff. SPG	DLGAP2	1.70843e-29	-0.739006	0.616	0.746	3.5438e-25
Aging	Diff. SPG	RANGAP1	2.95299e-29	-0.365204	0.022	0.196	6.12539e-25
Aging	Diff. SPG	CSNK1G2	5.93915e-29	-0.400811	0.032	0.215	1.23196e-24
Aging	Diff. SPG	RBBP6	1.11637e-28	-0.352358	0.132	0.394	2.31569e-24
Aging	Diff. SPG	DENND2B	1.93182e-28	-0.472797	0.158	0.413	4.00718e-24
Aging	Diff. SPG	CCHCR1	2.75028e-28	-0.396179	0.037	0.221	5.7049e-24
Aging	Diff. SPG	CEP295	1.22853e-27	-0.383712	0.212	0.499	2.54833e-23
Aging	Diff. SPG	ENSMFAG00000033347	3.39138e-27	-0.484093	0.094	0.308	7.03475e-23
Aging	Diff. SPG	CHTF18	9.61842e-27	-0.449015	0.189	0.438	1.99515e-22
Aging	Diff. SPG	CD46	2.23592e-26	-0.400953	0.046	0.228	4.63797e-22
Aging	Diff. SPG	TNK2	2.97006e-26	-0.430852	0.226	0.484	6.1608e-22
Aging	Diff. SPG	ODF2	5.72397e-26	-0.328455	0.022	0.182	1.18732e-21
Aging	Diff. SPG	PDXDC1	1.12564e-25	-0.35019	0.183	0.443	2.33492e-21
Aging	Diff. SPG	ABHD16A	1.22681e-25	-0.443384	0.102	0.316	2.54478e-21
Aging	Diff. SPG	REXO1	1.94514e-25	-0.338189	0.053	0.238	4.03481e-21
Aging	Diff. SPG	ENSMFAG00000036975	3.35216e-25	-0.378742	0.075	0.273	6.95338e-21
Aging	Diff. SPG	ANO4	3.65841e-24	-0.470753	0.237	0.486	7.58863e-20
Aging	Diff. SPG	G2E3	7.0816e-24	-0.255867	0.06	0.247	1.46894e-19
Aging	Diff. SPG	CCT5	1.03604e-23	-0.31566	0.056	0.233	2.14906e-19
Aging	Diff. SPG	ATF4	1.16882e-23	-0.368459	0.04	0.203	2.42448e-19
Aging	Diff. SPG	HNRNPU	1.21114e-23	-0.296455	0.177	0.42	2.51228e-19
Aging	Diff. SPG	DDX3X	1.25874e-23	-0.285445	0.048	0.219	2.61101e-19
Aging	Diff. SPG	FGF14	1.45674e-23	-0.510086	0.095	0.296	3.02171e-19
Aging	Diff. SPG	CREM	2.39469e-23	-0.263469	0.142	0.376	4.96731e-19
Aging	Diff. SPG	PABPC1	4.51104e-23	-0.334974	0.26	0.536	9.35725e-19
Aging	Diff. SPG	CENPJ	6.81106e-23	-0.359938	0.143	0.367	1.41282e-18
Aging	Diff. SPG	RSRC2	7.28009e-23	-0.305442	0.12	0.329	1.51011e-18
Aging	Diff. SPG	CEP152	7.86117e-23	-0.317591	0.072	0.255	1.63064e-18
Aging	Diff. SPG	TRAF4	1.11256e-22	-0.287082	0.01	0.137	2.30778e-18
Aging	Diff. SPG	H2BC1	1.7291e-22	-0.402809	0.06	0.235	3.58667e-18
Aging	Diff. SPG	MUS81	2.35186e-22	-0.522038	0.164	0.379	4.87846e-18
Aging	Diff. SPG	VWA3B	2.99464e-22	-0.376347	0.131	0.337	6.21177e-18
Aging	Diff. SPG	ESRRA	8.58093e-22	-0.321556	0.012	0.137	1.77994e-17
Aging	Diff. SPG	HDLBP	1.06844e-21	-0.292239	0.211	0.458	2.21627e-17
Aging	Diff. SPG	RRBP1	1.12299e-21	-0.353515	0.128	0.342	2.32942e-17
Aging	Diff. SPG	TRIM58	1.34404e-21	-0.310892	0.035	0.183	2.78795e-17
Aging	Diff. SPG	PDE4A	1.56354e-21	-0.350381	0.051	0.209	3.24325e-17
Aging	Diff. SPG	ALMS1	1.6502e-21	-0.371613	0.356	0.637	3.42301e-17
Aging	Diff. SPG	ENSMFAG00000045821	1.89983e-21	-0.36523	0.06	0.226	3.94082e-17
Aging	Diff. SPG	KIF2C	2.63408e-21	-0.285286	0.051	0.208	5.46388e-17
Aging	Diff. SPG	C16orf72	3.79269e-21	-0.259701	0.08	0.26	7.86718e-17
Aging	Diff. SPG	SPATA6	4.39715e-21	-0.35552	0.051	0.209	9.121e-17
Aging	Diff. SPG	COQ4	4.64987e-21	-0.347453	0.084	0.264	9.64524e-17
Aging	Diff. SPG	ZMIZ1	5.37308e-21	-0.370977	0.111	0.302	1.11454e-16
Aging	Diff. SPG	CLSTN2	7.27163e-21	-0.413249	0.077	0.249	1.50836e-16
Aging	Diff. SPG	LTN1	8.66715e-21	-0.271151	0.196	0.437	1.79783e-16
Aging	Diff. SPG	RETREG2	1.11411e-20	-0.317466	0.036	0.181	2.311e-16
Aging	Diff. SPG	CCDC181	1.15905e-20	-0.29618	0.026	0.162	2.40423e-16
Aging	Diff. SPG	RGS22	1.63158e-20	-0.356965	0.09	0.272	3.3844e-16
Aging	Diff. SPG	SON	1.63617e-20	-0.429335	0.235	0.47	3.39391e-16
Aging	Diff. SPG	ADGRD1	3.82478e-20	-0.355518	0.053	0.207	7.93375e-16
Aging	Diff. SPG	CEP162	4.12003e-20	-0.299349	0.263	0.52	8.54619e-16
Aging	Diff. SPG	DALRD3	4.38517e-20	-0.359926	0.074	0.24	9.09616e-16
Aging	Diff. SPG	CORIN	5.10634e-20	-0.353053	0.06	0.218	1.05921e-15
Aging	Diff. SPG	RETREG1	5.42799e-20	-0.35549	0.137	0.338	1.12593e-15
Aging	Diff. SPG	SLC2A13	6.39881e-20	-0.38557	0.28	0.518	1.32731e-15
Aging	Diff. SPG	LIMCH1	7.35889e-20	-0.367466	0.153	0.358	1.52645e-15
Aging	Diff. SPG	KIF27	1.00502e-19	-0.332796	0.179	0.401	2.08471e-15
Aging	Diff. SPG	NBR1	1.20205e-19	-0.282469	0.041	0.184	2.49342e-15
Aging	Diff. SPG	ZNF677	1.88926e-19	-0.29456	0.047	0.193	3.91889e-15
Aging	Diff. SPG	ENO1	1.91607e-19	-0.361006	0.075	0.241	3.9745e-15
Aging	Diff. SPG	ENSMFAG00000046897	2.22725e-19	-0.400318	0.117	0.302	4.61997e-15
Aging	Diff. SPG	ACOT7	2.23654e-19	-0.275888	0.089	0.264	4.63926e-15
Aging	Diff. SPG	DCUN1D1	2.38047e-19	-0.3428	0.064	0.222	4.93781e-15
Aging	Diff. SPG	CACNA2D3	2.73864e-19	-0.418398	0.527	0.722	5.68077e-15
Aging	Diff. SPG	ATP11A	3.35756e-19	-0.32895	0.47	0.697	6.96459e-15
Aging	Diff. SPG	ENSMFAG00000046891	3.40441e-19	-0.331585	0.249	0.482	7.06177e-15
Aging	Diff. SPG	ENSMFAG00000046703	3.4225e-19	-0.424651	0.241	0.466	7.09929e-15
Aging	Diff. SPG	ENSMFAG00000046460	3.65232e-19	-0.252447	0.022	0.146	7.57601e-15
Aging	Diff. SPG	LDLRAD4	3.6574e-19	-0.432284	0.432	0.644	7.58654e-15
Aging	Diff. SPG	ZNF516	5.33533e-19	-0.368844	0.07	0.226	1.10671e-14
Aging	Diff. SPG	TOPORS	6.34355e-19	-0.26719	0.02	0.139	1.31584e-14
Aging	Diff. SPG	AFF3	6.41328e-19	-0.426589	0.528	0.717	1.33031e-14
Aging	Diff. SPG	CRYBG3	8.02872e-19	-0.418003	0.08	0.247	1.6654e-14
Aging	Diff. SPG	KCNQ3	1.09426e-18	-0.443138	0.173	0.37	2.26983e-14
Aging	Diff. SPG	GORASP1	1.31456e-18	-0.256621	0.011	0.118	2.7268e-14
Aging	Diff. SPG	NOL4	1.35558e-18	-0.386705	0.221	0.439	2.81188e-14
Aging	Diff. SPG	DNAH6	2.0512e-18	-0.350521	0.14	0.332	4.25481e-14
Aging	Diff. SPG	PSMF1	2.06165e-18	-0.278699	0.088	0.257	4.27647e-14
Aging	Diff. SPG	NELFA	2.10874e-18	-0.374911	0.19	0.397	4.37416e-14
Aging	Diff. SPG	RYR3	2.53841e-18	-0.469874	0.154	0.344	5.26542e-14
Aging	Diff. SPG	RNF138	2.75066e-18	-0.255568	0.031	0.157	5.70569e-14
Aging	Diff. SPG	SLC25A37	3.40462e-18	-0.316002	0.043	0.178	7.06221e-14
Aging	Diff. SPG	DDX20	3.62114e-18	-0.280202	0.017	0.129	7.51132e-14
Aging	Diff. SPG	PWWP3A	4.07161e-18	-0.313526	0.294	0.54	8.44574e-14
Aging	Diff. SPG	TAF6	4.14461e-18	-0.287984	0.019	0.131	8.59716e-14
Aging	Diff. SPG	ZNF532	4.19795e-18	-0.478784	0.172	0.364	8.70781e-14
Aging	Diff. SPG	DPP6	4.92986e-18	-0.441778	0.367	0.576	1.0226e-13
Aging	Diff. SPG	CAPZB	5.50446e-18	-0.267074	0.1	0.273	1.14179e-13
Aging	Diff. SPG	SH3RF3	6.12428e-18	-0.446278	0.321	0.528	1.27036e-13
Aging	Diff. SPG	TTC7A	6.19981e-18	-0.350498	0.132	0.32	1.28603e-13
Aging	Diff. SPG	ENSMFAG00000043452	6.68505e-18	-0.262611	0.026	0.146	1.38668e-13
Aging	Diff. SPG	EIF4H	6.77678e-18	-0.318093	0.06	0.205	1.40571e-13
Aging	Diff. SPG	CFAP299	1.26709e-17	-0.581715	0.188	0.377	2.62833e-13
Aging	Diff. SPG	CNBD1	1.48802e-17	-0.377416	0.128	0.306	3.08659e-13
Aging	Diff. SPG	ZBTB7C	1.93947e-17	-0.383809	0.159	0.347	4.02303e-13
Aging	Diff. SPG	ZC3H14	2.2466e-17	-0.261199	0.114	0.289	4.66013e-13
Aging	Diff. SPG	ZPBP	2.3072e-17	-0.370126	0.151	0.342	4.78583e-13
Aging	Diff. SPG	DTWD2	2.47852e-17	-0.271538	0.204	0.414	5.14119e-13
Aging	Diff. SPG	DENND2A	2.66693e-17	-0.321133	0.083	0.236	5.532e-13
Aging	Diff. SPG	NMNAT3	2.90265e-17	-0.326226	0.074	0.225	6.02096e-13
Aging	Diff. SPG	ENSMFAG00000043281	3.14699e-17	-0.335864	0.32	0.559	6.5278e-13
Aging	Diff. SPG	PELI2	3.26978e-17	-0.432904	0.306	0.523	6.78251e-13
Aging	Diff. SPG	ENSMFAG00000018470	3.5215e-17	-0.341263	0.094	0.254	7.30466e-13
Aging	Diff. SPG	AGBL4	3.64378e-17	-0.368277	0.521	0.748	7.5583e-13
Aging	Diff. SPG	FAM178B	3.98191e-17	-0.300346	0.317	0.54	8.25968e-13
Aging	Diff. SPG	CALN1	3.99208e-17	-0.423569	0.112	0.277	8.28077e-13
Aging	Diff. SPG	TCF7L2	4.14564e-17	-0.405722	0.254	0.45	8.5993e-13
Aging	Diff. SPG	ENSMFAG00000014834	5.30072e-17	-0.367825	0.2	0.398	1.09953e-12
Aging	Diff. SPG	BOC	8.00128e-17	-0.316309	0.046	0.176	1.65971e-12
Aging	Diff. SPG	RUNDC3B	8.76371e-17	-0.322381	0.236	0.452	1.81786e-12
Aging	Diff. SPG	CEP350	8.89588e-17	-0.295036	0.253	0.474	1.84527e-12
Aging	Diff. SPG	TMEM132B	9.86404e-17	-0.404175	0.21	0.402	2.0461e-12
Aging	Diff. SPG	DPP10	1.0011e-16	-0.435486	0.257	0.463	2.07658e-12
Aging	Diff. SPG	FBN2	1.6596e-16	-0.468586	0.156	0.336	3.44251e-12
Aging	Diff. SPG	HS6ST2	1.69408e-16	-0.349825	0.051	0.181	3.51404e-12
Aging	Diff. SPG	TTLL4	1.81629e-16	-0.281651	0.038	0.161	3.76753e-12
Aging	Diff. SPG	CSMD2	1.83889e-16	-0.379153	0.272	0.487	3.81441e-12
Aging	Diff. SPG	ENSMFAG00000046655	1.89238e-16	-0.433711	0.164	0.352	3.92537e-12
Aging	Diff. SPG	SAMD1	2.16507e-16	-0.355391	0.244	0.439	4.49101e-12
Aging	Diff. SPG	TTLL7	3.10609e-16	-0.312633	0.086	0.239	6.44297e-12
Aging	Diff. SPG	CEP164	3.40379e-16	-0.318228	0.186	0.377	7.06049e-12
Aging	Diff. SPG	PHF8	3.68925e-16	-0.322702	0.31	0.529	7.65262e-12
Aging	Diff. SPG	ENSMFAG00000031680	4.16095e-16	-0.332576	0.1	0.255	8.63105e-12
Aging	Diff. SPG	DGAT1	4.87175e-16	-0.343908	0.075	0.22	1.01055e-11
Aging	Diff. SPG	KIF25	5.14201e-16	-0.264661	0.042	0.165	1.06661e-11
Aging	Diff. SPG	COLEC12	5.24622e-16	-0.349801	0.067	0.204	1.08822e-11
Aging	Diff. SPG	IRAK2	6.81588e-16	-0.255246	0.057	0.19	1.41382e-11
Aging	Diff. SPG	KSR2	6.89098e-16	-0.25853	0.06	0.198	1.4294e-11
Aging	Diff. SPG	RYR2	8.35911e-16	-0.358187	0.138	0.315	1.73393e-11
Aging	Diff. SPG	PAM16	8.50324e-16	-0.289312	0.065	0.201	1.76383e-11
Aging	Diff. SPG	AKT2	8.81259e-16	-0.25486	0.037	0.155	1.82799e-11
Aging	Diff. SPG	DIP2C	1.04921e-15	-0.324038	0.399	0.628	2.17637e-11
Aging	Diff. SPG	CTNNA2	1.10267e-15	-0.522548	0.169	0.346	2.28726e-11
Aging	Diff. SPG	KCND3	1.34097e-15	-0.301651	0.14	0.31	2.78157e-11
Aging	Diff. SPG	MTUS2	1.83389e-15	-0.261496	0.279	0.49	3.80404e-11
Aging	Diff. SPG	RAB21	1.97582e-15	-0.294129	0.012	0.104	4.09844e-11
Aging	Diff. SPG	SKI	2.10392e-15	-0.261586	0.148	0.324	4.36416e-11
Aging	Diff. SPG	AP2B1	3.70306e-15	-0.306746	0.159	0.337	7.68126e-11
Aging	Diff. SPG	EFNA5	3.8139e-15	-0.323813	0.21	0.395	7.91117e-11
Aging	Diff. SPG	ENSMFAG00000033345	3.92467e-15	-0.310722	0.17	0.351	8.14095e-11
Aging	Diff. SPG	PCNX4	3.93892e-15	-0.269062	0.14	0.315	8.17051e-11
Aging	Diff. SPG	ADAMTSL3	4.66218e-15	-0.401363	0.236	0.424	9.67077e-11
Aging	Diff. SPG	TMEM117	4.67591e-15	-0.570298	0.343	0.518	9.69924e-11
Aging	Diff. SPG	BAZ1A	4.9366e-15	-0.284441	0.131	0.299	1.024e-10
Aging	Diff. SPG	TMEM181	6.74076e-15	-0.424681	0.3	0.492	1.39823e-10
Aging	Diff. SPG	ENSMFAG00000035800	6.82289e-15	-0.303073	0.168	0.346	1.41527e-10
Aging	Diff. SPG	AHI1	7.07731e-15	-0.280444	0.391	0.641	1.46805e-10
Aging	Diff. SPG	ARHGEF7	8.3833e-15	-0.266871	0.377	0.581	1.73895e-10
Aging	Diff. SPG	ENSMFAG00000039768	1.25047e-14	-0.287613	0.167	0.337	2.59384e-10
Aging	Diff. SPG	MLLT1	1.25093e-14	-0.270756	0.196	0.387	2.59481e-10
Aging	Diff. SPG	ADCY1	1.53056e-14	-0.309803	0.193	0.375	3.17485e-10
Aging	Diff. SPG	CARM1	1.64165e-14	-0.257466	0.088	0.229	3.40528e-10
Aging	Diff. SPG	TMEM164	2.30187e-14	-0.289004	0.041	0.152	4.77476e-10
Aging	Diff. SPG	ADAM32	2.61487e-14	-0.354471	0.075	0.208	5.42402e-10
Aging	Diff. SPG	LDLRAD3	2.63195e-14	-0.360383	0.173	0.343	5.45945e-10
Aging	Diff. SPG	ASXL3	2.72066e-14	-0.285302	0.078	0.213	5.64347e-10
Aging	Diff. SPG	WDR34	2.88363e-14	-0.275617	0.316	0.515	5.98151e-10
Aging	Diff. SPG	FAT1	3.04228e-14	-0.350939	0.243	0.437	6.31059e-10
Aging	Diff. SPG	VOPP1	3.70655e-14	-0.267243	0.188	0.368	7.6885e-10
Aging	Diff. SPG	ANO3	5.073e-14	-0.461516	0.072	0.196	1.05229e-09
Aging	Diff. SPG	ZFAND4	5.39954e-14	-0.261167	0.052	0.169	1.12003e-09
Aging	Diff. SPG	CTNND2	5.79338e-14	-0.313894	0.428	0.634	1.20172e-09
Aging	Diff. SPG	CTBP2	6.93563e-14	-0.385783	0.072	0.198	1.43866e-09
Aging	Diff. SPG	LRRIQ3	1.0495e-13	-0.418939	0.319	0.5	2.17698e-09
Aging	Diff. SPG	INTS3	1.3114e-13	-0.328628	0.26	0.451	2.72023e-09
Aging	Diff. SPG	KCNIP4	1.66329e-13	-0.294479	0.474	0.663	3.45016e-09
Aging	Diff. SPG	MTAP	2.01759e-13	-0.387419	0.294	0.485	4.18509e-09
Aging	Diff. SPG	MTSS1	2.03911e-13	-0.348968	0.368	0.565	4.22973e-09
Aging	Diff. SPG	CDH13	2.48117e-13	-0.346361	0.195	0.367	5.1467e-09
Aging	Diff. SPG	FOXN3	2.9592e-13	-0.30233	0.233	0.42	6.13826e-09
Aging	Diff. SPG	TBL1X	3.20585e-13	-0.296434	0.285	0.473	6.6499e-09
Aging	Diff. SPG	OSBP2	4.16802e-13	-0.291993	0.199	0.374	8.64573e-09
Aging	Diff. SPG	CCNY	4.70694e-13	-0.267725	0.347	0.546	9.76361e-09
Aging	Diff. SPG	COBL	4.81014e-13	-0.329968	0.065	0.183	9.97767e-09
Aging	Diff. SPG	ENSMFAG00000044631	5.42983e-13	-0.351056	0.052	0.162	1.12631e-08
Aging	Diff. SPG	TDRD10	6.15353e-13	-0.326824	0.383	0.584	1.27643e-08
Aging	Diff. SPG	ENSMFAG00000046482	6.17795e-13	-0.269287	0.128	0.277	1.28149e-08
Aging	Diff. SPG	PRKN	6.94401e-13	-0.313459	0.301	0.497	1.4404e-08
Aging	Diff. SPG	CDH4	8.22498e-13	-0.375967	0.354	0.529	1.70611e-08
Aging	Diff. SPG	TNRC18	9.60469e-13	-0.289727	0.222	0.394	1.9923e-08
Aging	Diff. SPG	NFATC1	1.24937e-12	-0.315549	0.188	0.35	2.59156e-08
Aging	Diff. SPG	XYLT1	1.38619e-12	-0.277765	0.231	0.41	2.87537e-08
Aging	Diff. SPG	DDX5	1.44463e-12	-0.300399	0.435	0.636	2.99659e-08
Aging	Diff. SPG	DAPK1	1.53919e-12	-0.286225	0.133	0.28	3.19275e-08
Aging	Diff. SPG	TSHZ3	1.87939e-12	-0.299989	0.098	0.23	3.89842e-08
Aging	Diff. SPG	EPB41L4A	2.20148e-12	-0.267534	0.067	0.183	4.56652e-08
Aging	Diff. SPG	FGF13	2.42063e-12	-0.372615	0.137	0.28	5.02112e-08
Aging	Diff. SPG	IMMT	2.44887e-12	-0.266497	0.148	0.303	5.0797e-08
Aging	Diff. SPG	CPNE4	2.46933e-12	-0.327838	0.068	0.183	5.12213e-08
Aging	Diff. SPG	RTTN	2.76193e-12	-0.296594	0.188	0.347	5.72907e-08
Aging	Diff. SPG	HPSE2	2.77802e-12	-0.270746	0.173	0.328	5.76245e-08
Aging	Diff. SPG	ZDHHC15	4.43151e-12	-0.372524	0.049	0.152	9.19228e-08
Aging	Diff. SPG	FAM189A1	4.48578e-12	-0.322243	0.194	0.344	9.30485e-08
Aging	Diff. SPG	UNC80	4.51591e-12	-0.285397	0.111	0.247	9.36736e-08
Aging	Diff. SPG	CACNA1C	5.3179e-12	-0.417344	0.268	0.445	1.10309e-07
Aging	Diff. SPG	FAM120B	5.45604e-12	-0.37207	0.315	0.497	1.13175e-07
Aging	Diff. SPG	ENSMFAG00000046702	5.69786e-12	-0.305954	0.078	0.197	1.18191e-07
Aging	Diff. SPG	COL4A2	6.93701e-12	-0.263557	0.096	0.221	1.43894e-07
Aging	Diff. SPG	SPEN	8.56051e-12	-0.272148	0.475	0.676	1.77571e-07
Aging	Diff. SPG	KALRN	1.02141e-11	-0.399257	0.183	0.339	2.1187e-07
Aging	Diff. SPG	ENSMFAG00000046356	1.1286e-11	-0.262129	0.073	0.185	2.34106e-07
Aging	Diff. SPG	TSPAN5	1.1646e-11	-0.400005	0.236	0.398	2.41574e-07
Aging	Diff. SPG	FAT3	1.2137e-11	-0.274928	0.095	0.218	2.51758e-07
Aging	Diff. SPG	WNK2	1.35115e-11	-0.374865	0.167	0.311	2.8027e-07
Aging	Diff. SPG	TTN	1.91101e-11	-0.284216	0.094	0.216	3.964e-07
Aging	Diff. SPG	CNIH3	2.03479e-11	-0.293221	0.054	0.155	4.22076e-07
Aging	Diff. SPG	TCF7L1	2.399e-11	-0.294501	0.226	0.39	4.97625e-07
Aging	Diff. SPG	EFCAB5	2.6822e-11	-0.267186	0.099	0.223	5.56369e-07
Aging	Diff. SPG	PLAAT1	2.72291e-11	-0.305355	0.16	0.312	5.64813e-07
Aging	Diff. SPG	PGBD5	3.34636e-11	-0.2537	0.09	0.209	6.94136e-07
Aging	Diff. SPG	SULF2	3.62582e-11	-0.309062	0.069	0.178	7.52104e-07
Aging	Diff. SPG	SPIDR	3.65627e-11	-0.257218	0.615	0.757	7.58419e-07
Aging	Diff. SPG	PPP2R3A	4.20185e-11	-0.285736	0.48	0.644	8.7159e-07
Aging	Diff. SPG	KLHL29	4.95346e-11	-0.318424	0.074	0.183	1.0275e-06
Aging	Diff. SPG	KCNU1	5.43947e-11	-0.266963	0.132	0.265	1.12831e-06
Aging	Diff. SPG	ADCY5	5.95461e-11	-0.321562	0.204	0.355	1.23516e-06
Aging	Diff. SPG	SNX32	8.30132e-11	-0.277183	0.243	0.406	1.72194e-06
Aging	Diff. SPG	EDA	8.89013e-11	-0.250335	0.148	0.286	1.84408e-06
Aging	Diff. SPG	ENSMFAG00000038761	1.17601e-10	-0.334625	0.198	0.342	2.4394e-06
Aging	Diff. SPG	ENSMFAG00000046470	1.20725e-10	-0.258245	0.446	0.617	2.50419e-06
Aging	Diff. SPG	MYO18B	1.38915e-10	-0.260672	0.064	0.168	2.88151e-06
Aging	Diff. SPG	NELL1	1.50482e-10	-0.356849	0.325	0.491	3.12145e-06
Aging	Diff. SPG	PSMA7	1.78211e-10	-0.264575	0.059	0.158	3.69663e-06
Aging	Diff. SPG	PTPRG	1.92135e-10	-0.413563	0.537	0.687	3.98546e-06
Aging	Diff. SPG	TDRD6	1.93423e-10	-0.251579	0.027	0.105	4.01216e-06
Aging	Diff. SPG	ENSMFAG00000047105	1.96961e-10	-0.266119	0.047	0.138	4.08555e-06
Aging	Diff. SPG	TENM4	2.27836e-10	-0.306368	0.11	0.231	4.72599e-06
Aging	Diff. SPG	PHF21B	2.9879e-10	-0.295443	0.165	0.298	6.19779e-06
Aging	Diff. SPG	ANKMY1	3.98373e-10	-0.34625	0.094	0.206	8.26344e-06
Aging	Diff. SPG	DGKH	4.32232e-10	-0.32567	0.175	0.317	8.96578e-06
Aging	Diff. SPG	FBXO33	4.80985e-10	-0.279352	0.13	0.252	9.97707e-06
Aging	Diff. SPG	PTPRN2	5.28324e-10	-0.274077	0.341	0.491	1.0959e-05
Aging	Diff. SPG	CPLANE1	5.37898e-10	-0.325658	0.141	0.271	1.11576e-05
Aging	Diff. SPG	NRG3	5.65817e-10	-0.567271	0.143	0.259	1.17367e-05
Aging	Diff. SPG	EPHB1	6.39429e-10	-0.259737	0.074	0.176	1.32637e-05
Aging	Diff. SPG	ROR2	6.68785e-10	-0.326875	0.136	0.259	1.38726e-05
Aging	Diff. SPG	CHSY3	6.80184e-10	-0.282391	0.052	0.141	1.41091e-05
Aging	Diff. SPG	LARGE1	7.87548e-10	-0.398423	0.494	0.657	1.63361e-05
Aging	Diff. SPG	IGF2BP2	9.92822e-10	-0.370287	0.067	0.162	2.05941e-05
Aging	Diff. SPG	ENSMFAG00000038669	1.072e-09	-0.27828	0.079	0.181	2.22366e-05
Aging	Diff. SPG	ENSMFAG00000038775	1.19451e-09	-0.268582	0.312	0.482	2.47777e-05
Aging	Diff. SPG	LRCH2	1.3785e-09	-0.281075	0.054	0.145	2.85941e-05
Aging	Diff. SPG	SGSM1	1.48284e-09	-0.255134	0.251	0.402	3.07585e-05
Aging	Diff. SPG	DCLK2	1.74286e-09	-0.269374	0.072	0.17	3.6152e-05
Aging	Diff. SPG	FLNB	1.8228e-09	-0.278819	0.074	0.171	3.78104e-05
Aging	Diff. SPG	ANKS1B	1.89299e-09	-0.295548	0.265	0.413	3.92662e-05
Aging	Diff. SPG	TSC22D1	1.98155e-09	-0.300871	0.198	0.336	4.11032e-05
Aging	Diff. SPG	RPS6KA2	2.79568e-09	-0.375845	0.21	0.339	5.79908e-05
Aging	Diff. SPG	TIAM1	3.29615e-09	-0.311844	0.106	0.216	6.83721e-05
Aging	Diff. SPG	PARD3B	4.78129e-09	-0.366113	0.225	0.364	9.91783e-05
Aging	Diff. SPG	SLC4A4	5.17787e-09	-0.302458	0.116	0.226	0.000107405
Aging	Diff. SPG	LTBP1	5.38572e-09	-0.376185	0.179	0.303	0.000111716
Aging	Diff. SPG	FDFT1	5.47972e-09	-0.263024	0.088	0.188	0.000113666
Aging	Diff. SPG	FOXP2	9.26758e-09	-0.263189	0.056	0.14	0.000192237
Aging	Diff. SPG	SGO2	9.96228e-09	-0.294907	0.256	0.4	0.000206648
Aging	Diff. SPG	SEL1L2	1.04769e-08	-0.345108	0.035	0.106	0.000217322
Aging	Diff. SPG	SLC35F3	1.05239e-08	-0.257276	0.421	0.569	0.000218297
Aging	Diff. SPG	BBX	1.18262e-08	-0.279118	0.17	0.298	0.000245312
Aging	Diff. SPG	ZMYND8	1.26039e-08	-0.349192	0.126	0.231	0.000261443
Aging	Diff. SPG	CCDC191	1.48068e-08	-0.291677	0.162	0.285	0.000307138
Aging	Diff. SPG	LHFPL3	1.74357e-08	-0.259971	0.164	0.285	0.000361669
Aging	Diff. SPG	TMEM132D	2.24306e-08	-0.369936	0.138	0.247	0.000465278
Aging	Diff. SPG	KIAA1671	2.48425e-08	-0.269812	0.114	0.221	0.000515308
Aging	Diff. SPG	ADGRL2	2.52092e-08	-0.326653	0.131	0.24	0.000522913
Aging	Diff. SPG	GLIS3	2.71957e-08	-0.354469	0.178	0.295	0.000564121
Aging	Diff. SPG	PRKCE	3.75393e-08	-0.309625	0.104	0.204	0.000778677
Aging	Diff. SPG	RAB3C	3.9507e-08	-0.341101	0.099	0.196	0.000819493
Aging	Diff. SPG	NFIA	4.24452e-08	-0.415718	0.216	0.336	0.000880441
Aging	Diff. SPG	PIP4K2A	4.53421e-08	-0.262164	0.054	0.132	0.00094053
Aging	Diff. SPG	TEX15	5.04115e-08	-0.272283	0.548	0.711	0.00104569
Aging	Diff. SPG	TMTC2	5.38768e-08	-0.377639	0.119	0.216	0.00111757
Aging	Diff. SPG	SYN3	5.65327e-08	-0.258665	0.601	0.747	0.00117266
Aging	Diff. SPG	STK32B	6.18009e-08	-0.250897	0.262	0.403	0.00128194
Aging	Diff. SPG	CCSER1	6.67532e-08	-0.359089	0.173	0.286	0.00138466
Aging	Diff. SPG	ANO10	1.05928e-07	-0.251365	0.258	0.403	0.00219726
Aging	Diff. SPG	MYO5B	1.22845e-07	-0.25343	0.098	0.19	0.00254817
Aging	Diff. SPG	KANK1	1.38521e-07	-0.25527	0.117	0.22	0.00287334
Aging	Diff. SPG	DLGAP1	1.49927e-07	-0.319991	0.191	0.306	0.00310994
Aging	Diff. SPG	BICC1	1.56073e-07	-0.268408	0.232	0.348	0.00323742
Aging	Diff. SPG	DSCAM	1.70606e-07	-0.300639	0.464	0.599	0.00353888
Aging	Diff. SPG	MYO3A	1.77472e-07	-0.279471	0.163	0.275	0.00368129
Aging	Diff. SPG	ENSMFAG00000033090	1.82704e-07	-0.278199	0.112	0.209	0.00378982
Aging	Diff. SPG	AK9	2.44194e-07	-0.261135	0.215	0.347	0.00506532
Aging	Diff. SPG	FHOD3	2.84216e-07	-0.381061	0.074	0.152	0.00589549
Aging	Diff. SPG	L3MBTL4	4.35699e-07	-0.288336	0.196	0.315	0.00903771
Aging	Diff. SPG	ZDHHC14	5.88665e-07	-0.330036	0.189	0.299	0.0122107
Aging	Diff. SPG	PKP4	6.59837e-07	-0.259237	0.152	0.256	0.013687
Aging	Diff. SPG	PIK3C2G	1.39592e-06	-0.434243	0.133	0.225	0.0289556
Aging	Diff. SPG	MKI67	1.47781e-06	-0.416909	0.431	0.534	0.0306543
Aging	Diff. SPG	ENSMFAG00000046575	1.50696e-06	-0.272559	0.42	0.542	0.0312589
Aging	Early SPC	CYTB	5.63129e-31	1.18119	0.124	0.02	1.1681e-26
Aging	Early SPC	PDIA3	7.01267e-26	0.657767	0.154	0.047	1.45464e-21
Aging	Early SPC	MAN1A1	1.12766e-20	1.19456	0.126	0.04	2.33911e-16
Aging	Early SPC	ANGPTL1	4.43071e-18	0.579896	0.189	0.091	9.19062e-14
Aging	Early SPC	COX3	1.7205e-16	1.26898	0.12	0.046	3.56883e-12
Aging	Early SPC	AFF1	6.07737e-15	0.518637	0.112	0.042	1.26063e-10
Aging	Early SPC	EPC1	2.56014e-14	0.319668	0.212	0.12	5.3105e-10
Aging	Early SPC	SEL1L	1.65913e-13	0.652415	0.123	0.054	3.44153e-09
Aging	Early SPC	PCMTD1	7.66221e-12	0.503316	0.178	0.104	1.58937e-07
Aging	Early SPC	SP140	9.24411e-11	0.43875	0.112	0.053	1.91751e-06
Aging	Early SPC	ENSMFAG00000041560	3.24309e-10	0.502592	0.193	0.124	6.72713e-06
Aging	Early SPC	ENSMFAG00000000004	8.86566e-10	1.10948	0.126	0.227	1.839e-05
Aging	Early SPC	FKBP5	1.0389e-09	0.330037	0.174	0.106	2.15498e-05
Aging	Early SPC	PNISR	1.21096e-09	0.401922	0.375	0.321	2.5119e-05
Aging	Early SPC	ELL2	1.51652e-09	0.436252	0.191	0.124	3.14571e-05
Aging	Early SPC	ENSMFAG00000031459	1.86416e-09	0.627968	0.233	0.171	3.86682e-05
Aging	Early SPC	ARHGAP15	2.39212e-09	0.543852	0.126	0.068	4.96198e-05
Aging	Early SPC	FAM214A	3.33775e-09	0.494044	0.339	0.284	6.9235e-05
Aging	Early SPC	PTP4A2	4.61504e-09	0.369846	0.173	0.111	9.57297e-05
Aging	Early SPC	ENSMFAG00000002298	6.62641e-09	0.39097	0.25	0.182	0.000137452
Aging	Early SPC	PPFIBP2	7.29888e-09	0.372751	0.102	0.052	0.000151401
Aging	Early SPC	SEC63	8.53569e-09	0.333094	0.284	0.219	0.000177056
Aging	Early SPC	ZMYM4	1.04869e-08	0.407135	0.291	0.227	0.00021753
Aging	Early SPC	MLLT3	1.05248e-08	0.670094	0.115	0.063	0.000218316
Aging	Early SPC	PPP3CC	1.07274e-08	0.427447	0.276	0.215	0.000222518
Aging	Early SPC	PDE7A	2.64099e-08	0.432414	0.17	0.11	0.000547821
Aging	Early SPC	ANKRD17	2.72896e-08	0.312851	0.28	0.215	0.000566068
Aging	Early SPC	SFMBT2	3.10724e-08	0.739603	0.126	0.074	0.000644534
Aging	Early SPC	DARS1	3.25089e-08	0.33543	0.187	0.126	0.000674332
Aging	Early SPC	HNRNPC	3.30499e-08	0.419101	0.319	0.271	0.000685555
Aging	Early SPC	SSR1	3.33066e-08	0.378054	0.124	0.072	0.00069088
Aging	Early SPC	CLINT1	4.15104e-08	0.454696	0.2	0.143	0.00086105
Aging	Early SPC	KAT6B	4.18062e-08	0.290418	0.192	0.128	0.000867186
Aging	Early SPC	EIF2AK3	4.26117e-08	0.729517	0.125	0.074	0.000883894
Aging	Early SPC	NPTN	4.95365e-08	0.321625	0.183	0.124	0.00102753
Aging	Early SPC	ST6GAL1	5.0126e-08	0.521665	0.113	0.063	0.00103976
Aging	Early SPC	MBNL2	5.77047e-08	0.342169	0.291	0.227	0.00119697
Aging	Early SPC	ASB3	6.43122e-08	0.356433	0.333	0.276	0.00133403
Aging	Early SPC	SLC9A9	1.05077e-07	0.341106	0.136	0.082	0.00217962
Aging	Early SPC	MTDH	1.20281e-07	0.435672	0.305	0.252	0.00249498
Aging	Early SPC	CARMIL1	1.26513e-07	0.654541	0.17	0.113	0.00262425
Aging	Early SPC	RPAP2	1.67284e-07	0.333614	0.25	0.192	0.00346996
Aging	Early SPC	VAPA	1.86144e-07	0.32447	0.19	0.132	0.00386118
Aging	Early SPC	UMAD1	2.71642e-07	0.354165	0.289	0.233	0.00563467
Aging	Early SPC	PJA2	4.01483e-07	0.362277	0.222	0.167	0.00832796
Aging	Early SPC	COPB1	5.20008e-07	0.345664	0.161	0.108	0.0107865
Aging	Early SPC	GOLPH3	5.38934e-07	0.301755	0.121	0.073	0.0111791
Aging	Early SPC	ZNF572	5.50996e-07	0.27242	0.274	0.208	0.0114293
Aging	Early SPC	TERF2IP	7.8495e-07	0.385142	0.141	0.094	0.0162822
Aging	Early SPC	FNDC3B	9.07971e-07	1.48775	0.117	0.074	0.018834
Aging	Early SPC	FGF7	9.65886e-07	0.405523	0.283	0.229	0.0200354
Aging	Early SPC	ELF1	9.98824e-07	0.265746	0.107	0.062	0.0207186
Aging	Early SPC	OGT	1.18508e-06	0.477568	0.112	0.069	0.0245821
Aging	Early SPC	TP73	1.2712e-06	0.383883	0.123	0.077	0.0263684
Aging	Early SPC	MSI2	1.62328e-06	0.686101	0.128	0.082	0.0336717
Aging	Early SPC	SIK3	1.6732e-06	0.386828	0.33	0.282	0.0347072
Aging	Early SPC	PRKCA	2.20856e-06	0.403217	0.202	0.149	0.0458122
Aging	Early SPC	ITGA8	2.26056e-06	0.836239	0.102	0.061	0.0468908
Aging	Early SPC	NPEPPS	2.3375e-06	0.356105	0.305	0.258	0.0484868
Aging	Early SPC	SLC24A3	3.55381e-80	-0.747975	0.046	0.268	7.37167e-76
Aging	Early SPC	SEL1L2	3.0898e-66	-0.915299	0.027	0.198	6.40917e-62
Aging	Early SPC	KLHL7	1.00425e-62	-0.595589	0.062	0.264	2.08312e-58
Aging	Early SPC	ENSMFAG00000046703	8.29742e-57	-0.537933	0.156	0.4	1.72113e-52
Aging	Early SPC	CPNE4	1.36267e-55	-0.616732	0.06	0.244	2.82659e-51
Aging	Early SPC	ENSMFAG00000003039	3.44253e-54	-0.467841	0.048	0.222	7.14084e-50
Aging	Early SPC	LTN1	4.64102e-54	-0.460064	0.064	0.252	9.62686e-50
Aging	Early SPC	PWWP3A	9.62111e-52	-0.477596	0.217	0.476	1.99571e-47
Aging	Early SPC	STRIP2	3.06405e-51	-0.429775	0.145	0.379	6.35576e-47
Aging	Early SPC	CATSPERB	5.61186e-51	-0.524171	0.183	0.428	1.16407e-46
Aging	Early SPC	RBBP6	3.2418e-49	-0.402213	0.063	0.235	6.72446e-45
Aging	Early SPC	PMFBP1	3.56236e-49	-0.428819	0.023	0.157	7.3894e-45
Aging	Early SPC	MLF1	1.5822e-48	-0.396212	0.113	0.322	3.28196e-44
Aging	Early SPC	RIMS2	2.47052e-46	-0.476035	0.532	0.755	5.12461e-42
Aging	Early SPC	RNF138	5.60752e-46	-0.32427	0.016	0.135	1.16317e-41
Aging	Early SPC	CEP295	1.76567e-45	-0.482306	0.065	0.229	3.66253e-41
Aging	Early SPC	ZNF487	1.81356e-45	-0.385637	0.018	0.137	3.76186e-41
Aging	Early SPC	NKD2	4.56017e-44	-0.467034	0.103	0.29	9.45916e-40
Aging	Early SPC	C16orf72	7.6762e-44	-0.314352	0.033	0.167	1.59227e-39
Aging	Early SPC	ENSMFAG00000037520	7.73197e-44	-0.384957	0.054	0.208	1.60384e-39
Aging	Early SPC	AGBL4	8.62314e-44	-0.407823	0.664	0.83	1.7887e-39
Aging	Early SPC	IRAK2	2.76679e-43	-0.322768	0.031	0.162	5.73915e-39
Aging	Early SPC	PACRG	2.85386e-43	-0.568249	0.27	0.514	5.91976e-39
Aging	Early SPC	NBR1	8.25483e-42	-0.299204	0.026	0.147	1.7123e-37
Aging	Early SPC	COL25A1	3.3234e-41	-0.416097	0.034	0.165	6.89372e-37
Aging	Early SPC	ENSMFAG00000047037	8.14568e-41	-0.563385	0.114	0.296	1.68966e-36
Aging	Early SPC	GET4	1.40149e-40	-0.314862	0.051	0.194	2.90712e-36
Aging	Early SPC	VWA3B	1.60468e-40	-0.47517	0.133	0.33	3.32859e-36
Aging	Early SPC	CCDC7	1.70499e-40	-0.382826	0.318	0.57	3.53666e-36
Aging	Early SPC	FGF14	1.87263e-40	-0.503362	0.161	0.363	3.8844e-36
Aging	Early SPC	DPP10	2.40388e-40	-0.47119	0.156	0.358	4.98637e-36
Aging	Early SPC	CSMD1	2.44096e-40	-0.498475	0.442	0.66	5.06328e-36
Aging	Early SPC	COL24A1	3.97849e-40	-0.513763	0.173	0.384	8.25259e-36
Aging	Early SPC	H2BC1	7.5803e-40	-0.258258	0.106	0.291	1.57238e-35
Aging	Early SPC	OPCML	1.7453e-39	-0.53836	0.24	0.459	3.62028e-35
Aging	Early SPC	DLGAP2	2.76419e-39	-0.576075	0.333	0.556	5.73376e-35
Aging	Early SPC	TRIM28	6.44721e-39	-0.290674	0.042	0.176	1.33734e-34
Aging	Early SPC	ATP10A	1.07836e-38	-0.374344	0.075	0.229	2.23684e-34
Aging	Early SPC	ENSMFAG00000033347	2.47756e-38	-0.299486	0.163	0.37	5.13921e-34
Aging	Early SPC	C2H3orf84	2.56437e-38	-0.397908	0.027	0.141	5.31927e-34
Aging	Early SPC	REXO1	3.28569e-38	-0.292069	0.021	0.13	6.8155e-34
Aging	Early SPC	THBS3	3.62092e-38	-0.281968	0.02	0.128	7.51087e-34
Aging	Early SPC	SPATA1	4.58925e-38	-0.355756	0.053	0.191	9.51948e-34
Aging	Early SPC	CTNNA3	5.69737e-38	-0.425967	0.435	0.652	1.1818e-33
Aging	Early SPC	IL1RAPL1	1.05909e-37	-0.421204	0.331	0.561	2.19686e-33
Aging	Early SPC	ENSMFAG00000035800	1.24628e-37	-0.434853	0.203	0.424	2.58516e-33
Aging	Early SPC	ARHGAP5	2.84728e-37	-0.401881	0.348	0.597	5.90611e-33
Aging	Early SPC	MPPED2	3.42297e-37	-0.409638	0.072	0.223	7.10028e-33
Aging	Early SPC	GABRB3	3.42955e-37	-0.572061	0.167	0.362	7.11391e-33
Aging	Early SPC	MACROD2	3.44935e-37	-0.353184	0.607	0.792	7.15499e-33
Aging	Early SPC	RUNDC3B	4.81692e-37	-0.439295	0.087	0.249	9.99173e-33
Aging	Early SPC	TEX15	5.78739e-37	-0.456995	0.364	0.577	1.20048e-32
Aging	Early SPC	ENSMFAG00000038502	6.65542e-37	-0.404254	0.2	0.413	1.38053e-32
Aging	Early SPC	TEX11	1.17691e-36	-0.380153	0.293	0.53	2.44127e-32
Aging	Early SPC	STXBP5L	2.45732e-36	-0.432388	0.422	0.642	5.09722e-32
Aging	Early SPC	DLG2	2.58191e-36	-0.508135	0.331	0.555	5.35566e-32
Aging	Early SPC	GPC6	2.76249e-36	-0.394121	0.349	0.57	5.73023e-32
Aging	Early SPC	MYCBPAP	6.57341e-36	-0.330272	0.047	0.174	1.36352e-31
Aging	Early SPC	PTPRN2	1.55915e-35	-0.45041	0.291	0.514	3.23414e-31
Aging	Early SPC	NUP214	2.76327e-35	-0.291038	0.193	0.408	5.73185e-31
Aging	Early SPC	CLSTN2	8.36482e-35	-0.430095	0.039	0.157	1.73511e-30
Aging	Early SPC	FAM3B	8.70656e-35	-0.485085	0.209	0.404	1.806e-30
Aging	Early SPC	SMC2	9.53855e-35	-0.352335	0.273	0.504	1.97858e-30
Aging	Early SPC	ENSMFAG00000032575	1.16719e-34	-0.402989	0.275	0.502	2.42111e-30
Aging	Early SPC	KIAA1109	1.57059e-34	-0.271917	0.228	0.454	3.25787e-30
Aging	Early SPC	TMEM108	2.56556e-34	-0.478124	0.235	0.44	5.32174e-30
Aging	Early SPC	C19orf44	2.89959e-34	-0.254096	0.026	0.131	6.01461e-30
Aging	Early SPC	CDH13	4.55799e-34	-0.409175	0.245	0.458	9.45465e-30
Aging	Early SPC	CPLANE1	6.36072e-34	-0.345654	0.194	0.401	1.3194e-29
Aging	Early SPC	UNC80	8.80127e-34	-0.411038	0.041	0.159	1.82565e-29
Aging	Early SPC	SEPTIN10	1.32196e-33	-0.267556	0.093	0.252	2.74214e-29
Aging	Early SPC	CRYBG3	1.48318e-33	-0.410135	0.118	0.286	3.07657e-29
Aging	Early SPC	RYR2	1.80838e-33	-0.287088	0.08	0.227	3.75112e-29
Aging	Early SPC	CCDC181	2.46971e-33	-0.334231	0.053	0.181	5.12291e-29
Aging	Early SPC	DTWD2	9.46072e-33	-0.323991	0.112	0.276	1.96244e-28
Aging	Early SPC	BRCA2	2.05289e-32	-0.376588	0.435	0.646	4.2583e-28
Aging	Early SPC	NLRP14	3.09584e-32	-0.317553	0.071	0.208	6.42171e-28
Aging	Early SPC	FADS2	3.43051e-32	-0.300946	0.019	0.11	7.1159e-28
Aging	Early SPC	CFAP299	5.40591e-32	-0.509284	0.301	0.52	1.12135e-27
Aging	Early SPC	ENSMFAG00000046910	7.25884e-32	-0.436196	0.13	0.297	1.5057e-27
Aging	Early SPC	ENSMFAG00000000668	8.64205e-32	-0.305123	0.272	0.508	1.79262e-27
Aging	Early SPC	RXFP1	1.10207e-31	-0.424659	0.112	0.27	2.28602e-27
Aging	Early SPC	ALMS1	2.22086e-31	-0.334367	0.244	0.464	4.60673e-27
Aging	Early SPC	RRP1B	2.66183e-31	-0.315085	0.064	0.193	5.52143e-27
Aging	Early SPC	RCN1	2.80628e-31	-0.44253	0.102	0.252	5.82106e-27
Aging	Early SPC	SYN3	3.45741e-31	-0.334674	0.451	0.664	7.17171e-27
Aging	Early SPC	DNAH8	6.29509e-31	-0.478918	0.092	0.235	1.30579e-26
Aging	Early SPC	PCED1A	6.5601e-31	-0.256215	0.101	0.254	1.36076e-26
Aging	Early SPC	CCDC168	6.79681e-31	-0.467649	0.034	0.14	1.40986e-26
Aging	Early SPC	NARF	8.23591e-31	-0.269366	0.029	0.13	1.70837e-26
Aging	Early SPC	MYH15	9.82089e-31	-0.464125	0.129	0.293	2.03715e-26
Aging	Early SPC	G2E3	2.85e-30	-0.257715	0.051	0.17	5.91175e-26
Aging	Early SPC	ZNF337	3.28959e-30	-0.326035	0.1	0.249	6.8236e-26
Aging	Early SPC	SUGCT	8.1982e-30	-0.325741	0.308	0.53	1.70055e-25
Aging	Early SPC	SPATA21	1.19639e-29	-0.316658	0.02	0.107	2.48167e-25
Aging	Early SPC	SHOC1	1.44918e-29	-0.475866	0.32	0.516	3.00603e-25
Aging	Early SPC	TNFAIP8L3	1.61364e-29	-0.411864	0.155	0.32	3.34717e-25
Aging	Early SPC	SH3GL3	2.55546e-29	-0.346001	0.081	0.214	5.30079e-25
Aging	Early SPC	ENSMFAG00000029659	3.23317e-29	-0.423864	0.061	0.182	6.70656e-25
Aging	Early SPC	LRRIQ3	3.76269e-29	-0.309188	0.33	0.543	7.80496e-25
Aging	Early SPC	KALRN	5.28321e-29	-0.481431	0.086	0.22	1.0959e-24
Aging	Early SPC	SPATA6	5.44045e-29	-0.369959	0.072	0.202	1.12851e-24
Aging	Early SPC	STPG2	6.19257e-29	-0.372978	0.352	0.561	1.28452e-24
Aging	Early SPC	RSRC2	1.00323e-28	-0.271655	0.074	0.204	2.081e-24
Aging	Early SPC	HPSE2	1.00737e-28	-0.377392	0.408	0.609	2.08959e-24
Aging	Early SPC	RIF1	1.17437e-28	-0.323608	0.251	0.452	2.43599e-24
Aging	Early SPC	TTLL7	1.18674e-28	-0.303328	0.045	0.153	2.46165e-24
Aging	Early SPC	RAB35	1.32656e-28	-0.366289	0.082	0.215	2.75169e-24
Aging	Early SPC	SENP5	1.50689e-28	-0.36258	0.4	0.597	3.12573e-24
Aging	Early SPC	PPP2R3A	1.69383e-28	-0.470859	0.282	0.481	3.51351e-24
Aging	Early SPC	NFATC1	2.59662e-28	-0.357907	0.139	0.301	5.38617e-24
Aging	Early SPC	GABRG3	2.66515e-28	-0.278805	0.545	0.73	5.52833e-24
Aging	Early SPC	CARM1	3.19563e-28	-0.27674	0.057	0.173	6.62869e-24
Aging	Early SPC	GMEB2	3.39853e-28	-0.265567	0.023	0.111	7.04958e-24
Aging	Early SPC	CACNA1B	3.58789e-28	-0.403589	0.477	0.666	7.44237e-24
Aging	Early SPC	DNAH6	3.83592e-28	-0.347977	0.16	0.328	7.95684e-24
Aging	Early SPC	ATF7IP2	3.93232e-28	-0.368763	0.357	0.557	8.15681e-24
Aging	Early SPC	CASP8AP2	4.03211e-28	-0.429567	0.12	0.266	8.3638e-24
Aging	Early SPC	ADARB2	4.25824e-28	-0.450577	0.215	0.39	8.83287e-24
Aging	Early SPC	EIF1B	4.86869e-28	-0.294248	0.127	0.286	1.00991e-23
Aging	Early SPC	IQSEC3	5.2067e-28	-0.289013	0.117	0.267	1.08003e-23
Aging	Early SPC	CREM	5.24355e-28	-0.287406	0.107	0.255	1.08767e-23
Aging	Early SPC	WDR78	9.41488e-28	-0.343413	0.298	0.508	1.95293e-23
Aging	Early SPC	NRXN2	1.03955e-27	-0.302627	0.198	0.374	2.15634e-23
Aging	Early SPC	ZNF471	1.21864e-27	-0.363076	0.05	0.157	2.52783e-23
Aging	Early SPC	ZDBF2	2.32987e-27	-0.272389	0.084	0.214	4.83285e-23
Aging	Early SPC	CENPJ	5.82394e-27	-0.323544	0.04	0.141	1.20806e-22
Aging	Early SPC	FBXO25	1.04795e-26	-0.279904	0.147	0.311	2.17377e-22
Aging	Early SPC	SHCBP1L	1.10456e-26	-0.299276	0.17	0.339	2.29118e-22
Aging	Early SPC	DIP2C	1.20957e-26	-0.292989	0.262	0.453	2.50902e-22
Aging	Early SPC	PTPN4	3.92431e-26	-0.257325	0.267	0.467	8.14019e-22
Aging	Early SPC	MUS81	8.03331e-26	-0.346471	0.11	0.247	1.66635e-21
Aging	Early SPC	ENSMFAG00000046763	1.04319e-25	-0.439604	0.102	0.234	2.16389e-21
Aging	Early SPC	ITGBL1	1.14724e-25	-0.543597	0.101	0.231	2.37971e-21
Aging	Early SPC	PYGO1	1.44589e-25	-0.297353	0.104	0.239	2.99921e-21
Aging	Early SPC	CHD5	1.66252e-25	-0.325575	0.039	0.134	3.44857e-21
Aging	Early SPC	KNL1	2.20642e-25	-0.375205	0.436	0.619	4.57678e-21
Aging	Early SPC	JADE3	2.29663e-25	-0.290922	0.282	0.476	4.7639e-21
Aging	Early SPC	ME1	4.23031e-25	-0.269392	0.123	0.266	8.77493e-21
Aging	Early SPC	NOL4	4.60832e-25	-0.372737	0.079	0.198	9.55904e-21
Aging	Early SPC	LPCAT2	8.38414e-25	-0.423573	0.211	0.378	1.73912e-20
Aging	Early SPC	ANKRD31	8.66944e-25	-0.268086	0.387	0.591	1.7983e-20
Aging	Early SPC	ZNF300	1.90827e-24	-0.291762	0.077	0.196	3.95833e-20
Aging	Early SPC	ENSMFAG00000047016	2.08087e-24	-0.255567	0.1	0.231	4.31636e-20
Aging	Early SPC	TXNRD1	2.16916e-24	-0.262522	0.075	0.194	4.4995e-20
Aging	Early SPC	C4orf17	2.39996e-24	-0.289784	0.024	0.104	4.97824e-20
Aging	Early SPC	CCDC78	2.47346e-24	-0.327703	0.046	0.143	5.1307e-20
Aging	Early SPC	ENSMFAG00000038775	2.70548e-24	-0.337383	0.376	0.576	5.61197e-20
Aging	Early SPC	LMF1	2.83596e-24	-0.303221	0.207	0.373	5.88263e-20
Aging	Early SPC	AUTS2	2.96535e-24	-0.25745	0.533	0.697	6.15103e-20
Aging	Early SPC	ATP11A	3.50851e-24	-0.270691	0.207	0.372	7.27771e-20
Aging	Early SPC	TENM2	3.759e-24	-0.323649	0.375	0.565	7.7973e-20
Aging	Early SPC	C14orf39	4.61534e-24	-0.422402	0.336	0.518	9.57359e-20
Aging	Early SPC	CEP152	6.26937e-24	-0.290649	0.058	0.163	1.30046e-19
Aging	Early SPC	SON	6.77827e-24	-0.252274	0.285	0.483	1.40602e-19
Aging	Early SPC	ENSMFAG00000047141	7.10038e-24	-0.282401	0.271	0.455	1.47283e-19
Aging	Early SPC	CLSPN	8.26218e-24	-0.325551	0.247	0.424	1.71382e-19
Aging	Early SPC	GOLGA2	1.80328e-23	-0.289889	0.068	0.176	3.74055e-19
Aging	Early SPC	GRIN2A	2.14986e-23	-0.267201	0.182	0.342	4.45945e-19
Aging	Early SPC	CHTF18	4.14294e-23	-0.265053	0.079	0.194	8.59369e-19
Aging	Early SPC	HECTD2	4.19414e-23	-0.347687	0.136	0.278	8.6999e-19
Aging	Early SPC	CCDC136	5.27484e-23	-0.251675	0.082	0.202	1.09416e-18
Aging	Early SPC	PHLDB1	5.57529e-23	-0.261008	0.041	0.132	1.15648e-18
Aging	Early SPC	MEIKIN	5.61777e-23	-0.381208	0.473	0.643	1.1653e-18
Aging	Early SPC	SPEN	7.25715e-23	-0.373616	0.335	0.516	1.50535e-18
Aging	Early SPC	DENND2B	7.91005e-23	-0.301311	0.045	0.137	1.64078e-18
Aging	Early SPC	CCDC73	9.36029e-23	-0.275266	0.46	0.649	1.94161e-18
Aging	Early SPC	ENSMFAG00000036618	1.20933e-22	-0.307856	0.213	0.377	2.50851e-18
Aging	Early SPC	ENSMFAG00000046470	1.26811e-22	-0.331725	0.261	0.433	2.63043e-18
Aging	Early SPC	LHFPL3	1.63432e-22	-0.368438	0.104	0.229	3.39007e-18
Aging	Early SPC	MEI1	3.23331e-22	-0.275342	0.37	0.557	6.70686e-18
Aging	Early SPC	PTPN12	3.73085e-22	-0.313443	0.15	0.293	7.7389e-18
Aging	Early SPC	KCNMA1	3.78867e-22	-0.440812	0.04	0.126	7.85884e-18
Aging	Early SPC	LDLRAD4	4.37971e-22	-0.357703	0.075	0.183	9.08484e-18
Aging	Early SPC	CCDC36	4.85689e-22	-0.284089	0.445	0.622	1.00746e-17
Aging	Early SPC	SPECC1	4.96311e-22	-0.329075	0.189	0.345	1.0295e-17
Aging	Early SPC	CCDC34	5.27471e-22	-0.287943	0.081	0.194	1.09413e-17
Aging	Early SPC	EFCAB3	6.59311e-22	-0.256264	0.098	0.219	1.36761e-17
Aging	Early SPC	FHIT	9.02349e-22	-0.445945	0.178	0.322	1.87174e-17
Aging	Early SPC	POU2F2	9.91702e-22	-0.310838	0.195	0.35	2.05709e-17
Aging	Early SPC	PLCB1	1.07725e-21	-0.370509	0.179	0.326	2.23454e-17
Aging	Early SPC	C12orf42	1.39537e-21	-0.324076	0.048	0.139	2.89441e-17
Aging	Early SPC	LIMA1	1.59499e-21	-0.281133	0.033	0.112	3.3085e-17
Aging	Early SPC	IQCM	3.7784e-21	-0.338933	0.196	0.344	7.83754e-17
Aging	Early SPC	PTPRM	6.09872e-21	-0.283918	0.326	0.491	1.26506e-16
Aging	Early SPC	HERC2	7.20709e-21	-0.28214	0.412	0.588	1.49497e-16
Aging	Early SPC	AFAP1	8.49428e-21	-0.279622	0.086	0.196	1.76197e-16
Aging	Early SPC	RBM41	1.00948e-20	-0.317268	0.112	0.237	2.09396e-16
Aging	Early SPC	SORCS3	1.06494e-20	-0.372333	0.122	0.245	2.20901e-16
Aging	Early SPC	FANCC	1.11311e-20	-0.269754	0.378	0.566	2.30893e-16
Aging	Early SPC	ENSMFAG00000002444	1.66768e-20	-0.317212	0.121	0.248	3.45927e-16
Aging	Early SPC	GBX1	2.7664e-20	-0.265623	0.07	0.171	5.73833e-16
Aging	Early SPC	TTN	2.817e-20	-0.483346	0.064	0.159	5.8433e-16
Aging	Early SPC	ATG10	3.08284e-20	-0.289884	0.297	0.474	6.39474e-16
Aging	Early SPC	AXIN1	3.34472e-20	-0.306232	0.22	0.373	6.93795e-16
Aging	Early SPC	CSMD3	3.5272e-20	-0.460635	0.225	0.377	7.31647e-16
Aging	Early SPC	KCTD8	3.72191e-20	-0.263812	0.122	0.247	7.72036e-16
Aging	Early SPC	DDX24	4.72546e-20	-0.266472	0.267	0.434	9.80203e-16
Aging	Early SPC	DNAH3	5.41125e-20	-0.338289	0.066	0.163	1.12245e-15
Aging	Early SPC	C3orf67	7.06258e-20	-0.324078	0.087	0.194	1.46499e-15
Aging	Early SPC	SLC5A1	7.48551e-20	-0.264578	0.103	0.219	1.55272e-15
Aging	Early SPC	SNAP91	8.44468e-20	-0.364815	0.127	0.252	1.75168e-15
Aging	Early SPC	TMEM132B	9.47439e-20	-0.314323	0.168	0.311	1.96527e-15
Aging	Early SPC	MCC	9.87295e-20	-0.25847	0.13	0.258	2.04795e-15
Aging	Early SPC	BOD1L1	1.35953e-19	-0.276204	0.333	0.507	2.82008e-15
Aging	Early SPC	SLC37A2	1.64001e-19	-0.314932	0.049	0.135	3.40186e-15
Aging	Early SPC	ANTXR1	2.72113e-19	-0.290749	0.173	0.315	5.64443e-15
Aging	Early SPC	TRIP11	2.80655e-19	-0.286085	0.161	0.296	5.82162e-15
Aging	Early SPC	PIK3C2G	2.84327e-19	-0.418136	0.14	0.268	5.89779e-15
Aging	Early SPC	RFX8	3.13054e-19	-0.282317	0.075	0.175	6.49369e-15
Aging	Early SPC	CCDC178	3.52697e-19	-0.31436	0.121	0.243	7.31599e-15
Aging	Early SPC	CCDC15	3.5562e-19	-0.283924	0.246	0.412	7.37663e-15
Aging	Early SPC	CCDC30	3.73072e-19	-0.418134	0.066	0.16	7.73864e-15
Aging	Early SPC	ENSMFAG00000046356	7.91705e-19	-0.293505	0.035	0.11	1.64223e-14
Aging	Early SPC	GLIS1	1.15998e-18	-0.250882	0.09	0.196	2.40614e-14
Aging	Early SPC	CMIP	1.82386e-18	-0.255863	0.094	0.198	3.78323e-14
Aging	Early SPC	XKR9	2.05231e-18	-0.314178	0.181	0.319	4.2571e-14
Aging	Early SPC	SLCO6A1	3.1268e-18	-0.339739	0.183	0.324	6.48591e-14
Aging	Early SPC	DZIP3	3.23956e-18	-0.262207	0.316	0.488	6.71981e-14
Aging	Early SPC	MYO5B	3.36123e-18	-0.303409	0.055	0.14	6.9722e-14
Aging	Early SPC	MYO3A	3.4502e-18	-0.293862	0.284	0.441	7.15675e-14
Aging	Early SPC	MGMT	4.68393e-18	-0.25864	0.172	0.303	9.71588e-14
Aging	Early SPC	VTA1	4.77463e-18	-0.291271	0.211	0.357	9.90401e-14
Aging	Early SPC	CACNA1C	4.93357e-18	-0.394221	0.102	0.209	1.02337e-13
Aging	Early SPC	MSH4	5.03324e-18	-0.271166	0.19	0.328	1.04404e-13
Aging	Early SPC	KMT2C	5.44798e-18	-0.279202	0.327	0.495	1.13007e-13
Aging	Early SPC	GRM8	7.3795e-18	-0.424129	0.047	0.126	1.53073e-13
Aging	Early SPC	SIMC1	8.32289e-18	-0.271052	0.268	0.425	1.72642e-13
Aging	Early SPC	NMNAT3	1.99171e-17	-0.358788	0.045	0.122	4.13141e-13
Aging	Early SPC	ENSMFAG00000046575	3.55232e-17	-0.327983	0.403	0.56	7.36859e-13
Aging	Early SPC	SPATA7	6.86904e-17	-0.285533	0.073	0.165	1.42484e-12
Aging	Early SPC	ANKS1B	7.37482e-17	-0.291474	0.346	0.504	1.52976e-12
Aging	Early SPC	ARHGAP32	1.85245e-16	-0.297511	0.152	0.272	3.84255e-12
Aging	Early SPC	TAF4B	2.3333e-16	-0.316251	0.1	0.202	4.83997e-12
Aging	Early SPC	L3MBTL4	2.66764e-16	-0.513268	0.093	0.188	5.53348e-12
Aging	Early SPC	ENSMFAG00000046124	2.70777e-16	-0.306566	0.067	0.154	5.61673e-12
Aging	Early SPC	POT1	4.92995e-16	-0.290068	0.192	0.328	1.02262e-11
Aging	Early SPC	PPIP5K2	5.52589e-16	-0.251832	0.313	0.478	1.14624e-11
Aging	Early SPC	CSMD2	5.6582e-16	-0.32116	0.079	0.167	1.17368e-11
Aging	Early SPC	ENSMFAG00000046702	6.01451e-16	-0.255206	0.04	0.108	1.24759e-11
Aging	Early SPC	ENSMFAG00000035366	6.13885e-16	-0.288753	0.233	0.377	1.27338e-11
Aging	Early SPC	DBT	1.07394e-15	-0.274347	0.064	0.145	2.22767e-11
Aging	Early SPC	ENSMFAG00000046506	1.09551e-15	-0.336412	0.069	0.153	2.27242e-11
Aging	Early SPC	ACADL	1.1515e-15	-0.412995	0.04	0.11	2.38855e-11
Aging	Early SPC	CYP7B1	1.20698e-15	-0.347	0.114	0.216	2.50363e-11
Aging	Early SPC	ENSMFAG00000046804	1.25501e-15	-0.332461	0.055	0.132	2.60327e-11
Aging	Early SPC	IGSF11	2.4005e-15	-0.309524	0.086	0.178	4.97935e-11
Aging	Early SPC	GRM7	8.58934e-15	-0.264666	0.157	0.272	1.78169e-10
Aging	Early SPC	PRKD1	9.53475e-15	-0.329852	0.162	0.274	1.97779e-10
Aging	Early SPC	FSIP2	1.29084e-14	-0.326327	0.092	0.184	2.67759e-10
Aging	Early SPC	ASAP1	2.32831e-14	-0.298645	0.389	0.539	4.82961e-10
Aging	Early SPC	NRG1	2.36385e-14	-0.33895	0.248	0.373	4.90333e-10
Aging	Early SPC	ENSMFAG00000042444	8.32474e-14	-0.343894	0.202	0.321	1.7268e-09
Aging	Early SPC	CTNNA2	1.33463e-13	-0.557629	0.08	0.159	2.76843e-09
Aging	Early SPC	ENSMFAG00000034513	2.16831e-13	-0.301401	0.118	0.212	4.49772e-09
Aging	Early SPC	RAD51AP2	2.72102e-13	-0.324226	0.462	0.568	5.6442e-09
Aging	Early SPC	SLC1A1	3.12177e-13	-0.287256	0.065	0.137	6.47548e-09
Aging	Early SPC	N4BP2	3.80307e-13	-0.273017	0.135	0.235	7.88871e-09
Aging	Early SPC	CCSER1	6.65636e-13	-0.402462	0.142	0.239	1.38073e-08
Aging	Early SPC	ENSMFAG00000001777	1.26277e-12	-0.296622	0.101	0.187	2.61936e-08
Aging	Early SPC	CTNND2	1.32717e-12	-0.274171	0.108	0.197	2.75295e-08
Aging	Early SPC	CCDC173	1.33867e-12	-0.271646	0.108	0.198	2.77681e-08
Aging	Early SPC	PTPRR	2.45011e-12	-0.403096	0.053	0.119	5.08226e-08
Aging	Early SPC	PSMA1	3.00741e-12	-0.278839	0.259	0.38	6.23828e-08
Aging	Early SPC	LPP	4.73367e-12	-0.280435	0.079	0.154	9.81904e-08
Aging	Early SPC	GALNT14	5.8008e-12	-0.297166	0.118	0.206	1.20326e-07
Aging	Early SPC	NCKAP5	1.29603e-11	-0.472143	0.082	0.153	2.68836e-07
Aging	Early SPC	ALK	1.35813e-11	-0.256286	0.158	0.259	2.81717e-07
Aging	Early SPC	PELI2	1.79945e-11	-0.283862	0.05	0.11	3.73261e-07
Aging	Early SPC	KCNIP4	4.91837e-11	-0.433507	0.181	0.277	1.02022e-06
Aging	Early SPC	SLCO3A1	5.52157e-11	-0.32844	0.222	0.325	1.14534e-06
Aging	Early SPC	ANO4	5.95874e-11	-0.256995	0.104	0.181	1.23602e-06
Aging	Early SPC	EDA	5.97824e-11	-0.338409	0.09	0.165	1.24007e-06
Aging	Early SPC	EPC2	7.1219e-11	-0.261451	0.317	0.453	1.4773e-06
Aging	Early SPC	SHISA9	8.36364e-11	-0.326128	0.104	0.18	1.73487e-06
Aging	Early SPC	FAM189A1	1.12257e-10	-0.296945	0.077	0.144	2.32854e-06
Aging	Early SPC	TRPM3	1.80647e-10	-0.38936	0.062	0.122	3.74716e-06
Aging	Early SPC	SLC12A1	2.16279e-10	-0.319451	0.062	0.123	4.48628e-06
Aging	Early SPC	ADAMTSL3	3.88412e-10	-0.310857	0.09	0.16	8.05684e-06
Aging	Early SPC	ARHGAP20	6.72498e-10	-0.250895	0.113	0.191	1.39496e-05
Aging	Early SPC	ZBBX	1.17342e-09	-0.281955	0.056	0.112	2.43403e-05
Aging	Early SPC	AGBL3	1.3401e-09	-0.275485	0.208	0.313	2.77977e-05
Aging	Early SPC	DST	1.47005e-09	-0.314173	0.27	0.37	3.04932e-05
Aging	Early SPC	MYRIP	3.68378e-09	-0.350931	0.079	0.14	7.64127e-05
Aging	Early SPC	TEAD1	3.86704e-09	-0.317942	0.08	0.143	8.02139e-05
Aging	Early SPC	CAMK1D	3.88296e-09	-0.268551	0.168	0.251	8.05442e-05
Aging	Early SPC	ATXN7L1	1.47491e-08	-0.287628	0.066	0.121	0.00030594
Aging	Early SPC	ZNF197	1.86986e-08	-0.307235	0.118	0.189	0.000387865
Aging	Early SPC	SLC25A21	2.11415e-08	-0.283631	0.168	0.249	0.000438538
Aging	Early SPC	KAZN	2.57204e-08	-0.269358	0.362	0.47	0.000533517
Aging	Early SPC	CKMT2	3.08756e-08	-0.261063	0.086	0.147	0.000640452
Aging	Early SPC	POU6F2	3.24952e-08	-0.555659	0.075	0.129	0.000674048
Aging	Early SPC	SYNE2	5.28998e-08	-0.361343	0.054	0.102	0.0010973
Aging	Late SPC	NREP	1.52161e-46	0.63448	0.297	0.124	3.15628e-42
Aging	Late SPC	LPO	8.22351e-45	0.374052	0.105	0.005	1.7058e-40
Aging	Late SPC	GHR	4.51518e-39	0.460753	0.19	0.063	9.36583e-35
Aging	Late SPC	B3GLCT	4.97306e-28	0.430842	0.46	0.324	1.03156e-23
Aging	Late SPC	PTPN22	3.41801e-25	0.341149	0.837	0.806	7.08998e-21
Aging	Late SPC	PARD3	1.4986e-24	0.270169	0.128	0.042	3.10854e-20
Aging	Late SPC	RP1	3.04503e-24	0.415819	0.555	0.441	6.31631e-20
Aging	Late SPC	PRMT8	4.09957e-23	0.406744	0.479	0.354	8.50374e-19
Aging	Late SPC	LSAMP	4.87672e-23	0.271469	0.112	0.035	1.01158e-18
Aging	Late SPC	ENSMFAG00000045023	1.3146e-22	0.261527	0.119	0.041	2.72687e-18
Aging	Late SPC	SPDYA	1.51138e-21	0.306643	0.75	0.706	3.13505e-17
Aging	Late SPC	FAM174B	9.20992e-20	0.349472	0.277	0.174	1.91041e-15
Aging	Late SPC	CYP19A1	1.06847e-18	0.290047	0.607	0.513	2.21634e-14
Aging	Late SPC	TBC1D2	9.0538e-18	0.280042	0.175	0.095	1.87803e-13
Aging	Late SPC	ITPR2	1.34692e-17	0.439212	0.246	0.157	2.79392e-13
Aging	Late SPC	TUBA1A	2.74329e-17	0.375337	0.468	0.376	5.69042e-13
Aging	Late SPC	ENSMFAG00000006312	4.00154e-17	0.278329	0.721	0.68	8.30038e-13
Aging	Late SPC	C1orf167	2.3615e-16	0.282436	0.473	0.376	4.89846e-12
Aging	Late SPC	LUC7L3	7.45192e-16	0.265842	0.329	0.238	1.54575e-11
Aging	Late SPC	ENSMFAG00000040606	4.81276e-15	0.270403	0.226	0.146	9.9831e-11
Aging	Late SPC	DAAM1	5.92707e-15	0.281211	0.143	0.074	1.22945e-10
Aging	Late SPC	ENSMFAG00000047148	9.51258e-14	0.325537	0.289	0.205	1.9732e-09
Aging	Late SPC	MAP4K4	1.34904e-13	0.341618	0.178	0.108	2.79832e-09
Aging	Late SPC	CSH3	2.91581e-13	0.264704	0.3	0.222	6.04826e-09
Aging	Late SPC	ENSMFAG00000046513	5.18314e-13	0.319429	0.675	0.64	1.07514e-08
Aging	Late SPC	LRP1B	6.66976e-13	0.555801	0.526	0.481	1.38351e-08
Aging	Late SPC	SEMA3A	2.53119e-12	0.521424	0.321	0.254	5.25045e-08
Aging	Late SPC	ERBB4	1.08025e-11	0.308578	0.105	0.051	2.24075e-07
Aging	Late SPC	ENSMFAG00000036557	2.24179e-10	0.366648	0.425	0.377	4.65015e-06
Aging	Late SPC	VWC2	3.41656e-10	0.294638	0.264	0.198	7.08696e-06
Aging	Late SPC	ANKRD30BL	4.71741e-10	0.257062	0.385	0.327	9.78533e-06
Aging	Late SPC	ANGPTL1	4.73502e-09	0.336697	0.366	0.31	9.82184e-05
Aging	Late SPC	TBCA	9.58445e-09	0.326855	0.293	0.242	0.00019881
Aging	Late SPC	LRRC41	3.73038e-08	0.27506	0.539	0.509	0.000773793
Aging	Late SPC	SLTM	3.76861e-08	0.270471	0.271	0.22	0.000781724
Aging	Late SPC	PDIA3	1.27708e-07	0.316407	0.263	0.215	0.00264904
Aging	Late SPC	PCDH9	3.4593e-07	0.296579	0.603	0.547	0.00717562
Aging	Late SPC	PI4K2A	1.77904e-79	-0.42678	0.07	0.264	3.69027e-75
Aging	Late SPC	SLC24A3	1.67307e-69	-0.625062	0.033	0.178	3.47045e-65
Aging	Late SPC	FAM229B	1.86598e-65	-0.34039	0.092	0.281	3.87061e-61
Aging	Late SPC	ODF2	1.19756e-63	-0.345304	0.163	0.381	2.4841e-59
Aging	Late SPC	KLHL7	2.94157e-63	-0.432924	0.103	0.291	6.10171e-59
Aging	Late SPC	RYR2	1.9219e-59	-0.452232	0.212	0.438	3.9866e-55
Aging	Late SPC	CLCN2	5.74707e-55	-0.409717	0.292	0.501	1.19212e-50
Aging	Late SPC	NBR1	2.98259e-52	-0.284309	0.107	0.278	6.18679e-48
Aging	Late SPC	FUZ	1.702e-51	-0.262846	0.028	0.14	3.53046e-47
Aging	Late SPC	HPSE2	5.69366e-50	-0.634472	0.317	0.514	1.18104e-45
Aging	Late SPC	FGF14	2.00638e-49	-0.498326	0.462	0.67	4.16184e-45
Aging	Late SPC	DZIP1	7.16732e-49	-0.316991	0.159	0.343	1.48672e-44
Aging	Late SPC	PIEZO2	3.81558e-48	-0.360886	0.065	0.2	7.91465e-44
Aging	Late SPC	NRDC	3.3566e-47	-0.357347	0.153	0.327	6.96259e-43
Aging	Late SPC	RSRC2	1.39844e-45	-0.289392	0.138	0.312	2.90078e-41
Aging	Late SPC	CFAP53	3.74095e-45	-0.275024	0.247	0.459	7.75984e-41
Aging	Late SPC	AZIN2	6.72703e-45	-0.260444	0.042	0.157	1.39539e-40
Aging	Late SPC	SLC35F1	1.01415e-44	-0.402992	0.054	0.176	2.10366e-40
Aging	Late SPC	CCDC91	1.2139e-43	-0.356064	0.211	0.4	2.518e-39
Aging	Late SPC	DNAJC18	1.76306e-43	-0.31821	0.14	0.306	3.65712e-39
Aging	Late SPC	ATP1A4	3.1336e-43	-0.398823	0.111	0.26	6.50002e-39
Aging	Late SPC	CCDC168	4.0609e-42	-0.388798	0.14	0.297	8.42352e-38
Aging	Late SPC	GOLGA2	1.00564e-41	-0.385455	0.178	0.344	2.086e-37
Aging	Late SPC	ENSMFAG00000003039	1.64336e-41	-0.341904	0.597	0.775	3.40883e-37
Aging	Late SPC	TCP11	3.46631e-41	-0.263058	0.151	0.318	7.19017e-37
Aging	Late SPC	FAM204A	5.31968e-40	-0.275022	0.162	0.328	1.10346e-35
Aging	Late SPC	RGS22	7.02885e-40	-0.261135	0.351	0.56	1.45799e-35
Aging	Late SPC	EIF1B	1.71176e-39	-0.265151	0.125	0.278	3.5507e-35
Aging	Late SPC	LRRC73	3.00827e-39	-0.274068	0.094	0.23	6.24004e-35
Aging	Late SPC	NUP214	1.28738e-38	-0.265829	0.137	0.295	2.67041e-34
Aging	Late SPC	E4F1	1.70617e-38	-0.260271	0.063	0.179	3.53911e-34
Aging	Late SPC	POLB	3.84905e-38	-0.280029	0.124	0.27	7.98409e-34
Aging	Late SPC	GPC6	7.4768e-38	-0.628427	0.382	0.529	1.55091e-33
Aging	Late SPC	MCC	4.63929e-36	-0.29796	0.16	0.325	9.62328e-32
Aging	Late SPC	ERICH2	1.12227e-35	-0.26797	0.035	0.127	2.32792e-31
Aging	Late SPC	SPACA1	5.00992e-35	-0.296871	0.142	0.286	1.03921e-30
Aging	Late SPC	CPLANE1	1.003e-34	-0.282227	0.296	0.482	2.08053e-30
Aging	Late SPC	MYH15	1.97302e-34	-0.282889	0.303	0.481	4.09264e-30
Aging	Late SPC	AKAP9	3.21215e-34	-0.306375	0.406	0.595	6.66296e-30
Aging	Late SPC	C17orf107	1.07802e-33	-0.257382	0.049	0.148	2.23614e-29
Aging	Late SPC	NOL4	2.39888e-33	-0.341665	0.271	0.438	4.976e-29
Aging	Late SPC	GABRG3	7.44098e-33	-0.264514	0.72	0.828	1.54348e-28
Aging	Late SPC	RIPOR2	1.28615e-32	-0.310948	0.156	0.298	2.66785e-28
Aging	Late SPC	MLF1	2.1574e-31	-0.278106	0.353	0.532	4.47509e-27
Aging	Late SPC	FADS1	3.60012e-31	-0.328275	0.131	0.263	7.46772e-27
Aging	Late SPC	SPOCK3	9.46391e-31	-0.383042	0.134	0.262	1.9631e-26
Aging	Late SPC	G2E3	2.32211e-30	-0.281271	0.114	0.237	4.81676e-26
Aging	Late SPC	SETD7	5.98841e-30	-0.268806	0.112	0.233	1.24218e-25
Aging	Late SPC	PCSK4	6.31515e-30	-0.263448	0.447	0.614	1.30995e-25
Aging	Late SPC	CTNNA3	8.59093e-30	-0.417351	0.285	0.452	1.78202e-25
Aging	Late SPC	ZNF133	5.69789e-29	-0.408689	0.122	0.241	1.18191e-24
Aging	Late SPC	PIK3C2G	9.31581e-28	-0.316181	0.452	0.608	1.93238e-23
Aging	Late SPC	SEL1L2	1.73545e-27	-0.343286	0.28	0.437	3.59984e-23
Aging	Late SPC	AASS	2.30071e-27	-0.266303	0.121	0.239	4.77235e-23
Aging	Late SPC	KCNMA1	2.59825e-26	-0.297313	0.12	0.236	5.38955e-22
Aging	Late SPC	ATXN7L1	2.73309e-26	-0.30989	0.218	0.354	5.66925e-22
Aging	Late SPC	FADS2	5.42285e-26	-0.253236	0.039	0.116	1.12486e-21
Aging	Late SPC	C12orf42	6.63839e-26	-0.437458	0.169	0.291	1.377e-21
Aging	Late SPC	DTWD2	9.54084e-26	-0.270609	0.241	0.39	1.97906e-21
Aging	Late SPC	SYNPO2	2.07192e-25	-0.314664	0.198	0.329	4.29778e-21
Aging	Late SPC	COL14A1	2.82115e-25	-0.258816	0.132	0.248	5.85192e-21
Aging	Late SPC	C1orf141	4.1033e-25	-0.276769	0.075	0.169	8.51147e-21
Aging	Late SPC	CDKL3	6.82127e-25	-0.287546	0.407	0.558	1.41494e-20
Aging	Late SPC	ENSMFAG00000039879	2.85428e-24	-0.28894	0.39	0.523	5.92063e-20
Aging	Late SPC	STAT4	5.8052e-24	-0.331084	0.231	0.367	1.20417e-19
Aging	Late SPC	C4orf45	6.51733e-24	-0.329934	0.239	0.372	1.35189e-19
Aging	Late SPC	MUS81	7.19991e-24	-0.268782	0.428	0.569	1.49348e-19
Aging	Late SPC	MEIKIN	9.07194e-24	-0.322488	0.603	0.726	1.88179e-19
Aging	Late SPC	ZNF407	1.23365e-23	-0.252234	0.515	0.675	2.55897e-19
Aging	Late SPC	POU6F2	5.63197e-23	-0.368883	0.509	0.634	1.16824e-18
Aging	Late SPC	KCNIP4	8.43749e-23	-0.321939	0.398	0.531	1.75019e-18
Aging	Late SPC	SON	9.04147e-23	-0.262157	0.477	0.618	1.87547e-18
Aging	Late SPC	ENSMFAG00000041107	1.21601e-22	-0.261654	0.224	0.351	2.52236e-18
Aging	Late SPC	COLEC12	3.69173e-22	-0.294462	0.11	0.208	7.65776e-18
Aging	Late SPC	STXBP5L	4.41034e-22	-0.269941	0.434	0.575	9.14838e-18
Aging	Late SPC	PHLPP1	5.59156e-22	-0.259912	0.357	0.5	1.15986e-17
Aging	Late SPC	CCDC138	1.25712e-21	-0.268018	0.439	0.592	2.60765e-17
Aging	Late SPC	KALRN	1.37635e-21	-0.260511	0.197	0.319	2.85495e-17
Aging	Late SPC	LRRC49	1.40248e-21	-0.25523	0.487	0.624	2.90917e-17
Aging	Late SPC	UNC5D	5.12118e-21	-0.354615	0.302	0.431	1.06229e-16
Aging	Late SPC	GRM5	9.10978e-21	-0.414418	0.289	0.402	1.88964e-16
Aging	Late SPC	SLC1A1	2.16317e-20	-0.304059	0.212	0.328	4.48706e-16
Aging	Late SPC	XXYLT1	5.62602e-20	-0.390522	0.074	0.151	1.16701e-15
Aging	Late SPC	SCN3A	6.7716e-20	-0.405482	0.166	0.268	1.40463e-15
Aging	Late SPC	ENSMFAG00000046703	8.02467e-20	-0.285267	0.107	0.2	1.66456e-15
Aging	Late SPC	L3MBTL4	1.48471e-19	-0.253825	0.078	0.162	3.07973e-15
Aging	Late SPC	MMS22L	1.69937e-19	-0.261975	0.33	0.458	3.525e-15
Aging	Late SPC	CNBD1	2.49234e-18	-0.368089	0.254	0.369	5.16986e-14
Aging	Late SPC	CCDC152	1.4806e-17	-0.283682	0.288	0.405	3.07121e-13
Aging	Late SPC	OSTN	4.21716e-17	-0.305688	0.053	0.117	8.74766e-13
Aging	Late SPC	CSMD2	1.09207e-16	-0.287325	0.076	0.148	2.26529e-12
Aging	Late SPC	RNLS	1.13618e-16	-0.267354	0.124	0.212	2.35678e-12
Aging	Late SPC	TMEM132B	2.14617e-16	-0.255683	0.287	0.398	4.4518e-12
Aging	Late SPC	ENSMFAG00000047037	4.80657e-16	-0.256007	0.293	0.413	9.97028e-12
Aging	Late SPC	ENTPD1	5.44871e-15	-0.256931	0.245	0.347	1.13023e-10
Aging	Late SPC	KCNU1	8.24898e-15	-0.290773	0.164	0.252	1.71109e-10
Aging	Late SPC	SDK1	1.63965e-13	-0.377602	0.229	0.328	3.40112e-09
Aging	Late SPC	GNG2	2.85338e-13	-0.300421	0.061	0.118	5.91878e-09
Aging	Late SPC	GRIA4	5.95102e-12	-0.26681	0.261	0.354	1.23442e-07
Aging	Late SPC	NKAIN3	3.9409e-11	-0.29932	0.087	0.146	8.1746e-07
Aging	Late SPC	VTI1A	6.15789e-11	-0.251928	0.272	0.358	1.27733e-06
Aging	Late SPC	ENSMFAG00000047105	7.22744e-11	-0.260801	0.257	0.347	1.49919e-06
Aging	Late SPC	RIT2	1.10552e-09	-0.304271	0.243	0.314	2.29317e-05
Aging	Late SPC	TMEM108	5.78949e-08	-0.250736	0.118	0.172	0.00120091
Aging	Early RS	ENSMFAG00000038669	0	0.975452	0.36	0.079	0
Aging	Early RS	IKZF2	2.60481e-245	0.80086	0.625	0.399	5.40316e-241
Aging	Early RS	CBLB	5.44849e-165	0.422157	0.65	0.42	1.13018e-160
Aging	Early RS	PDCD6	3.80697e-138	0.376429	0.893	0.843	7.8968e-134
Aging	Early RS	PRTFDC1	3.9538e-123	0.433714	0.657	0.502	8.20137e-119
Aging	Early RS	NMNAT3	1.64357e-122	0.531393	0.653	0.491	3.40927e-118
Aging	Early RS	FAM172A	4.12548e-118	0.508972	0.522	0.352	8.55748e-114
Aging	Early RS	PPEF2	1.13123e-113	0.415545	0.23	0.089	2.34651e-109
Aging	Early RS	ZP2	8.12293e-111	0.373831	0.19	0.062	1.68494e-106
Aging	Early RS	DCAF4	7.51964e-109	0.382629	0.161	0.045	1.5598e-104
Aging	Early RS	TESPA1	1.00985e-103	0.5703	0.376	0.22	2.09472e-99
Aging	Early RS	ENSMFAG00000046490	3.05325e-85	0.408461	0.507	0.359	6.33336e-81
Aging	Early RS	LRFN2	5.95088e-84	0.435789	0.322	0.186	1.23439e-79
Aging	Early RS	ENSMFAG00000003030	3.58838e-79	0.312689	0.152	0.055	7.44338e-75
Aging	Early RS	ASB18	7.62821e-76	0.564627	0.161	0.064	1.58232e-71
Aging	Early RS	NTN4	8.62936e-75	0.306889	0.796	0.7	1.78999e-70
Aging	Early RS	GBE1	2.96348e-73	0.490522	0.359	0.236	6.14716e-69
Aging	Early RS	PLEKHG7	4.16145e-65	0.446178	0.367	0.243	8.63209e-61
Aging	Early RS	LRRTM3	1.16002e-64	0.264586	0.667	0.531	2.40622e-60
Aging	Early RS	ENSMFAG00000032186	2.92375e-64	0.42027	0.264	0.153	6.06473e-60
Aging	Early RS	SLC25A37	7.56924e-63	0.254736	0.708	0.626	1.57009e-58
Aging	Early RS	FAM184A	5.92596e-61	0.286991	0.615	0.507	1.22922e-56
Aging	Early RS	NCK1	6.65177e-59	0.354994	0.114	0.04	1.37978e-54
Aging	Early RS	KYNU	1.17093e-58	0.351697	0.161	0.074	2.42885e-54
Aging	Early RS	CRYM	8.43887e-58	0.321306	0.151	0.066	1.75048e-53
Aging	Early RS	ENSMFAG00000002937	6.4292e-56	0.280987	0.221	0.12	1.33361e-51
Aging	Early RS	ZC3H12C	7.33043e-55	0.27222	0.182	0.091	1.52055e-50
Aging	Early RS	CA10	7.43745e-53	0.50494	0.27	0.17	1.54275e-48
Aging	Early RS	SH3RF2	1.25572e-51	0.523998	0.259	0.165	2.60474e-47
Aging	Early RS	TM4SF4	1.7816e-50	0.327234	0.452	0.349	3.69558e-46
Aging	Early RS	NPSR1	1.52677e-49	0.362884	0.479	0.368	3.16697e-45
Aging	Early RS	NEXN	4.13431e-49	0.272262	0.506	0.393	8.5758e-45
Aging	Early RS	SF3A3	4.29527e-49	0.298381	0.15	0.073	8.90967e-45
Aging	Early RS	ARHGEF33	5.17108e-49	0.261949	0.652	0.572	1.07264e-44
Aging	Early RS	ZEB2	1.32124e-47	0.459276	0.398	0.306	2.74066e-43
Aging	Early RS	RSPO2	1.78519e-47	0.275933	0.422	0.305	3.70301e-43
Aging	Early RS	BCAR3	3.72384e-47	0.265039	0.257	0.161	7.72437e-43
Aging	Early RS	SCMH1	1.06162e-46	0.300503	0.526	0.429	2.20212e-42
Aging	Early RS	R3HDM1	1.56243e-44	0.311907	0.53	0.432	3.24095e-40
Aging	Early RS	MCFD2	1.4268e-43	0.260564	0.239	0.148	2.95961e-39
Aging	Early RS	SLC16A10	2.06676e-43	0.292295	0.542	0.459	4.28707e-39
Aging	Early RS	LUZP2	9.85765e-42	0.438387	0.259	0.171	2.04477e-37
Aging	Early RS	CACNA1E	1.13741e-40	0.528693	0.385	0.315	2.35933e-36
Aging	Early RS	ITPR2	1.58396e-40	0.391144	0.419	0.335	3.28561e-36
Aging	Early RS	BFSP2	1.0619e-39	0.300645	0.275	0.183	2.20271e-35
Aging	Early RS	ROBO2	3.51918e-37	0.273536	0.745	0.723	7.29984e-33
Aging	Early RS	DNAAF4	2.10315e-36	0.257448	0.56	0.483	4.36256e-32
Aging	Early RS	FREM3	1.10652e-35	0.275463	0.344	0.253	2.29526e-31
Aging	Early RS	PALD1	1.545e-34	0.357253	0.195	0.125	3.2048e-30
Aging	Early RS	WARS2	3.04853e-34	0.266351	0.523	0.444	6.32356e-30
Aging	Early RS	CCDC175	7.45407e-34	0.259878	0.355	0.267	1.5462e-29
Aging	Early RS	USP45	1.15e-32	0.271408	0.413	0.331	2.38544e-28
Aging	Early RS	AMPH	5.50014e-32	0.275417	0.167	0.101	1.14089e-27
Aging	Early RS	CADM2	1.19971e-31	0.348624	0.567	0.509	2.48856e-27
Aging	Early RS	ENSMFAG00000047013	5.50325e-30	0.261535	0.558	0.497	1.14154e-25
Aging	Early RS	RFTN2	1.29548e-29	0.363305	0.244	0.171	2.6872e-25
Aging	Early RS	NEBL	4.07917e-29	0.308519	0.39	0.315	8.46143e-25
Aging	Early RS	LMO3	3.81446e-27	0.26243	0.323	0.246	7.91234e-23
Aging	Early RS	HSD17B3	1.58533e-26	0.253638	0.337	0.26	3.28845e-22
Aging	Early RS	USO1	4.35058e-26	0.293245	0.535	0.48	9.0244e-22
Aging	Early RS	EPS15	3.14553e-24	0.299496	0.303	0.241	6.52478e-20
Aging	Early RS	PCCA	1.55563e-23	0.261209	0.494	0.434	3.22683e-19
Aging	Early RS	TXK	2.39436e-22	0.267783	0.315	0.25	4.96663e-18
Aging	Early RS	SCN11A	3.76773e-21	0.272494	0.523	0.476	7.81541e-17
Aging	Early RS	SULT1C4	4.02995e-20	0.281135	0.298	0.239	8.35933e-16
Aging	Early RS	GALNTL6	5.39176e-19	0.266495	0.617	0.575	1.11841e-14
Aging	Early RS	CUBN	2.06493e-17	0.263845	0.34	0.288	4.28328e-13
Aging	Early RS	F5	3.60438e-12	0.399511	0.215	0.175	7.47657e-08
Aging	Early RS	DLG2	4.32376e-10	0.303367	0.605	0.615	8.96877e-06
Aging	Early RS	SLC24A3	2.40832e-276	-0.896156	0.092	0.344	4.99559e-272
Aging	Early RS	TSPAN5	2.74928e-225	-0.616726	0.134	0.383	5.70283e-221
Aging	Early RS	FGF14	4.32907e-208	-0.596267	0.708	0.842	8.9798e-204
Aging	Early RS	ERICH2	3.81013e-202	-0.499618	0.271	0.522	7.90336e-198
Aging	Early RS	SGCG	3.98199e-186	-0.602836	0.014	0.152	8.25984e-182
Aging	Early RS	ZC3H14	5.26611e-182	-0.383507	0.069	0.255	1.09235e-177
Aging	Early RS	POU6F2	9.0061e-180	-0.458237	0.675	0.869	1.86814e-175
Aging	Early RS	ANKS1B	2.37657e-179	-0.727871	0.137	0.344	4.92971e-175
Aging	Early RS	SPIDR	1.71848e-161	-0.75336	0.1	0.28	3.56464e-157
Aging	Early RS	GSG1	8.50921e-160	-0.417539	0.181	0.401	1.76507e-155
Aging	Early RS	COMMD4	4.21923e-152	-0.426891	0.555	0.739	8.75195e-148
Aging	Early RS	FGGY	4.35933e-150	-0.447385	0.023	0.15	9.04255e-146
Aging	Early RS	PCSK4	1.50224e-148	-0.442081	0.348	0.561	3.1161e-144
Aging	Early RS	MTAP	4.77248e-147	-0.678145	0.072	0.227	9.89955e-143
Aging	Early RS	PTPRT	1.11783e-137	-0.614095	0.286	0.483	2.31872e-133
Aging	Early RS	ODF2	1.42703e-135	-0.388695	0.081	0.239	2.96008e-131
Aging	Early RS	PROCA1	5.99935e-135	-0.3067	0.074	0.23	1.24444e-130
Aging	Early RS	SACS	3.28051e-134	-0.376305	0.032	0.157	6.80476e-130
Aging	Early RS	RNF138	5.07156e-133	-0.303415	0.038	0.168	1.05199e-128
Aging	Early RS	RSRC1	6.93639e-133	-0.462722	0.103	0.268	1.43882e-128
Aging	Early RS	PCM1	6.32178e-132	-0.304527	0.363	0.582	1.31133e-127
Aging	Early RS	CAPRIN1	4.49152e-129	-0.309784	0.08	0.234	9.31676e-125
Aging	Early RS	KHDRBS3	4.06207e-127	-0.388059	0.175	0.368	8.42594e-123
Aging	Early RS	STXBP6	4.3569e-125	-0.368045	0.041	0.165	9.03752e-121
Aging	Early RS	MBTPS1	1.22468e-123	-0.370913	0.14	0.316	2.54036e-119
Aging	Early RS	ADGRL1	3.28765e-123	-0.410709	0.096	0.249	6.81958e-119
Aging	Early RS	CFAP53	3.97277e-123	-0.332348	0.206	0.399	8.24072e-119
Aging	Early RS	MAN1A2	9.55389e-123	-0.454472	0.03	0.145	1.98176e-118
Aging	Early RS	IPO5	2.71733e-122	-0.335644	0.361	0.566	5.63655e-118
Aging	Early RS	DCUN1D1	1.38376e-120	-0.362061	0.165	0.348	2.87032e-116
Aging	Early RS	B4GALNT3	3.06269e-120	-0.387904	0.04	0.161	6.35294e-116
Aging	Early RS	TMC1	7.888e-120	-0.722827	0.158	0.321	1.63621e-115
Aging	Early RS	RAPGEF2	2.5861e-119	-0.400481	0.05	0.177	5.36434e-115
Aging	Early RS	NUP214	6.62801e-119	-0.355032	0.205	0.396	1.37485e-114
Aging	Early RS	CSNK1D	4.6869e-116	-0.260421	0.056	0.186	9.72204e-112
Aging	Early RS	PPP1R32	2.41967e-114	-0.312885	0.079	0.22	5.01912e-110
Aging	Early RS	RBFOX1	3.95905e-114	-0.661272	0.491	0.639	8.21225e-110
Aging	Early RS	GPC6	2.82214e-113	-0.291337	0.708	0.866	5.85396e-109
Aging	Early RS	ISCA1	1.04161e-111	-0.262367	0.02	0.118	2.1606e-107
Aging	Early RS	BCAP29	1.93528e-111	-0.465178	0.064	0.194	4.01436e-107
Aging	Early RS	GSR	1.57577e-109	-0.395851	0.043	0.159	3.26862e-105
Aging	Early RS	ZNF521	2.10964e-109	-0.359853	0.021	0.118	4.37603e-105
Aging	Early RS	FBXO25	3.30772e-108	-0.320747	0.175	0.349	6.8612e-104
Aging	Early RS	NLGN1	1.33188e-107	-0.427862	0.072	0.204	2.76271e-103
Aging	Early RS	GAPDHS	1.71965e-103	-0.261641	0.048	0.164	3.56708e-99
Aging	Early RS	RNF141	1.76625e-103	-0.307465	0.069	0.196	3.66373e-99
Aging	Early RS	HPSE2	2.89992e-103	-0.525899	0.387	0.552	6.01531e-99
Aging	Early RS	LDLRAD4	5.85606e-103	-0.584243	0.051	0.164	1.21472e-98
Aging	Early RS	HLCS	1.71184e-101	-0.413697	0.034	0.136	3.55087e-97
Aging	Early RS	ENSMFAG00000003039	1.67782e-100	-0.263139	0.869	0.903	3.4803e-96
Aging	Early RS	SECISBP2	7.30073e-99	-0.251474	0.068	0.193	1.51439e-94
Aging	Early RS	PTPRN2	7.46947e-98	-0.580844	0.073	0.193	1.54939e-93
Aging	Early RS	CRYBG1	1.54797e-96	-0.378024	0.02	0.107	3.21096e-92
Aging	Early RS	FUZ	5.06154e-95	-0.293981	0.039	0.14	1.04992e-90
Aging	Early RS	PI4K2A	3.54682e-94	-0.279866	0.035	0.136	7.35718e-90
Aging	Early RS	DYNC1LI2	6.87974e-94	-0.252959	0.074	0.199	1.42706e-89
Aging	Early RS	VWDE	5.38441e-93	-0.332524	0.315	0.495	1.11689e-88
Aging	Early RS	MALRD1	1.10406e-92	-0.371643	0.202	0.36	2.29015e-88
Aging	Early RS	COLEC12	1.8094e-92	-0.330319	0.11	0.242	3.75324e-88
Aging	Early RS	ENSMFAG00000044866	1.38124e-91	-0.263402	0.026	0.117	2.86511e-87
Aging	Early RS	GKAP1	3.75479e-90	-0.266901	0.374	0.569	7.78856e-86
Aging	Early RS	DZIP1	5.79494e-90	-0.255431	0.088	0.214	1.20204e-85
Aging	Early RS	ENSMFAG00000040261	3.91287e-89	-0.286311	0.266	0.434	8.11647e-85
Aging	Early RS	MYH9	2.8524e-87	-0.272526	0.036	0.131	5.91673e-83
Aging	Early RS	SMYD3	8.26143e-87	-0.667382	0.438	0.58	1.71367e-82
Aging	Early RS	DTWD2	2.63663e-86	-0.341759	0.15	0.29	5.46916e-82
Aging	Early RS	SLC13A3	6.69299e-86	-0.332309	0.1	0.228	1.38833e-81
Aging	Early RS	APBB2	5.13907e-83	-0.314432	0.048	0.147	1.066e-78
Aging	Early RS	DPYD	9.11058e-83	-0.381964	0.345	0.5	1.88981e-78
Aging	Early RS	NRCAM	4.24041e-82	-0.290877	0.049	0.147	8.79589e-78
Aging	Early RS	TCP11	4.56109e-82	-0.262887	0.095	0.216	9.46108e-78
Aging	Early RS	AGBL1	5.02451e-82	-0.613172	0.239	0.375	1.04223e-77
Aging	Early RS	FOXP1	6.74843e-82	-0.311825	0.033	0.121	1.39983e-77
Aging	Early RS	ENSMFAG00000047029	3.38453e-81	-0.339552	0.094	0.213	7.02053e-77
Aging	Early RS	DESI1	6.33139e-81	-0.255739	0.079	0.194	1.31332e-76
Aging	Early RS	TMEM236	1.87543e-78	-0.285267	0.088	0.203	3.89021e-74
Aging	Early RS	GGNBP2	1.18212e-77	-0.26231	0.115	0.242	2.45208e-73
Aging	Early RS	SPDYA	2.75559e-77	-0.284085	0.064	0.167	5.71591e-73
Aging	Early RS	SYN3	2.26586e-76	-0.363009	0.279	0.431	4.70007e-72
Aging	Early RS	SLC35F1	2.40612e-76	-0.409292	0.092	0.204	4.99101e-72
Aging	Early RS	ENSMFAG00000046557	2.62326e-76	-0.298167	0.101	0.22	5.44142e-72
Aging	Early RS	CSNK1G2	3.53658e-76	-0.259143	0.204	0.354	7.33593e-72
Aging	Early RS	ATP11A	2.35626e-75	-0.331141	0.07	0.172	4.88758e-71
Aging	Early RS	CDH4	4.82351e-75	-0.388868	0.273	0.41	1.00054e-70
Aging	Early RS	STK31	1.5127e-71	-0.26937	0.161	0.292	3.13779e-67
Aging	Early RS	TRIM36	2.65387e-71	-0.2569	0.302	0.465	5.50493e-67
Aging	Early RS	SKAP2	4.06737e-71	-0.342508	0.212	0.348	8.43694e-67
Aging	Early RS	NDFIP2	1.62678e-70	-0.336135	0.124	0.242	3.37443e-66
Aging	Early RS	JARID2	1.86417e-70	-0.341707	0.584	0.709	3.86686e-66
Aging	Early RS	TMEM192	1.07926e-68	-0.269937	0.093	0.2	2.23872e-64
Aging	Early RS	MLLT10	4.18975e-68	-0.266704	0.247	0.386	8.6908e-64
Aging	Early RS	ANKRD62	6.42846e-68	-0.283388	0.26	0.412	1.33346e-63
Aging	Early RS	SPOCK3	7.14019e-68	-0.578474	0.098	0.203	1.48109e-63
Aging	Early RS	RASIP1	1.13362e-66	-0.36554	0.41	0.532	2.35146e-62
Aging	Early RS	RNF130	4.97655e-66	-0.346232	0.094	0.197	1.03229e-61
Aging	Early RS	SENP7	2.7528e-65	-0.279917	0.144	0.263	5.71013e-61
Aging	Early RS	MTCH2	5.62699e-64	-0.254949	0.118	0.232	1.16721e-59
Aging	Early RS	VPS35L	1.66763e-63	-0.303579	0.274	0.413	3.45916e-59
Aging	Early RS	MLLT3	1.05965e-62	-0.285208	0.116	0.224	2.19804e-58
Aging	Early RS	DDX60L	2.82202e-62	-0.25585	0.105	0.211	5.85372e-58
Aging	Early RS	DST	4.82652e-62	-0.374468	0.236	0.362	1.00116e-57
Aging	Early RS	SH3RF3	7.80467e-62	-0.40018	0.055	0.138	1.61892e-57
Aging	Early RS	SPATA5	4.25246e-61	-0.27433	0.087	0.186	8.82088e-57
Aging	Early RS	LYPD6	8.7181e-61	-0.270757	0.059	0.145	1.8084e-56
Aging	Early RS	PIEZO2	1.79296e-60	-0.258597	0.243	0.378	3.71913e-56
Aging	Early RS	ADAMTSL3	1.10763e-59	-0.318535	0.244	0.371	2.29755e-55
Aging	Early RS	EDIL3	1.40842e-59	-0.334922	0.474	0.605	2.92148e-55
Aging	Early RS	PARD3	1.42226e-59	-0.407121	0.248	0.369	2.95018e-55
Aging	Early RS	CDH10	8.50845e-59	-0.301632	0.089	0.185	1.76491e-54
Aging	Early RS	EXT1	9.53162e-59	-0.308332	0.112	0.216	1.97714e-54
Aging	Early RS	ZNF780B	4.62696e-58	-0.281672	0.247	0.371	9.5977e-54
Aging	Early RS	MBOAT2	2.24016e-57	-0.306563	0.052	0.132	4.64677e-53
Aging	Early RS	ZBTB20	5.96477e-57	-0.275191	0.051	0.13	1.23727e-52
Aging	Early RS	PCSK5	7.77011e-57	-0.379035	0.216	0.331	1.61175e-52
Aging	Early RS	IGSF9	9.33766e-57	-0.347368	0.204	0.318	1.93691e-52
Aging	Early RS	DNAJC1	1.76678e-56	-0.258105	0.185	0.304	3.66484e-52
Aging	Early RS	THSD4	2.04439e-56	-0.393088	0.173	0.283	4.24068e-52
Aging	Early RS	GRID1	2.86306e-56	-0.342781	0.315	0.444	5.93885e-52
Aging	Early RS	DIP2C	3.88347e-56	-0.262019	0.291	0.425	8.05549e-52
Aging	Early RS	NCKAP5	4.03715e-56	-0.41235	0.313	0.434	8.37427e-52
Aging	Early RS	UNC5D	1.46322e-55	-0.317374	0.625	0.725	3.03516e-51
Aging	Early RS	DDX24	2.01145e-53	-0.283067	0.036	0.103	4.17236e-49
Aging	Early RS	ANKFN1	4.8245e-51	-0.379251	0.156	0.258	1.00075e-46
Aging	Early RS	DOCK10	2.36636e-50	-0.269942	0.24	0.358	4.90853e-46
Aging	Early RS	BANK1	4.91808e-50	-0.308084	0.398	0.527	1.02016e-45
Aging	Early RS	PRKCA	6.27867e-50	-0.42263	0.07	0.148	1.30238e-45
Aging	Early RS	DGKI	6.36928e-50	-0.277974	0.098	0.188	1.32118e-45
Aging	Early RS	ZNF704	1.36239e-49	-0.284995	0.053	0.125	2.82601e-45
Aging	Early RS	ATG10	1.5228e-49	-0.298278	0.176	0.281	3.15874e-45
Aging	Early RS	NRG3	2.77921e-48	-0.442349	0.079	0.158	5.76492e-44
Aging	Early RS	GLP2R	3.2674e-48	-0.271567	0.1	0.188	6.77757e-44
Aging	Early RS	RSRC2	4.14769e-48	-0.252714	0.103	0.189	8.60355e-44
Aging	Early RS	COBL	2.59982e-45	-0.289872	0.091	0.172	5.39281e-41
Aging	Early RS	ENSMFAG00000002444	4.22708e-45	-0.267634	0.333	0.447	8.76822e-41
Aging	Early RS	PDE1C	1.6666e-44	-0.275512	0.21	0.314	3.45703e-40
Aging	Early RS	RNF150	2.06584e-44	-0.276633	0.17	0.269	4.28517e-40
Aging	Early RS	GLIS1	1.77548e-43	-0.278576	0.127	0.216	3.68288e-39
Aging	Early RS	E2F7	1.85153e-43	-0.321622	0.061	0.13	3.84063e-39
Aging	Early RS	TMEM117	6.39828e-43	-0.424748	0.143	0.23	1.3272e-38
Aging	Early RS	PITPNC1	2.10963e-42	-0.283348	0.192	0.295	4.376e-38
Aging	Early RS	TPK1	1.3103e-41	-0.276651	0.065	0.134	2.71796e-37
Aging	Early RS	MAGI1	2.57857e-41	-0.431775	0.172	0.259	5.34872e-37
Aging	Early RS	TMEM132D	1.01299e-38	-0.364167	0.069	0.135	2.10124e-34
Aging	Early RS	FBN2	3.40749e-38	-0.273374	0.056	0.118	7.06815e-34
Aging	Early RS	KCNQ3	6.87654e-38	-0.268128	0.045	0.103	1.4264e-33
Aging	Early RS	AFF3	1.36746e-36	-0.392669	0.25	0.339	2.83652e-32
Aging	Early RS	SORCS1	2.22368e-36	-0.278929	0.088	0.158	4.61258e-32
Aging	Early RS	RGS6	6.37117e-36	-0.358911	0.144	0.222	1.32157e-31
Aging	Early RS	ABCA13	1.95619e-33	-0.33454	0.155	0.235	4.05773e-29
Aging	Early RS	FAM117B	3.36456e-33	-0.250649	0.088	0.154	6.9791e-29
Aging	Early RS	NT5DC1	1.29769e-31	-0.264225	0.202	0.284	2.69179e-27
Aging	Early RS	SGCZ	5.50647e-31	-0.2589	0.234	0.323	1.14221e-26
Aging	Early RS	TBL1X	2.81474e-29	-0.250243	0.098	0.162	5.83861e-25
Aging	Early RS	GRIA4	1.42144e-27	-0.252269	0.104	0.169	2.94848e-23
Aging	Early RS	CACNB2	4.40082e-27	-0.269504	0.081	0.138	9.12862e-23
Aging	Early RS	SH3GL2	1.11776e-26	-0.251581	0.089	0.146	2.31857e-22
Aging	Early RS	CACNA2D3	8.67911e-26	-0.37444	0.179	0.246	1.80031e-21
Aging	Early RS	IL1RAPL1	3.09014e-25	-0.362399	0.263	0.336	6.40988e-21
Aging	Early RS	SHISA6	5.48855e-25	-0.321678	0.113	0.172	1.13849e-20
Aging	Early RS	CNTNAP5	5.80678e-25	-0.379176	0.137	0.198	1.2045e-20
Aging	Early RS	GMDS	2.67403e-24	-0.284118	0.285	0.364	5.54674e-20
Aging	Early RS	CCBE1	2.68141e-24	-0.264135	0.385	0.457	5.56205e-20
Aging	Early RS	MTUS2	8.53242e-24	-0.397103	0.115	0.171	1.76988e-19
Aging	Early RS	FAM189A1	1.23013e-21	-0.304547	0.146	0.207	2.55167e-17
Aging	Early RS	IGF2BP2	8.4711e-19	-0.269503	0.069	0.111	1.75716e-14
Aging	Early RS	ENSMFAG00000038698	1.56273e-17	-0.252321	0.159	0.212	3.24157e-13
Aging	Early RS	AGAP1	3.33612e-17	-0.507605	0.11	0.153	6.92012e-13
Aging	Early RS	GABRB3	9.98076e-16	-0.399918	0.439	0.494	2.07031e-11
Aging	Early RS	CWC27	7.68482e-15	-0.260041	0.284	0.343	1.59406e-10
Aging	Early RS	GPC5	2.92104e-12	-0.325028	0.488	0.529	6.05911e-08
Aging	Early RS	TRPM3	5.60535e-09	-0.250998	0.5	0.538	0.000116272
Aging	Late RS	PRKAA1	4.43478e-221	0.643188	0.304	0.083	9.19907e-217
Aging	Late RS	ENSMFAG00000038669	9.34852e-215	0.610587	0.17	0.008	1.93916e-210
Aging	Late RS	ENSMFAG00000046672	1.88489e-172	0.472835	0.128	0.002	3.90982e-168
Aging	Late RS	MGAT5B	5.98387e-154	0.523018	0.151	0.019	1.24124e-149
Aging	Late RS	ITPR2	2.56386e-136	0.849854	0.216	0.066	5.31822e-132
Aging	Late RS	CNNM2	1.31247e-131	0.43647	0.188	0.048	2.72245e-127
Aging	Late RS	PRTFDC1	3.15516e-131	0.719593	0.256	0.096	6.54475e-127
Aging	Late RS	ADAMTS2	6.01318e-131	0.391113	0.132	0.017	1.24731e-126
Aging	Late RS	ASB18	1.19569e-113	0.568426	0.311	0.145	2.48021e-109
Aging	Late RS	SCMH1	2.54474e-103	0.517446	0.307	0.151	5.27855e-99
Aging	Late RS	CACNA1E	4.85395e-90	0.538038	0.575	0.466	1.00685e-85
Aging	Late RS	PPEF2	2.58757e-86	0.379601	0.219	0.093	5.3674e-82
Aging	Late RS	ENSMFAG00000003030	3.14295e-84	0.321782	0.156	0.051	6.51943e-80
Aging	Late RS	ATP10D	1.10756e-80	0.685999	0.171	0.067	2.29741e-76
Aging	Late RS	GON4L	5.72609e-80	0.363513	0.108	0.024	1.18776e-75
Aging	Late RS	ENSMFAG00000032186	4.77215e-75	0.428328	0.417	0.28	9.89886e-71
Aging	Late RS	MIPOL1	9.74479e-75	0.619886	0.306	0.179	2.02136e-70
Aging	Late RS	ENSMFAG00000043664	9.96033e-75	0.473029	0.246	0.122	2.06607e-70
Aging	Late RS	RCC1L	9.52787e-74	0.328259	0.144	0.049	1.97637e-69
Aging	Late RS	TNPO2	2.60295e-73	0.408111	0.149	0.053	5.3993e-69
Aging	Late RS	FAM189A1	1.36682e-72	0.40418	0.278	0.147	2.8352e-68
Aging	Late RS	RAI14	3.41999e-71	0.312219	0.69	0.57	7.09409e-67
Aging	Late RS	GRK4	4.05618e-71	0.49812	0.262	0.144	8.41373e-67
Aging	Late RS	GRID2	6.49888e-70	0.415725	0.701	0.621	1.34806e-65
Aging	Late RS	TTC33	7.61158e-69	0.354076	0.168	0.069	1.57887e-64
Aging	Late RS	CDH9	1.30327e-67	0.402536	0.153	0.06	2.70337e-63
Aging	Late RS	FHAD1	5.63314e-62	0.28359	0.659	0.551	1.16848e-57
Aging	Late RS	MATN2	2.03103e-60	0.4463	0.327	0.211	4.21296e-56
Aging	Late RS	GBE1	4.55239e-59	0.406176	0.121	0.043	9.44301e-55
Aging	Late RS	RBP2	8.67416e-59	0.331977	0.355	0.224	1.79928e-54
Aging	Late RS	NCOA2	1.29757e-57	0.377416	0.128	0.048	2.69156e-53
Aging	Late RS	DNAH10	4.75694e-56	0.348077	0.346	0.231	9.86732e-52
Aging	Late RS	CRTC3	6.89795e-55	0.362401	0.369	0.251	1.43084e-50
Aging	Late RS	ENSMFAG00000002148	1.04718e-54	0.355952	0.132	0.051	2.17216e-50
Aging	Late RS	LAMA2	1.61122e-54	0.306405	0.133	0.053	3.34216e-50
Aging	Late RS	DLG5	8.59118e-54	0.284816	0.145	0.062	1.78207e-49
Aging	Late RS	LMO3	1.22179e-53	0.37024	0.178	0.087	2.53435e-49
Aging	Late RS	ENSMFAG00000046527	1.12279e-52	0.410738	0.467	0.365	2.329e-48
Aging	Late RS	ENSMFAG00000041500	1.93078e-52	0.370401	0.531	0.415	4.00501e-48
Aging	Late RS	LUZP2	3.75706e-51	0.470183	0.396	0.283	7.79328e-47
Aging	Late RS	NRXN2	2.27694e-50	0.365076	0.206	0.112	4.72305e-46
Aging	Late RS	COL6A6	2.53036e-50	0.466457	0.109	0.04	5.24872e-46
Aging	Late RS	AHI1	1.23991e-49	0.264113	0.707	0.624	2.57195e-45
Aging	Late RS	LRRC19	6.26175e-48	0.417182	0.262	0.165	1.29888e-43
Aging	Late RS	TXK	8.68416e-48	0.33571	0.189	0.101	1.80136e-43
Aging	Late RS	R3HDM1	4.83712e-46	0.394487	0.379	0.275	1.00336e-41
Aging	Late RS	TRAPPC8	1.44047e-45	0.321972	0.325	0.224	2.98798e-41
Aging	Late RS	NEBL	2.68136e-45	0.383036	0.466	0.36	5.56194e-41
Aging	Late RS	CAMK1D	5.92121e-44	0.306707	0.478	0.375	1.22824e-39
Aging	Late RS	UNC13C	1.4573e-43	0.285771	0.57	0.484	3.02287e-39
Aging	Late RS	PLEKHG7	1.01706e-42	0.340295	0.426	0.323	2.10968e-38
Aging	Late RS	ZNF573	1.133e-42	0.269227	0.212	0.123	2.35018e-38
Aging	Late RS	USO1	1.52774e-42	0.321999	0.656	0.609	3.169e-38
Aging	Late RS	SEC61A2	2.39428e-42	0.252955	0.13	0.06	4.96646e-38
Aging	Late RS	GPD2	3.14864e-42	0.353347	0.267	0.173	6.53122e-38
Aging	Late RS	TENM3	3.59562e-42	0.486727	0.186	0.105	7.45838e-38
Aging	Late RS	CTNNAL1	5.78971e-41	0.368773	0.261	0.17	1.20096e-36
Aging	Late RS	PRICKLE1	2.00163e-40	0.371959	0.259	0.17	4.15199e-36
Aging	Late RS	PCDH15	3.08292e-39	0.860679	0.281	0.204	6.3949e-35
Aging	Late RS	ATE1	8.43911e-39	0.369162	0.323	0.229	1.75052e-34
Aging	Late RS	LRRC63	1.028e-38	0.386555	0.258	0.166	2.13238e-34
Aging	Late RS	SORL1	2.88809e-38	0.300716	0.108	0.047	5.99076e-34
Aging	Late RS	PDCD6	7.18488e-38	0.401165	0.528	0.455	1.49036e-33
Aging	Late RS	NAIP	3.35019e-37	0.314975	0.179	0.104	6.9493e-33
Aging	Late RS	HECTD4	4.50997e-37	0.330474	0.183	0.109	9.35504e-33
Aging	Late RS	ALPK3	1.56338e-36	0.298154	0.319	0.225	3.24292e-32
Aging	Late RS	NCAM1	5.25094e-36	0.316207	0.572	0.51	1.0892e-31
Aging	Late RS	PPIL6	5.41432e-36	0.260687	0.164	0.092	1.12309e-31
Aging	Late RS	SNTB1	1.38747e-35	0.277666	0.551	0.475	2.87803e-31
Aging	Late RS	INVS	2.68086e-35	0.307733	0.418	0.328	5.56091e-31
Aging	Late RS	TOM1L2	7.68637e-35	0.311456	0.287	0.2	1.59438e-30
Aging	Late RS	TEC	1.33331e-34	0.333353	0.152	0.085	2.76569e-30
Aging	Late RS	KCNQ3	2.76844e-34	0.327005	0.206	0.129	5.74258e-30
Aging	Late RS	LRCH3	1.08456e-32	0.274897	0.301	0.213	2.24971e-28
Aging	Late RS	CPLANE1	2.23242e-32	0.336447	0.446	0.365	4.6307e-28
Aging	Late RS	ADRA1A	7.69726e-32	0.302893	0.135	0.072	1.59664e-27
Aging	Late RS	PEG3	1.90381e-31	0.277277	0.351	0.265	3.94907e-27
Aging	Late RS	MORC1	7.92095e-31	0.282404	0.459	0.368	1.64304e-26
Aging	Late RS	ENSMFAG00000046437	1.1011e-30	0.277951	0.173	0.105	2.284e-26
Aging	Late RS	NMNAT2	1.29605e-30	0.294528	0.224	0.148	2.68839e-26
Aging	Late RS	EDEM3	1.81486e-30	0.255525	0.148	0.086	3.76456e-26
Aging	Late RS	ZRANB2	2.50339e-30	0.30176	0.242	0.167	5.19279e-26
Aging	Late RS	MGAT4C	2.83454e-30	0.346152	0.222	0.145	5.87968e-26
Aging	Late RS	SLC39A11	3.58367e-30	0.308166	0.516	0.448	7.4336e-26
Aging	Late RS	WDR19	3.97482e-30	0.266439	0.245	0.168	8.24498e-26
Aging	Late RS	SNTB2	3.15181e-29	0.276083	0.423	0.34	6.53781e-25
Aging	Late RS	SORCS3	5.75005e-29	0.425792	0.223	0.155	1.19273e-24
Aging	Late RS	SULT1C4	6.68992e-29	0.275103	0.311	0.232	1.38769e-24
Aging	Late RS	PDE7A	1.2169e-28	0.329162	0.406	0.333	2.52421e-24
Aging	Late RS	LCLAT1	9.87459e-28	0.262695	0.284	0.208	2.04829e-23
Aging	Late RS	NOS1	1.05697e-27	0.335349	0.21	0.142	2.19247e-23
Aging	Late RS	ENSMFAG00000034063	2.34633e-26	0.270406	0.369	0.295	4.86699e-22
Aging	Late RS	ZCCHC8	5.75642e-26	0.285304	0.455	0.393	1.19405e-21
Aging	Late RS	PLCXD3	6.00591e-26	0.517029	0.158	0.1	1.24581e-21
Aging	Late RS	FSTL4	1.16289e-25	0.272634	0.289	0.214	2.41217e-21
Aging	Late RS	MS4A13	2.72415e-25	0.280238	0.273	0.2	5.65071e-21
Aging	Late RS	PTPRM	7.0721e-25	0.28858	0.468	0.398	1.46697e-20
Aging	Late RS	C20orf141	1.48079e-24	0.259365	0.191	0.128	3.0716e-20
Aging	Late RS	IQCA1	5.97968e-24	0.278478	0.321	0.252	1.24037e-19
Aging	Late RS	OCA2	6.43383e-23	0.308998	0.37	0.305	1.33457e-18
Aging	Late RS	TRIP4	7.30629e-23	0.287859	0.285	0.217	1.51554e-18
Aging	Late RS	LRGUK	7.38521e-23	0.275226	0.481	0.415	1.53191e-18
Aging	Late RS	GPR137C	1.63403e-21	0.279275	0.323	0.259	3.38947e-17
Aging	Late RS	PROM1	3.63701e-21	0.253303	0.216	0.153	7.54425e-17
Aging	Late RS	PTPN4	4.21694e-21	0.280934	0.25	0.187	8.74721e-17
Aging	Late RS	ANKRD13A	1.16646e-20	0.255049	0.196	0.14	2.41958e-16
Aging	Late RS	ENSMFAG00000037289	1.25667e-20	0.289657	0.47	0.431	2.60672e-16
Aging	Late RS	KIAA2012	1.63598e-20	0.314601	0.266	0.211	3.39351e-16
Aging	Late RS	NALCN	3.34352e-20	0.305055	0.296	0.238	6.93546e-16
Aging	Late RS	IFT74	1.14948e-19	0.376646	0.322	0.272	2.38436e-15
Aging	Late RS	KIF1B	2.11229e-19	0.254205	0.394	0.339	4.38152e-15
Aging	Late RS	SNX29	2.40819e-19	0.262579	0.598	0.554	4.99531e-15
Aging	Late RS	AGK	4.65488e-19	0.272317	0.255	0.196	9.65561e-15
Aging	Late RS	IL12RB2	1.9236e-18	0.262841	0.263	0.2	3.99013e-14
Aging	Late RS	DCAF10	3.94064e-18	0.296148	0.308	0.255	8.17406e-14
Aging	Late RS	HIVEP3	7.76571e-18	0.252545	0.255	0.196	1.61084e-13
Aging	Late RS	DSG2	8.33059e-17	0.2652	0.17	0.12	1.72801e-12
Aging	Late RS	FRY	2.21928e-16	0.320894	0.187	0.14	4.60345e-12
Aging	Late RS	IQCH	2.65106e-16	0.252204	0.381	0.328	5.49909e-12
Aging	Late RS	SSBP2	7.01739e-16	0.283984	0.185	0.136	1.45562e-11
Aging	Late RS	AK9	2.23659e-14	0.272743	0.449	0.409	4.63936e-10
Aging	Late RS	SH3RF2	3.03253e-14	0.54266	0.436	0.447	6.29037e-10
Aging	Late RS	SCN3A	3.50762e-14	0.251058	0.13	0.09	7.27586e-10
Aging	Late RS	GALNTL6	1.51597e-13	0.260144	0.548	0.518	3.14458e-09
Aging	Late RS	PPM1L	8.80984e-13	0.251219	0.117	0.081	1.82742e-08
Aging	Late RS	ZNF605	1.48598e-12	0.254454	0.372	0.331	3.08237e-08
Aging	Late RS	SHISA6	3.44957e-12	0.327108	0.164	0.124	7.15543e-08
Aging	Late RS	WDR70	1.28343e-11	0.292586	0.205	0.164	2.66221e-07
Aging	Late RS	ARHGAP15	1.61828e-11	0.278957	0.349	0.312	3.3568e-07
Aging	Late RS	ATRNL1	3.19395e-11	0.370344	0.402	0.37	6.62521e-07
Aging	Late RS	DOCK1	4.99566e-10	0.261994	0.345	0.309	1.03625e-05
Aging	Late RS	DACH2	1.89582e-08	0.308725	0.108	0.082	0.00039325
Aging	Late RS	COMMD4	3.53529e-264	-0.557278	0.392	0.7	7.33324e-260
Aging	Late RS	SLC24A3	1.973e-245	-0.665339	0.284	0.564	4.09259e-241
Aging	Late RS	POU6F2	5.59458e-232	-0.81895	0.276	0.555	1.16048e-227
Aging	Late RS	ODF2	1.40856e-227	-0.475464	0.2	0.481	2.92178e-223
Aging	Late RS	COX6B2	1.05921e-204	-0.500023	0.171	0.426	2.19713e-200
Aging	Late RS	ZC3H14	1.72319e-202	-0.426758	0.073	0.279	3.57441e-198
Aging	Late RS	GUCY1A2	5.97064e-193	-0.779395	0.108	0.314	1.23849e-188
Aging	Late RS	DST	1.74792e-191	-0.596513	0.349	0.595	3.62571e-187
Aging	Late RS	ERICH2	8.76475e-183	-0.412013	0.316	0.578	1.81807e-178
Aging	Late RS	ENSMFAG00000003039	8.96848e-172	-0.339197	0.856	0.94	1.86033e-167
Aging	Late RS	PCSK4	2.97802e-160	-0.414846	0.42	0.656	6.17731e-156
Aging	Late RS	SACS	5.5976e-142	-0.408097	0.016	0.131	1.16111e-137
Aging	Late RS	CAPRIN1	6.92832e-141	-0.3304	0.112	0.3	1.43714e-136
Aging	Late RS	ENSMFAG00000044153	1.76529e-140	-0.361156	0.081	0.248	3.66175e-136
Aging	Late RS	NUP214	3.38337e-140	-0.356083	0.23	0.458	7.01812e-136
Aging	Late RS	GTSF1L	8.05561e-140	-0.303579	0.03	0.162	1.67097e-135
Aging	Late RS	DNMT3B	1.26118e-137	-0.296667	0.009	0.115	2.61606e-133
Aging	Late RS	MTCH2	4.45773e-137	-0.377238	0.157	0.355	9.24666e-133
Aging	Late RS	SGCG	2.58554e-135	-0.503477	0.024	0.144	5.36318e-131
Aging	Late RS	EHD1	4.95827e-128	-0.329799	0.139	0.322	1.02849e-123
Aging	Late RS	ACTR3B	5.45041e-123	-0.570176	0.587	0.729	1.13058e-118
Aging	Late RS	MORF4L1	8.20469e-122	-0.406886	0.293	0.489	1.7019e-117
Aging	Late RS	ANKRD62	2.47188e-120	-0.438413	0.084	0.236	5.12741e-116
Aging	Late RS	CRISP2	1.36486e-119	-0.343287	0.408	0.627	2.83113e-115
Aging	Late RS	PROCA1	2.27104e-118	-0.300727	0.069	0.214	4.71083e-114
Aging	Late RS	CAPZA3	6.92717e-115	-0.290064	0.021	0.126	1.4369e-110
Aging	Late RS	KDM5B	1.39636e-114	-0.339975	0.28	0.476	2.89646e-110
Aging	Late RS	GSG1	5.04716e-111	-0.314974	0.346	0.562	1.04693e-106
Aging	Late RS	ZNF780B	2.58652e-110	-0.369038	0.295	0.481	5.36522e-106
Aging	Late RS	FAM229B	8.00442e-109	-0.417382	0.106	0.258	1.66036e-104
Aging	Late RS	CFAP53	2.43328e-107	-0.316401	0.175	0.357	5.04736e-103
Aging	Late RS	EFHD2	3.02685e-107	-0.262099	0.133	0.3	6.2786e-103
Aging	Late RS	FXR1	8.17646e-107	-0.363873	0.274	0.467	1.69604e-102
Aging	Late RS	PPP1R32	9.50501e-107	-0.295171	0.088	0.231	1.97162e-102
Aging	Late RS	VPS35L	4.96337e-106	-0.395178	0.323	0.511	1.02955e-101
Aging	Late RS	ASB3	5.29913e-106	-0.652646	0.182	0.342	1.0992e-101
Aging	Late RS	SLFNL1	9.06274e-106	-0.277178	0.105	0.257	1.87988e-101
Aging	Late RS	AKAP4	1.59548e-105	-0.343365	0.126	0.284	3.30951e-101
Aging	Late RS	TEX54	1.77666e-104	-0.289846	0.061	0.19	3.68533e-100
Aging	Late RS	CFAP97	2.61602e-102	-0.315243	0.207	0.388	5.4264e-98
Aging	Late RS	ZZEF1	1.24591e-99	-0.546406	0.2	0.36	2.58439e-95
Aging	Late RS	GAPDHS	1.27433e-99	-0.272758	0.086	0.223	2.64333e-95
Aging	Late RS	ENSMFAG00000046557	5.5025e-99	-0.304754	0.038	0.146	1.14138e-94
Aging	Late RS	DCUN1D1	1.18977e-98	-0.270101	0.386	0.588	2.46794e-94
Aging	Late RS	RNF141	8.73173e-97	-0.264796	0.191	0.366	1.81122e-92
Aging	Late RS	CDC34	1.7917e-96	-0.429615	0.392	0.568	3.71652e-92
Aging	Late RS	ENSMFAG00000043782	2.12085e-95	-0.296845	0.202	0.378	4.39928e-91
Aging	Late RS	FUNDC1	6.50941e-95	-0.297117	0.626	0.764	1.35025e-90
Aging	Late RS	DNAH2	1.0417e-93	-0.294919	0.109	0.252	2.16081e-89
Aging	Late RS	PIEZO2	2.62474e-93	-0.444154	0.283	0.444	5.4445e-89
Aging	Late RS	TRIM58	9.86617e-88	-0.269462	0.395	0.578	2.04654e-83
Aging	Late RS	AGBL1	2.21901e-87	-0.716525	0.331	0.467	4.60289e-83
Aging	Late RS	CYP2E1	2.67162e-86	-0.327602	0.023	0.109	5.54174e-82
Aging	Late RS	ENSMFAG00000044866	1.28818e-85	-0.279513	0.042	0.143	2.67206e-81
Aging	Late RS	CBY2	1.38257e-85	-0.260021	0.087	0.213	2.86787e-81
Aging	Late RS	TMC1	3.38659e-85	-0.581342	0.233	0.379	7.02481e-81
Aging	Late RS	ENSMFAG00000046549	1.53604e-83	-0.31243	0.023	0.107	3.18621e-79
Aging	Late RS	AGBL4	9.53371e-83	-0.363408	0.413	0.595	1.97758e-78
Aging	Late RS	HMGB4	2.02311e-81	-0.283961	0.055	0.163	4.19653e-77
Aging	Late RS	DDX4	1.12546e-80	-0.317897	0.406	0.574	2.33455e-76
Aging	Late RS	RGS6	3.07129e-80	-0.481915	0.316	0.459	6.37077e-76
Aging	Late RS	IAH1	6.46294e-76	-0.252987	0.051	0.15	1.34061e-71
Aging	Late RS	ENSMFAG00000029793	1.24483e-75	-0.258273	0.152	0.294	2.58216e-71
Aging	Late RS	SRRM2	4.3626e-73	-0.250187	0.675	0.798	9.04934e-69
Aging	Late RS	CLGN	3.19171e-72	-0.267479	0.074	0.182	6.62056e-68
Aging	Late RS	HMOX2	3.49955e-72	-0.259936	0.159	0.297	7.25911e-68
Aging	Late RS	SLC12A5	1.76583e-71	-0.263718	0.42	0.579	3.66285e-67
Aging	Late RS	PWWP3A	3.15295e-69	-0.273394	0.249	0.402	6.54016e-65
Aging	Late RS	VWA8	4.78894e-69	-0.270007	0.724	0.828	9.93369e-65
Aging	Late RS	ENSMFAG00000045338	1.09988e-68	-0.296612	0.25	0.392	2.28148e-64
Aging	Late RS	SON	2.1563e-68	-0.289189	0.521	0.66	4.47282e-64
Aging	Late RS	RASIP1	1.11335e-67	-0.355726	0.296	0.437	2.30942e-63
Aging	Late RS	CCT2	3.34145e-67	-0.287723	0.101	0.211	6.93118e-63
Aging	Late RS	IRAK2	8.00089e-67	-0.328358	0.302	0.445	1.65963e-62
Aging	Late RS	GRIN2A	1.96259e-66	-0.353308	0.158	0.285	4.071e-62
Aging	Late RS	GLP2R	5.41791e-66	-0.273323	0.285	0.433	1.12384e-61
Aging	Late RS	BSCL2	9.99879e-66	-0.263943	0.157	0.284	2.07405e-61
Aging	Late RS	ENSMFAG00000035800	3.83955e-65	-0.260263	0.07	0.169	7.96438e-61
Aging	Late RS	ENSMFAG00000034229	5.75077e-65	-0.287554	0.352	0.489	1.19288e-60
Aging	Late RS	SRSF11	8.99096e-64	-0.281421	0.064	0.158	1.86499e-59
Aging	Late RS	E2F7	4.79481e-63	-0.44008	0.048	0.13	9.94588e-59
Aging	Late RS	RING1	7.00302e-63	-0.262958	0.098	0.203	1.45264e-58
Aging	Late RS	ENSMFAG00000046972	2.11542e-62	-0.340249	0.239	0.366	4.38802e-58
Aging	Late RS	RIMBP2	6.74621e-62	-0.254738	0.079	0.178	1.39937e-57
Aging	Late RS	PCBP3	4.58348e-61	-0.271117	0.156	0.277	9.50752e-57
Aging	Late RS	ENSMFAG00000047133	5.29101e-60	-0.372698	0.041	0.119	1.09751e-55
Aging	Late RS	GLIS1	3.59349e-59	-0.317714	0.046	0.125	7.45398e-55
Aging	Late RS	ERICH6B	2.60894e-58	-0.290915	0.517	0.649	5.41172e-54
Aging	Late RS	PLVAP	5.9512e-58	-0.275106	0.2	0.324	1.23446e-53
Aging	Late RS	JARID2	1.01515e-57	-0.282007	0.773	0.836	2.10573e-53
Aging	Late RS	SLC25A26	1.28804e-57	-0.299797	0.145	0.26	2.67177e-53
Aging	Late RS	FADS2	1.06947e-56	-0.286101	0.542	0.649	2.2184e-52
Aging	Late RS	ANKHD1-EIF4EBP3	5.74994e-56	-0.271594	0.215	0.343	1.19271e-51
Aging	Late RS	MTAP	5.94651e-56	-0.399621	0.074	0.162	1.23348e-51
Aging	Late RS	TSPAN5	2.20809e-54	-0.302118	0.057	0.139	4.58025e-50
Aging	Late RS	IGSF9	2.46202e-54	-0.250312	0.448	0.576	5.10697e-50
Aging	Late RS	BEND6	2.88024e-54	-0.364611	0.086	0.177	5.97448e-50
Aging	Late RS	TSC22D1	3.04159e-53	-0.260782	0.21	0.331	6.30916e-49
Aging	Late RS	USH2A	3.45573e-52	-0.403951	0.218	0.333	7.16822e-48
Aging	Late RS	DDX5	4.46189e-52	-0.285692	0.595	0.694	9.2553e-48
Aging	Late RS	VWDE	2.21068e-51	-0.294177	0.139	0.245	4.58562e-47
Aging	Late RS	GNAQ	4.43414e-51	-0.302969	0.047	0.12	9.19774e-47
Aging	Late RS	GRM8	5.2882e-51	-0.339625	0.123	0.222	1.09693e-46
Aging	Late RS	C1orf131	8.47953e-51	-0.301657	0.136	0.239	1.75891e-46
Aging	Late RS	SLC13A3	4.85767e-50	-0.282933	0.193	0.311	1.00763e-45
Aging	Late RS	ABCA13	7.72461e-50	-0.475211	0.159	0.26	1.60232e-45
Aging	Late RS	UNC5D	4.15771e-49	-0.262473	0.789	0.833	8.62433e-45
Aging	Late RS	TEX30	4.40183e-49	-0.256991	0.073	0.154	9.13071e-45
Aging	Late RS	MUS81	7.4017e-49	-0.290321	0.228	0.344	1.53534e-44
Aging	Late RS	ADAMTS12	4.17968e-48	-0.274413	0.418	0.537	8.66992e-44
Aging	Late RS	MLLT10	1.06544e-47	-0.255146	0.184	0.294	2.21004e-43
Aging	Late RS	COL14A1	7.09126e-47	-0.288963	0.208	0.32	1.47094e-42
Aging	Late RS	CCDC83	1.01978e-46	-0.354182	0.102	0.192	2.11533e-42
Aging	Late RS	PIK3C2G	2.54368e-46	-0.402831	0.098	0.185	5.27636e-42
Aging	Late RS	DCST2	2.85118e-46	-0.286901	0.392	0.509	5.91421e-42
Aging	Late RS	HHAT	3.23941e-46	-0.306377	0.057	0.13	6.7195e-42
Aging	Late RS	MYOM1	2.34102e-45	-0.256707	0.146	0.249	4.85597e-41
Aging	Late RS	ENSMFAG00000040785	1.45574e-43	-0.329633	0.041	0.106	3.01965e-39
Aging	Late RS	SGSM3	2.81837e-43	-0.28085	0.358	0.468	5.84616e-39
Aging	Late RS	PHLPP1	2.19742e-42	-0.395873	0.534	0.63	4.55812e-38
Aging	Late RS	ZNF385B	2.01126e-41	-0.305558	0.163	0.257	4.17196e-37
Aging	Late RS	UVRAG	2.55063e-41	-0.286311	0.167	0.264	5.29076e-37
Aging	Late RS	ENTHD1	1.59148e-40	-0.30909	0.117	0.203	3.3012e-36
Aging	Late RS	FAM184B	3.63644e-40	-0.318137	0.053	0.118	7.54308e-36
Aging	Late RS	GPC6	5.18676e-39	-0.279654	0.261	0.369	1.07589e-34
Aging	Late RS	FRMD4A	1.13021e-37	-0.317565	0.184	0.279	2.34439e-33
Aging	Late RS	AP3B1	8.33971e-37	-0.259178	0.684	0.756	1.72991e-32
Aging	Late RS	ENSMFAG00000042551	7.07054e-35	-0.321563	0.057	0.12	1.46664e-30
Aging	Late RS	ENSMFAG00000041135	2.72822e-30	-0.260171	0.162	0.242	5.65914e-26
Aging	Late RS	ENSMFAG00000046688	3.77162e-30	-0.265861	0.116	0.188	7.82346e-26
Aging	Late RS	UBA1	1.47572e-28	-0.251902	0.142	0.214	3.06108e-24
Aging	Late RS	LRRIQ3	3.82579e-28	-0.41782	0.153	0.228	7.93584e-24
Aging	Late RS	CCBE1	4.71916e-26	-0.267982	0.156	0.23	9.78895e-22
Aging	Late RS	GRM7	3.23628e-25	-0.258537	0.618	0.686	6.71302e-21
Aging	Late RS	SPIDR	2.00772e-22	-0.254741	0.115	0.176	4.16462e-18
Aging	Late RS	KCNAB1	1.82303e-13	-0.328592	0.145	0.192	3.78151e-09
Aging	Late RS	GALNT13	3.76448e-10	-0.261318	0.187	0.23	7.80866e-06
Aging	Elongating	PRKAA1	1.2113e-129	0.901367	0.248	0.002	2.51261e-125
Aging	Elongating	SREK1	3.43603e-104	0.890301	0.225	0.011	7.12735e-100
Aging	Elongating	FAM189A1	2.91786e-76	0.791518	0.174	0.011	6.05252e-72
Aging	Elongating	IQCH	1.11728e-74	0.878407	0.164	0.008	2.31756e-70
Aging	Elongating	ENSMFAG00000046527	2.28464e-74	0.513436	0.804	0.655	4.73904e-70
Aging	Elongating	RAI14	1.0189e-71	0.386798	0.906	0.771	2.1135e-67
Aging	Elongating	ITPR2	4.29583e-67	0.89847	0.251	0.067	8.91083e-63
Aging	Elongating	TNPO2	2.31047e-49	0.679089	0.235	0.083	4.7926e-45
Aging	Elongating	ENSMFAG00000047018	6.97504e-49	0.660021	0.174	0.041	1.44683e-44
Aging	Elongating	MGAT5B	6.9888e-47	0.572729	0.189	0.052	1.44969e-42
Aging	Elongating	GRK4	1.80049e-42	0.518217	0.545	0.386	3.73476e-38
Aging	Elongating	EDEM3	5.07059e-41	0.468198	0.116	0.016	1.05179e-36
Aging	Elongating	CPLANE1	3.70773e-40	0.998372	0.144	0.033	7.69094e-36
Aging	Elongating	RCC1L	7.52455e-39	0.44612	0.188	0.062	1.56082e-34
Aging	Elongating	TEC	1.11402e-38	0.486766	0.328	0.169	2.31081e-34
Aging	Elongating	MIPOL1	2.4255e-38	0.502941	0.581	0.434	5.03122e-34
Aging	Elongating	ATP10D	7.72662e-37	0.679339	0.136	0.033	1.60273e-32
Aging	Elongating	NID1	5.94914e-34	0.432923	0.102	0.016	1.23403e-29
Aging	Elongating	IQGAP1	5.47896e-33	0.442212	0.17	0.059	1.1365e-28
Aging	Elongating	CDH9	8.13201e-33	0.468478	0.113	0.024	1.68682e-28
Aging	Elongating	RALGAPA2	1.13243e-32	0.531773	0.427	0.284	2.34901e-28
Aging	Elongating	DENND1A	1.50697e-32	0.30933	0.807	0.753	3.12591e-28
Aging	Elongating	SFSWAP	2.69155e-32	0.462389	0.268	0.135	5.58308e-28
Aging	Elongating	MATN2	8.56947e-32	0.418098	0.489	0.342	1.77756e-27
Aging	Elongating	PCDH15	5.6094e-31	0.872907	0.231	0.114	1.16356e-26
Aging	Elongating	ENSMFAG00000042444	2.99646e-30	0.462232	0.363	0.218	6.21555e-26
Aging	Elongating	FRY	3.84775e-30	0.508024	0.252	0.126	7.98138e-26
Aging	Elongating	PCDH7	5.98093e-30	0.885733	0.147	0.049	1.24062e-25
Aging	Elongating	ARL3	8.37367e-30	0.462005	0.198	0.087	1.73695e-25
Aging	Elongating	RAD51B	9.46392e-30	0.465149	0.724	0.655	1.9631e-25
Aging	Elongating	COPS3	4.91219e-29	0.506404	0.37	0.235	1.01893e-24
Aging	Elongating	EFCAB11	7.37246e-29	0.412321	0.16	0.058	1.52927e-24
Aging	Elongating	STPG1	5.10478e-28	0.41971	0.29	0.164	1.05888e-23
Aging	Elongating	PRTFDC1	1.49808e-27	0.454063	0.145	0.05	3.10747e-23
Aging	Elongating	CNNM2	2.84488e-26	0.320057	0.112	0.031	5.90113e-22
Aging	Elongating	GNB1L	1.17507e-25	0.424777	0.162	0.067	2.43745e-21
Aging	Elongating	POLI	2.1525e-25	0.296165	0.103	0.027	4.46493e-21
Aging	Elongating	ENSMFAG00000030654	1.00764e-24	0.376883	0.32	0.191	2.09014e-20
Aging	Elongating	CEP170	1.32316e-24	0.25197	0.824	0.773	2.74464e-20
Aging	Elongating	ENSMFAG00000046464	4.8056e-24	0.330021	0.356	0.233	9.96826e-20
Aging	Elongating	ZCCHC8	5.20668e-24	0.349311	0.525	0.413	1.08002e-19
Aging	Elongating	TXK	2.41229e-23	0.391925	0.214	0.11	5.00381e-19
Aging	Elongating	ENSMFAG00000002148	3.72954e-23	0.351633	0.174	0.076	7.73618e-19
Aging	Elongating	PRODH2	4.11089e-23	0.323595	0.178	0.081	8.52722e-19
Aging	Elongating	EPB41	1.92426e-22	0.362763	0.458	0.346	3.9915e-18
Aging	Elongating	PDCD6	4.80974e-22	0.399023	0.127	0.048	9.97685e-18
Aging	Elongating	PDCD11	6.86179e-22	0.423536	0.24	0.14	1.42334e-17
Aging	Elongating	ENSMFAG00000046514	7.35181e-22	0.357547	0.493	0.382	1.52499e-17
Aging	Elongating	SLC39A11	1.2344e-21	0.293782	0.708	0.631	2.56052e-17
Aging	Elongating	NRXN2	1.74304e-21	0.329793	0.46	0.337	3.61559e-17
Aging	Elongating	ADNP	3.31913e-21	0.351353	0.351	0.24	6.88488e-17
Aging	Elongating	ENSMFAG00000038749	4.62551e-21	0.421645	0.141	0.059	9.5947e-17
Aging	Elongating	PLXNA2	4.85932e-21	0.40704	0.191	0.097	1.00797e-16
Aging	Elongating	XYLT2	5.57005e-21	0.411496	0.245	0.146	1.1554e-16
Aging	Elongating	LRRC56	8.11731e-21	0.375326	0.306	0.202	1.68377e-16
Aging	Elongating	SHISA6	8.80143e-21	0.489403	0.258	0.157	1.82568e-16
Aging	Elongating	ATRNL1	5.30238e-20	0.621452	0.396	0.296	1.09987e-15
Aging	Elongating	REXO1	6.3169e-20	0.382655	0.262	0.163	1.31031e-15
Aging	Elongating	RADIL	7.19294e-20	0.333275	0.218	0.122	1.49203e-15
Aging	Elongating	DCAF10	1.27841e-19	0.460452	0.37	0.264	2.6518e-15
Aging	Elongating	GRID2	1.56522e-19	0.378267	0.711	0.654	3.24674e-15
Aging	Elongating	CAPN3	2.32912e-19	0.358775	0.204	0.112	4.8313e-15
Aging	Elongating	DNAH10	4.04185e-19	0.331722	0.343	0.234	8.384e-15
Aging	Elongating	CATSPERG	4.47557e-19	0.293709	0.578	0.497	9.28369e-15
Aging	Elongating	NKAIN2	5.1311e-19	0.536983	0.267	0.172	1.06434e-14
Aging	Elongating	ZFR	5.86323e-19	0.281306	0.117	0.045	1.21621e-14
Aging	Elongating	ADRA1A	7.65308e-19	0.387009	0.187	0.098	1.58748e-14
Aging	Elongating	PTPRM	2.67092e-18	0.412956	0.365	0.266	5.54029e-14
Aging	Elongating	AHI1	6.43616e-18	0.28434	0.703	0.656	1.33505e-13
Aging	Elongating	ENSMFAG00000032186	2.90433e-17	0.363529	0.249	0.156	6.02445e-13
Aging	Elongating	THBS4	3.56373e-17	0.35334	0.149	0.074	7.39225e-13
Aging	Elongating	C1orf100	3.99612e-17	0.251411	0.599	0.514	8.28915e-13
Aging	Elongating	GOLGA5	2.4776e-16	0.319937	0.161	0.085	5.13929e-12
Aging	Elongating	ANGPTL1	6.63391e-16	0.377367	0.292	0.198	1.37607e-11
Aging	Elongating	ENSMFAG00000044756	6.87438e-16	0.288077	0.13	0.061	1.42595e-11
Aging	Elongating	ACBD6	7.66528e-16	0.339424	0.535	0.459	1.59001e-11
Aging	Elongating	RALGPS2	8.32343e-16	0.337357	0.459	0.366	1.72653e-11
Aging	Elongating	SFI1	8.65522e-16	0.350869	0.282	0.194	1.79535e-11
Aging	Elongating	NOS1	9.80704e-16	0.282757	0.437	0.334	2.03427e-11
Aging	Elongating	ZNF224	1.02058e-15	0.329959	0.279	0.188	2.11699e-11
Aging	Elongating	KCNQ3	1.20059e-15	0.366185	0.283	0.194	2.49039e-11
Aging	Elongating	CTIF	1.5846e-15	0.275465	0.525	0.426	3.28694e-11
Aging	Elongating	EPS8L3	2.13243e-15	0.321249	0.182	0.105	4.42329e-11
Aging	Elongating	AGK	2.81351e-15	0.314033	0.512	0.43	5.83607e-11
Aging	Elongating	THADA	2.83312e-15	0.305771	0.136	0.067	5.87673e-11
Aging	Elongating	SDCCAG8	3.63854e-15	0.31314	0.488	0.39	7.54743e-11
Aging	Elongating	FARS2	3.66685e-15	0.40863	0.208	0.129	7.60615e-11
Aging	Elongating	ZDHHC14	5.26418e-15	0.356803	0.299	0.211	1.09195e-10
Aging	Elongating	ANKRD9	6.14785e-15	0.323878	0.191	0.112	1.27525e-10
Aging	Elongating	SERPINA5	6.55492e-15	0.373268	0.219	0.136	1.35969e-10
Aging	Elongating	ZSCAN9	7.45744e-15	0.298591	0.224	0.141	1.5469e-10
Aging	Elongating	ENSMFAG00000024781	7.58178e-15	0.311383	0.477	0.4	1.57269e-10
Aging	Elongating	GPD2	8.51886e-15	0.359633	0.408	0.325	1.76707e-10
Aging	Elongating	C16orf96	8.96944e-15	0.309464	0.185	0.11	1.86053e-10
Aging	Elongating	SLC38A8	1.15708e-14	0.293185	0.181	0.104	2.40014e-10
Aging	Elongating	MYO18B	1.19925e-14	0.25195	0.691	0.635	2.4876e-10
Aging	Elongating	ENSMFAG00000046437	1.38631e-14	0.31798	0.279	0.192	2.87563e-10
Aging	Elongating	SRP68	1.4107e-14	0.274192	0.176	0.102	2.92622e-10
Aging	Elongating	DOCK6	3.08034e-14	0.319142	0.198	0.121	6.38955e-10
Aging	Elongating	ZNF284	4.1362e-14	0.267008	0.143	0.075	8.57972e-10
Aging	Elongating	CTNNAL1	5.93693e-14	0.309891	0.425	0.343	1.2315e-09
Aging	Elongating	COL11A2	6.75072e-14	0.311626	0.417	0.34	1.4003e-09
Aging	Elongating	TPGS2	9.20924e-14	0.281437	0.307	0.215	1.91027e-09
Aging	Elongating	PPM1L	1.25173e-13	0.483051	0.112	0.054	2.59647e-09
Aging	Elongating	TTC33	1.50978e-13	0.278641	0.254	0.169	3.13174e-09
Aging	Elongating	ENSMFAG00000044035	3.73949e-13	0.275898	0.149	0.082	7.75683e-09
Aging	Elongating	PLCXD3	5.04719e-13	0.389262	0.27	0.19	1.04694e-08
Aging	Elongating	ENSMFAG00000039151	5.59915e-13	0.308284	0.291	0.213	1.16143e-08
Aging	Elongating	KANSL3	6.16762e-13	0.252911	0.117	0.059	1.27935e-08
Aging	Elongating	SLC22A16	6.55255e-13	0.291931	0.156	0.089	1.3592e-08
Aging	Elongating	LCLAT1	7.11652e-13	0.322372	0.355	0.272	1.47618e-08
Aging	Elongating	PIK3IP1	8.47416e-13	0.294049	0.208	0.134	1.7578e-08
Aging	Elongating	ENSMFAG00000001230	9.74935e-13	0.414459	0.515	0.454	2.02231e-08
Aging	Elongating	SCN11A	1.08784e-12	0.255415	0.487	0.406	2.2565e-08
Aging	Elongating	IL4R	1.43132e-12	0.320014	0.34	0.258	2.969e-08
Aging	Elongating	HSD17B3	1.64885e-12	0.316896	0.28	0.201	3.42022e-08
Aging	Elongating	SLC2A9	2.29877e-12	0.2747	0.106	0.052	4.76833e-08
Aging	Elongating	LRRC63	2.80685e-12	0.394697	0.186	0.116	5.82224e-08
Aging	Elongating	EML2	3.70257e-12	0.299002	0.529	0.463	7.68024e-08
Aging	Elongating	DENND6A	3.73292e-12	0.306949	0.229	0.156	7.74319e-08
Aging	Elongating	MAMDC2	3.96989e-12	0.251349	0.105	0.051	8.23475e-08
Aging	Elongating	ZFYVE1	4.77239e-12	0.287578	0.148	0.085	9.89937e-08
Aging	Elongating	MFN2	5.62843e-12	0.288006	0.324	0.247	1.1675e-07
Aging	Elongating	ATP9A	7.14256e-12	0.306642	0.148	0.086	1.48158e-07
Aging	Elongating	DNAH1	8.22594e-12	0.264896	0.32	0.241	1.70631e-07
Aging	Elongating	ENSMFAG00000003384	8.89136e-12	0.314207	0.359	0.283	1.84434e-07
Aging	Elongating	BSG	9.02833e-12	0.283475	0.198	0.129	1.87275e-07
Aging	Elongating	ATE1	1.07963e-11	0.290885	0.496	0.426	2.23948e-07
Aging	Elongating	XRCC5	1.28827e-11	0.517863	0.19	0.122	2.67226e-07
Aging	Elongating	C1GALT1	1.45837e-11	0.259822	0.19	0.123	3.02509e-07
Aging	Elongating	RNF130	2.29145e-11	0.347868	0.271	0.197	4.75316e-07
Aging	Elongating	FBXW10	2.63276e-11	0.312605	0.316	0.242	5.46114e-07
Aging	Elongating	C19orf54	3.18869e-11	0.268426	0.379	0.309	6.61429e-07
Aging	Elongating	HIPK3	3.8779e-11	0.255163	0.249	0.176	8.04393e-07
Aging	Elongating	OPA3	6.20261e-11	0.280088	0.259	0.186	1.28661e-06
Aging	Elongating	GRHL3	8.60173e-11	0.273219	0.176	0.112	1.78426e-06
Aging	Elongating	XRCC2	8.90784e-11	0.261515	0.279	0.205	1.84775e-06
Aging	Elongating	CIB2	9.53054e-11	0.275181	0.293	0.221	1.97692e-06
Aging	Elongating	MTOR	1.11788e-10	0.378111	0.257	0.19	2.31881e-06
Aging	Elongating	SLC6A3	1.15136e-10	0.279986	0.233	0.166	2.38826e-06
Aging	Elongating	SORL1	1.26144e-10	0.279014	0.326	0.253	2.6166e-06
Aging	Elongating	GALNTL6	1.78001e-10	0.371515	0.188	0.127	3.69228e-06
Aging	Elongating	ANKRD6	1.85344e-10	0.258681	0.27	0.197	3.84459e-06
Aging	Elongating	ZNF573	1.88098e-10	0.260509	0.25	0.18	3.90172e-06
Aging	Elongating	RABGAP1L	2.03359e-10	0.269388	0.562	0.508	4.21827e-06
Aging	Elongating	ANKRD13A	2.49074e-10	0.262087	0.314	0.245	5.16654e-06
Aging	Elongating	ABCF1	4.09085e-10	0.267506	0.242	0.171	8.48565e-06
Aging	Elongating	GPR137C	5.96723e-10	0.316946	0.305	0.238	1.23778e-05
Aging	Elongating	KIF1B	6.38106e-10	0.293795	0.38	0.32	1.32362e-05
Aging	Elongating	RAP1GAP	7.29355e-10	0.277731	0.199	0.136	1.5129e-05
Aging	Elongating	PHC3	8.63644e-10	0.264894	0.169	0.111	1.79146e-05
Aging	Elongating	ZBBX	8.82387e-10	0.279513	0.108	0.059	1.83034e-05
Aging	Elongating	PPP1R12A	8.90123e-10	0.317076	0.219	0.155	1.84638e-05
Aging	Elongating	PLEKHG7	1.02229e-09	0.321038	0.252	0.185	2.12053e-05
Aging	Elongating	SUSD4	1.18746e-09	0.253	0.381	0.312	2.46314e-05
Aging	Elongating	MROH2A	1.61972e-09	0.280726	0.145	0.091	3.35978e-05
Aging	Elongating	ENSMFAG00000038812	1.79577e-09	0.259686	0.209	0.146	3.72497e-05
Aging	Elongating	ATP6V0A2	1.93285e-09	0.30586	0.213	0.152	4.00931e-05
Aging	Elongating	UBR3	3.23248e-09	0.253024	0.432	0.37	6.70513e-05
Aging	Elongating	ENSMFAG00000002321	5.12166e-09	0.340257	0.196	0.139	0.000106239
Aging	Elongating	THG1L	5.38445e-09	0.252198	0.243	0.18	0.00011169
Aging	Elongating	BICDL2	5.40138e-09	0.260609	0.157	0.103	0.000112041
Aging	Elongating	TRPC6	7.35078e-09	0.320615	0.261	0.198	0.000152477
Aging	Elongating	FMN1	9.50252e-09	0.291833	0.324	0.26	0.000197111
Aging	Elongating	ABCB1	1.02444e-08	0.353521	0.266	0.206	0.0002125
Aging	Elongating	MDC1	1.10455e-08	0.310568	0.347	0.293	0.000229118
Aging	Elongating	PPP2R1B	1.16661e-08	0.285714	0.417	0.369	0.00024199
Aging	Elongating	CADM2	1.23279e-08	0.346126	0.234	0.177	0.000255718
Aging	Elongating	SLC9A2	1.41658e-08	0.284017	0.13	0.081	0.000293842
Aging	Elongating	MAP2K5	1.78201e-08	0.308467	0.196	0.142	0.000369642
Aging	Elongating	GSTO1	1.87045e-08	0.285068	0.402	0.34	0.000387987
Aging	Elongating	BICC1	3.02542e-08	0.257348	0.408	0.351	0.000627564
Aging	Elongating	CCDC9	4.16155e-08	0.25752	0.19	0.136	0.000863229
Aging	Elongating	VPS37B	5.22713e-08	0.28067	0.255	0.196	0.00108426
Aging	Elongating	SNTB2	8.87213e-08	0.28346	0.382	0.33	0.00184035
Aging	Elongating	ENSMFAG00000022580	1.42633e-07	0.250702	0.151	0.104	0.00295864
Aging	Elongating	EMILIN2	1.48333e-07	0.307994	0.214	0.162	0.00307687
Aging	Elongating	TSNAXIP1	1.60295e-07	0.259048	0.202	0.151	0.00332501
Aging	Elongating	PRKCZ	2.19999e-07	0.267201	0.211	0.16	0.00456343
Aging	Elongating	ENSMFAG00000046769	3.45486e-07	0.286157	0.114	0.073	0.00716641
Aging	Elongating	USO1	4.2663e-07	0.277883	0.396	0.353	0.00884958
Aging	Elongating	NPNT	1.01702e-06	0.296468	0.207	0.16	0.021096
Aging	Elongating	ERC2	1.38818e-06	0.250015	0.331	0.278	0.0287949
Aging	Elongating	HSCB	1.59267e-06	0.275361	0.116	0.078	0.0330368
Aging	Elongating	FHOD3	2.39683e-06	0.286845	0.215	0.169	0.0497174
Aging	Elongating	ASB3	2.00338e-149	-1.16357	0.069	0.355	4.15561e-145
Aging	Elongating	MORF4L1	5.18529e-111	-0.688147	0.244	0.553	1.07559e-106
Aging	Elongating	PRM2	5.44577e-102	-0.39755	0.273	0.627	1.12962e-97
Aging	Elongating	SLC24A3	1.71355e-95	-0.550028	0.688	0.88	3.55441e-91
Aging	Elongating	FAM229B	1.09729e-93	-0.624853	0.149	0.408	2.2761e-89
Aging	Elongating	GGT7	6.1129e-85	-0.741874	0.023	0.18	1.268e-80
Aging	Elongating	COMMD4	4.18562e-76	-0.470173	0.349	0.627	8.68223e-72
Aging	Elongating	TRIM58	1.14967e-75	-0.505005	0.338	0.61	2.38475e-71
Aging	Elongating	SPEF2	3.16055e-74	-0.651273	0.02	0.159	6.55593e-70
Aging	Elongating	CEP70	1.93323e-69	-0.541713	0.014	0.138	4.01009e-65
Aging	Elongating	POU6F2	3.30006e-68	-0.697073	0.01	0.128	6.84531e-64
Aging	Elongating	PAXIP1	3.74417e-68	-0.604465	0.115	0.312	7.76653e-64
Aging	Elongating	KIAA0355	4.56538e-67	-0.513212	0.28	0.515	9.46998e-63
Aging	Elongating	ODF2	1.9415e-66	-0.381872	0.196	0.431	4.02726e-62
Aging	Elongating	LCA5L	7.9738e-63	-0.425748	0.118	0.317	1.654e-58
Aging	Elongating	DDX5	5.82979e-62	-0.495401	0.723	0.861	1.20927e-57
Aging	Elongating	HNRNPU	2.02736e-60	-0.414232	0.161	0.373	4.20534e-56
Aging	Elongating	FNBP1	1.44434e-59	-0.527379	0.012	0.121	2.99599e-55
Aging	Elongating	YTHDC1	3.98292e-59	-0.471056	0.068	0.227	8.26178e-55
Aging	Elongating	SRRM1	7.31608e-59	-0.421142	0.279	0.52	1.51757e-54
Aging	Elongating	PRPF4B	1.14822e-57	-0.553989	0.06	0.211	2.38175e-53
Aging	Elongating	SMCHD1	3.02046e-57	-0.438664	0.364	0.6	6.26534e-53
Aging	Elongating	NMNAT3	3.84198e-57	-0.461188	0.02	0.135	7.96941e-53
Aging	Elongating	PCSK4	4.803e-57	-0.412044	0.415	0.642	9.96286e-53
Aging	Elongating	CCDC91	1.37588e-56	-0.500873	0.451	0.668	2.85398e-52
Aging	Elongating	IRAK2	4.68595e-56	-0.403143	0.562	0.772	9.72007e-52
Aging	Elongating	AGBL1	2.66549e-55	-0.589356	0.279	0.483	5.52902e-51
Aging	Elongating	ASAP2	3.07101e-55	-0.462537	0.123	0.305	6.3702e-51
Aging	Elongating	NUP214	4.10363e-55	-0.390475	0.207	0.429	8.51215e-51
Aging	Elongating	PHLPP1	8.31197e-55	-0.510786	0.436	0.636	1.72415e-50
Aging	Elongating	ENSMFAG00000041985	2.20613e-54	-0.669158	0.087	0.247	4.57618e-50
Aging	Elongating	DST	7.42241e-54	-0.457728	0.271	0.492	1.53963e-49
Aging	Elongating	PHF7	1.02438e-53	-0.460068	0.044	0.178	2.12487e-49
Aging	Elongating	KIAA0586	1.24097e-53	-0.546894	0.081	0.236	2.57415e-49
Aging	Elongating	EWSR1	5.38201e-53	-0.453799	0.031	0.149	1.11639e-48
Aging	Elongating	NBEA	3.3954e-52	-0.544277	0.276	0.484	7.04308e-48
Aging	Elongating	KDM5B	7.22151e-52	-0.371101	0.187	0.388	1.49796e-47
Aging	Elongating	SRRM2	8.25196e-52	-0.601287	0.068	0.209	1.7117e-47
Aging	Elongating	CENPC	1.51586e-51	-0.509974	0.105	0.268	3.14434e-47
Aging	Elongating	FERMT2	1.16833e-50	-0.396518	0.051	0.185	2.42347e-46
Aging	Elongating	SNU13	1.95009e-50	-0.377972	0.05	0.182	4.04507e-46
Aging	Elongating	CTNND2	4.20811e-48	-0.414137	0.171	0.354	8.72889e-44
Aging	Elongating	TMED4	6.49675e-48	-0.325155	0.015	0.111	1.34762e-43
Aging	Elongating	TRIP12	1.96204e-46	-0.442755	0.204	0.39	4.06985e-42
Aging	Elongating	HNRNPUL1	8.63955e-46	-0.373141	0.039	0.154	1.7921e-41
Aging	Elongating	PATL1	2.05942e-45	-0.598849	0.049	0.168	4.27186e-41
Aging	Elongating	RNF40	3.39258e-45	-0.414101	0.076	0.211	7.03724e-41
Aging	Elongating	LRSAM1	1.01804e-43	-0.494509	0.03	0.132	2.11172e-39
Aging	Elongating	ENSMFAG00000035889	3.81019e-42	-0.392382	0.265	0.457	7.90347e-38
Aging	Elongating	PSIP1	1.73739e-41	-0.433444	0.176	0.343	3.60387e-37
Aging	Elongating	CEP162	1.78612e-41	-0.416083	0.068	0.193	3.70494e-37
Aging	Elongating	XPOT	3.88746e-41	-0.445893	0.047	0.159	8.06375e-37
Aging	Elongating	ENSMFAG00000037634	4.60728e-41	-0.498529	0.082	0.212	9.55689e-37
Aging	Elongating	ZC3H14	1.33528e-40	-0.316192	0.041	0.149	2.76976e-36
Aging	Elongating	ENSMFAG00000043782	2.20011e-40	-0.317868	0.099	0.243	4.5637e-36
Aging	Elongating	ENSMFAG00000042258	1.19179e-39	-0.394145	0.074	0.199	2.47213e-35
Aging	Elongating	TRPC4AP	1.31463e-39	-0.383962	0.234	0.411	2.72693e-35
Aging	Elongating	ENSMFAG00000039391	1.41857e-39	-0.29641	0.021	0.108	2.94255e-35
Aging	Elongating	CEP290	4.18365e-39	-0.43044	0.05	0.161	8.67814e-35
Aging	Elongating	PPP1R13B	6.15664e-39	-0.311712	0.041	0.147	1.27707e-34
Aging	Elongating	GUCY1A2	1.41325e-38	-0.439779	0.063	0.181	2.93151e-34
Aging	Elongating	CYP27C1	2.26031e-38	-0.362694	0.042	0.145	4.68857e-34
Aging	Elongating	DNAH3	3.84309e-38	-0.49202	0.228	0.387	7.97172e-34
Aging	Elongating	SGO2	5.48245e-38	-0.395885	0.057	0.171	1.13722e-33
Aging	Elongating	CUL4A	5.908e-38	-0.395028	0.102	0.239	1.2255e-33
Aging	Elongating	PLEKHB2	6.4003e-38	-0.373472	0.119	0.263	1.32762e-33
Aging	Elongating	FXR1	1.13095e-37	-0.365727	0.217	0.383	2.34592e-33
Aging	Elongating	FOCAD	7.68338e-37	-0.405896	0.058	0.17	1.59376e-32
Aging	Elongating	LMNB2	1.80492e-36	-0.314303	0.069	0.189	3.74394e-32
Aging	Elongating	GNAQ	2.7417e-36	-0.406106	0.06	0.172	5.68711e-32
Aging	Elongating	ENSMFAG00000043161	4.16227e-36	-0.294978	0.106	0.241	8.63379e-32
Aging	Elongating	CACHD1	4.62613e-36	-0.513479	0.207	0.36	9.59598e-32
Aging	Elongating	CBY2	9.26693e-36	-0.296293	0.124	0.269	1.92224e-31
Aging	Elongating	FAM205A	1.98503e-35	-0.402049	0.248	0.413	4.11754e-31
Aging	Elongating	CMTR1	2.47982e-35	-0.327955	0.051	0.153	5.14389e-31
Aging	Elongating	WNT10B	4.10309e-35	-0.430606	0.101	0.23	8.51104e-31
Aging	Elongating	EFHD2	7.14237e-35	-0.273684	0.052	0.157	1.48154e-30
Aging	Elongating	GRAP2	1.00664e-34	-0.405489	0.171	0.321	2.08807e-30
Aging	Elongating	PWWP3A	3.5415e-34	-0.353256	0.189	0.345	7.34614e-30
Aging	Elongating	ZNF780B	4.2795e-34	-0.299647	0.278	0.448	8.87696e-30
Aging	Elongating	KCNK1	5.28128e-34	-0.319234	0.069	0.181	1.0955e-29
Aging	Elongating	ANKRD7	5.42229e-34	-0.310364	0.083	0.203	1.12474e-29
Aging	Elongating	DYNC2H1	8.7151e-34	-0.441229	0.076	0.191	1.80777e-29
Aging	Elongating	UBE2Q2	9.60476e-34	-0.357604	0.032	0.119	1.99232e-29
Aging	Elongating	CDKAL1	2.73908e-33	-0.442259	0.092	0.215	5.68167e-29
Aging	Elongating	ENSMFAG00000046655	5.70038e-33	-0.32833	0.389	0.555	1.18243e-28
Aging	Elongating	ZFAND4	3.56844e-32	-0.378364	0.222	0.371	7.40202e-28
Aging	Elongating	DCUN1D1	4.561e-32	-0.262722	0.394	0.578	9.46088e-28
Aging	Elongating	CFAP299	1.43539e-31	-0.346854	0.472	0.647	2.97742e-27
Aging	Elongating	LRRIQ3	1.53126e-31	-0.486032	0.186	0.327	3.17629e-27
Aging	Elongating	SPOCD1	2.03319e-31	-0.368363	0.086	0.201	4.21744e-27
Aging	Elongating	C3orf22	2.62689e-31	-0.287406	0.064	0.169	5.44895e-27
Aging	Elongating	ADD2	8.43111e-31	-0.344243	0.041	0.13	1.74887e-26
Aging	Elongating	CCDC171	1.12739e-30	-0.340772	0.091	0.208	2.33854e-26
Aging	Elongating	INPP5F	2.49713e-30	-0.354401	0.06	0.158	5.17979e-26
Aging	Elongating	ENSMFAG00000033347	2.57196e-30	-0.35858	0.199	0.343	5.33502e-26
Aging	Elongating	ANKHD1-EIF4EBP3	3.95229e-30	-0.421227	0.157	0.288	8.19823e-26
Aging	Elongating	PCSK5	4.2917e-30	-0.346493	0.075	0.18	8.90227e-26
Aging	Elongating	EXOC2	4.52118e-30	-0.342888	0.041	0.129	9.37829e-26
Aging	Elongating	SPAM1	5.05332e-30	-0.347771	0.228	0.38	1.04821e-25
Aging	Elongating	CMC2	6.00304e-30	-0.255418	0.031	0.111	1.24521e-25
Aging	Elongating	MYOM1	6.18326e-30	-0.28881	0.026	0.103	1.28259e-25
Aging	Elongating	SPATA17	6.18999e-30	-0.264317	0.404	0.589	1.28399e-25
Aging	Elongating	EIF1B	7.50887e-30	-0.25618	0.081	0.193	1.55756e-25
Aging	Elongating	ENSMFAG00000039879	1.063e-29	-0.404445	0.096	0.207	2.20498e-25
Aging	Elongating	NCOR1	2.82883e-29	-0.330141	0.505	0.645	5.86784e-25
Aging	Elongating	CCS	3.12416e-29	-0.303641	0.341	0.5	6.48045e-25
Aging	Elongating	ARNTL2	4.10486e-29	-0.485375	0.09	0.197	8.51471e-25
Aging	Elongating	MUS81	5.16317e-29	-0.392848	0.176	0.305	1.071e-24
Aging	Elongating	RSRC2	9.45924e-29	-0.301373	0.355	0.518	1.96213e-24
Aging	Elongating	NSF	1.02242e-28	-0.371246	0.112	0.228	2.12081e-24
Aging	Elongating	PI4K2A	2.1972e-28	-0.373055	0.106	0.224	4.55765e-24
Aging	Elongating	NAPB	6.06987e-28	-0.266864	0.059	0.155	1.25907e-23
Aging	Elongating	ENSMFAG00000044220	1.50797e-27	-0.302016	0.511	0.653	3.12798e-23
Aging	Elongating	TRH	1.51024e-27	-0.350409	0.139	0.264	3.1327e-23
Aging	Elongating	CCDC83	1.61814e-27	-0.452782	0.099	0.209	3.35651e-23
Aging	Elongating	RBFOX1	3.25808e-27	-0.473441	0.194	0.335	6.75823e-23
Aging	Elongating	PET100	4.80046e-27	-0.274135	0.056	0.146	9.9576e-23
Aging	Elongating	DRC1	5.52431e-27	-0.305723	0.088	0.194	1.14591e-22
Aging	Elongating	FAM204A	5.66692e-27	-0.304781	0.117	0.234	1.17549e-22
Aging	Elongating	DNAH6	7.22423e-27	-0.353331	0.364	0.513	1.49852e-22
Aging	Elongating	PEBP4	8.09878e-27	-0.317723	0.047	0.132	1.67993e-22
Aging	Elongating	UHRF2	1.37979e-26	-0.284298	0.325	0.483	2.86209e-22
Aging	Elongating	ENSMFAG00000038664	2.30464e-26	-0.300752	0.188	0.321	4.78052e-22
Aging	Elongating	CALCA	2.46666e-26	-0.319018	0.176	0.309	5.11659e-22
Aging	Elongating	ZNF385B	2.8161e-26	-0.371732	0.058	0.146	5.84144e-22
Aging	Elongating	SRPK2	5.79345e-26	-0.347588	0.112	0.223	1.20174e-21
Aging	Elongating	ARPC5L	8.84212e-26	-0.251759	0.038	0.114	1.83412e-21
Aging	Elongating	PDE1C	1.11028e-25	-0.268875	0.522	0.663	2.30305e-21
Aging	Elongating	PPAN	2.64875e-25	-0.33727	0.055	0.14	5.4943e-21
Aging	Elongating	ENSMFAG00000038518	3.05759e-25	-0.267563	0.075	0.171	6.34235e-21
Aging	Elongating	AOPEP	3.2415e-25	-0.3428	0.382	0.518	6.72385e-21
Aging	Elongating	PTPRK	3.25274e-25	-0.505463	0.059	0.144	6.74715e-21
Aging	Elongating	DDX17	3.49309e-25	-0.34434	0.173	0.298	7.24571e-21
Aging	Elongating	PIK3C2G	5.55806e-25	-0.407368	0.035	0.108	1.15291e-20
Aging	Elongating	HNRNPL	9.44242e-25	-0.272642	0.194	0.327	1.95864e-20
Aging	Elongating	ROBO3	1.11874e-24	-0.426921	0.161	0.279	2.32059e-20
Aging	Elongating	ZNF510	1.58382e-24	-0.255853	0.064	0.153	3.28532e-20
Aging	Elongating	CTDP1	2.362e-24	-0.274121	0.08	0.175	4.8995e-20
Aging	Elongating	GTF2B	2.61649e-24	-0.303275	0.254	0.388	5.42738e-20
Aging	Elongating	CNGA3	2.6233e-24	-0.342992	0.222	0.348	5.4415e-20
Aging	Elongating	LMO7	2.8062e-24	-0.467236	0.125	0.234	5.8209e-20
Aging	Elongating	GRIK1	4.39745e-24	-0.468195	0.178	0.296	9.12164e-20
Aging	Elongating	LAMA3	5.63894e-24	-0.320279	0.393	0.528	1.16968e-19
Aging	Elongating	ACTR3B	6.88509e-24	-0.404548	0.392	0.517	1.42817e-19
Aging	Elongating	SMAD2	1.95819e-23	-0.304682	0.042	0.117	4.06187e-19
Aging	Elongating	ENSMFAG00000045338	2.46318e-23	-0.283373	0.122	0.23	5.10937e-19
Aging	Elongating	RAB2A	2.54984e-23	-0.264121	0.146	0.265	5.28914e-19
Aging	Elongating	TNKS	3.07003e-23	-0.272831	0.536	0.673	6.36817e-19
Aging	Elongating	ARL15	4.52694e-23	-0.374197	0.101	0.202	9.39024e-19
Aging	Elongating	ATP10A	6.64895e-23	-0.285165	0.208	0.335	1.37919e-18
Aging	Elongating	ENSMFAG00000037520	6.85819e-23	-0.262871	0.406	0.56	1.42259e-18
Aging	Elongating	TLCD3B	7.06145e-23	-0.331443	0.072	0.159	1.46476e-18
Aging	Elongating	PCID2	8.4487e-23	-0.263648	0.047	0.124	1.75251e-18
Aging	Elongating	PDE1A	8.63101e-23	-0.451263	0.139	0.25	1.79033e-18
Aging	Elongating	ERGIC3	1.40818e-22	-0.250952	0.095	0.191	2.92098e-18
Aging	Elongating	SMARCA5	1.42009e-22	-0.332895	0.129	0.234	2.94569e-18
Aging	Elongating	DIAPH3	1.64342e-22	-0.340024	0.049	0.125	3.40894e-18
Aging	Elongating	ZNF331	1.69259e-22	-0.273186	0.058	0.14	3.51093e-18
Aging	Elongating	VPS35L	2.48509e-22	-0.265495	0.142	0.255	5.15482e-18
Aging	Elongating	CRISP2	3.48213e-22	-0.256959	0.257	0.393	7.22299e-18
Aging	Elongating	RILPL1	4.7683e-22	-0.348446	0.069	0.152	9.89089e-18
Aging	Elongating	GNG2	7.93123e-22	-0.322768	0.367	0.498	1.64517e-17
Aging	Elongating	E4F1	8.5113e-22	-0.251339	0.412	0.549	1.7655e-17
Aging	Elongating	DNAJC5B	9.46304e-22	-0.256795	0.112	0.214	1.96292e-17
Aging	Elongating	RYR2	1.20689e-21	-0.313485	0.038	0.107	2.50346e-17
Aging	Elongating	MGAM2	1.26853e-21	-0.305417	0.551	0.659	2.63132e-17
Aging	Elongating	WWC2	1.89294e-21	-0.314415	0.062	0.143	3.92653e-17
Aging	Elongating	FARP2	2.1626e-21	-0.29217	0.137	0.241	4.48588e-17
Aging	Elongating	THRB	2.46099e-21	-0.300037	0.378	0.502	5.10484e-17
Aging	Elongating	COL4A4	2.66033e-21	-0.320775	0.168	0.28	5.51833e-17
Aging	Elongating	MBTD1	3.38459e-21	-0.260956	0.119	0.22	7.02065e-17
Aging	Elongating	SLC13A3	3.77998e-21	-0.305157	0.291	0.416	7.8408e-17
Aging	Elongating	ARHGEF28	5.04404e-21	-0.302546	0.151	0.257	1.04628e-16
Aging	Elongating	STAT5A	1.61115e-20	-0.281673	0.111	0.206	3.34201e-16
Aging	Elongating	CSMD1	1.72754e-20	-0.318528	0.65	0.737	3.58344e-16
Aging	Elongating	CRY1	4.00195e-20	-0.329498	0.142	0.243	8.30124e-16
Aging	Elongating	HOOK3	4.97298e-20	-0.280937	0.077	0.161	1.03154e-15
Aging	Elongating	FAM184B	5.64442e-20	-0.330638	0.123	0.22	1.17082e-15
Aging	Elongating	ENSMFAG00000000325	8.10259e-20	-0.341362	0.089	0.175	1.68072e-15
Aging	Elongating	SYNPO2	1.08871e-19	-0.32643	0.224	0.338	2.25832e-15
Aging	Elongating	CHP1	1.1759e-19	-0.286196	0.083	0.167	2.43916e-15
Aging	Elongating	DHRS9	1.3233e-19	-0.271768	0.218	0.332	2.74493e-15
Aging	Elongating	PRKAG2	1.70856e-19	-0.297903	0.114	0.206	3.54407e-15
Aging	Elongating	RAPGEF1	2.46331e-19	-0.257941	0.042	0.108	5.10963e-15
Aging	Elongating	TSC22D1	3.28372e-19	-0.258994	0.044	0.111	6.81142e-15
Aging	Elongating	C1orf131	3.30371e-19	-0.284874	0.244	0.364	6.85288e-15
Aging	Elongating	SLC16A7	3.4636e-19	-0.274706	0.172	0.281	7.18454e-15
Aging	Elongating	CFAP100	3.6755e-19	-0.258163	0.51	0.632	7.62409e-15
Aging	Elongating	KIAA1109	3.84215e-19	-0.253057	0.096	0.185	7.96977e-15
Aging	Elongating	ERC1	5.38135e-19	-0.275866	0.198	0.305	1.11625e-14
Aging	Elongating	SMCO2	5.62545e-19	-0.274464	0.218	0.333	1.16689e-14
Aging	Elongating	IFI44L	5.95963e-19	-0.311575	0.051	0.12	1.23621e-14
Aging	Elongating	SLC31A2	6.07731e-19	-0.271239	0.08	0.162	1.26062e-14
Aging	Elongating	TBC1D4	8.70405e-19	-0.507046	0.095	0.177	1.80548e-14
Aging	Elongating	HK1	9.30598e-19	-0.275717	0.244	0.358	1.93034e-14
Aging	Elongating	ARHGAP26	9.97397e-19	-0.38657	0.139	0.236	2.0689e-14
Aging	Elongating	SLC30A8	1.48385e-18	-0.375795	0.111	0.198	3.07794e-14
Aging	Elongating	ACACA	1.53412e-18	-0.272299	0.397	0.514	3.18222e-14
Aging	Elongating	ENSMFAG00000046671	2.01947e-18	-0.381982	0.086	0.165	4.18898e-14
Aging	Elongating	TMEM232	4.34985e-18	-0.275391	0.091	0.175	9.02288e-14
Aging	Elongating	ENSMFAG00000046245	4.51794e-18	-0.253187	0.073	0.149	9.37155e-14
Aging	Elongating	TCF3	4.93749e-18	-0.268457	0.251	0.365	1.02418e-13
Aging	Elongating	ENSMFAG00000030038	6.52438e-18	-0.266701	0.085	0.166	1.35335e-13
Aging	Elongating	NECTIN3	1.37561e-17	-0.310433	0.101	0.185	2.85343e-13
Aging	Elongating	AFTPH	1.72508e-17	-0.266001	0.063	0.134	3.57832e-13
Aging	Elongating	CCDC138	2.28008e-17	-0.250594	0.052	0.117	4.72957e-13
Aging	Elongating	ZFP36L1	2.72872e-17	-0.271525	0.085	0.164	5.66018e-13
Aging	Elongating	GTPBP1	4.98825e-17	-0.256816	0.105	0.187	1.03471e-12
Aging	Elongating	KANSL1L	5.29429e-17	-0.276479	0.055	0.121	1.0982e-12
Aging	Elongating	UBR1	6.67957e-17	-0.333037	0.113	0.199	1.38554e-12
Aging	Elongating	ATP1B3	6.90934e-17	-0.30353	0.09	0.166	1.4332e-12
Aging	Elongating	PLEKHA7	8.4385e-17	-0.301911	0.048	0.11	1.7504e-12
Aging	Elongating	ADGRL3	1.96411e-16	-0.31248	0.074	0.146	4.07416e-12
Aging	Elongating	SMIM14	2.04008e-16	-0.273563	0.204	0.302	4.23174e-12
Aging	Elongating	GPR149	2.72859e-16	-0.329548	0.054	0.118	5.65992e-12
Aging	Elongating	GABRB3	2.98551e-16	-0.311231	0.308	0.412	6.19284e-12
Aging	Elongating	ENSMFAG00000043402	3.08658e-16	-0.262338	0.298	0.411	6.40249e-12
Aging	Elongating	OVCH1	3.42548e-16	-0.272229	0.416	0.525	7.10548e-12
Aging	Elongating	TNRC6A	4.18642e-16	-0.253088	0.259	0.367	8.6839e-12
Aging	Elongating	ENSMFAG00000031056	4.24694e-16	-0.266657	0.297	0.418	8.80943e-12
Aging	Elongating	TRIM45	4.25871e-16	-0.282157	0.256	0.366	8.83385e-12
Aging	Elongating	UNC5D	8.26639e-16	-0.295702	0.474	0.572	1.7147e-11
Aging	Elongating	SMIM23	1.23045e-15	-0.277129	0.09	0.165	2.55233e-11
Aging	Elongating	ATP2C1	1.42696e-15	-0.256263	0.143	0.231	2.95995e-11
Aging	Elongating	MEF2A	1.31475e-14	-0.275516	0.133	0.215	2.72718e-10
Aging	Elongating	LTBP4	2.60243e-14	-0.264991	0.054	0.113	5.39823e-10
Aging	Elongating	DCDC2	3.00337e-14	-0.256229	0.189	0.28	6.22989e-10
Aging	Elongating	CERT1	5.88103e-14	-0.260474	0.367	0.468	1.2199e-09
Aging	Elongating	NXPE4	3.15435e-13	-0.336492	0.064	0.123	6.54307e-09
Aging	Elongating	PTPRG	5.7581e-13	-0.28411	0.161	0.244	1.1944e-08
Aging	Elongating	HMGXB4	6.17913e-13	-0.294601	0.203	0.29	1.28174e-08
Aging	Elongating	ATP8A2	1.47131e-12	-0.311778	0.221	0.306	3.05193e-08
Aging	Elongating	TMC1	3.66338e-12	-0.2679	0.109	0.178	7.59896e-08
Aging	Elongating	NLGN1	3.7793e-12	-0.259352	0.162	0.245	7.83939e-08
Aging	Elongating	PDGFD	5.02527e-12	-0.251513	0.124	0.195	1.04239e-07
Aging	Elongating	VPS13D	4.44451e-11	-0.286793	0.168	0.243	9.21925e-07
Aging	Elongating	GRIN2A	7.09437e-11	-0.27158	0.222	0.303	1.47158e-06
Aging	Elongating	R3HDM1	1.05174e-10	-0.256833	0.07	0.124	2.18163e-06
Aging	Elongating	HHIP	1.22264e-10	-0.26044	0.06	0.111	2.53611e-06
Aging	Elongating	PPP1R9A	2.78157e-10	-0.256596	0.294	0.376	5.76982e-06
Aging	Elongating	RASSF8	4.01149e-10	-0.315366	0.235	0.306	8.32103e-06
Aging	Elongating	INPP4B	1.73098e-09	-0.262314	0.376	0.455	3.59058e-05
Aging	Elongating	ZNF804B	1.78449e-09	-0.270613	0.088	0.142	3.70158e-05
Aging	Elongating	DDAH1	2.32331e-09	-0.273964	0.119	0.179	4.81925e-05
Aging	Elongating	CNGB3	1.2092e-08	-0.291308	0.129	0.188	0.000250825
Aging	Elongating	UTRN	4.22655e-08	-0.256146	0.071	0.115	0.000876712
Aging	Elongated	7SK.129	7.61003e-72	1.94015	0.312	0.024	1.57855e-67
Aging	Elongated	ENSMFAG00000046527	8.90142e-50	0.676843	0.745	0.504	1.84642e-45
Aging	Elongated	SREK1	3.38234e-25	0.908485	0.103	0.002	7.01598e-21
Aging	Elongated	ENSMFAG00000001230	5.43484e-25	0.638724	0.817	0.752	1.12735e-20
Aging	Elongated	DRICH1	3.28438e-21	0.461056	0.65	0.554	6.81279e-17
Aging	Elongated	IFI27	3.24489e-19	0.801402	0.159	0.046	6.73088e-15
Aging	Elongated	TNPO2	6.38058e-19	0.837926	0.104	0.016	1.32352e-14
Aging	Elongated	ENSMFAG00000044591	1.58245e-18	0.938171	0.143	0.04	3.28248e-14
Aging	Elongated	PDCD11	2.02779e-18	0.952874	0.116	0.023	4.20624e-14
Aging	Elongated	GRK4	3.09375e-15	0.842116	0.248	0.134	6.41736e-11
Aging	Elongated	ENSMFAG00000047018	6.09413e-15	0.677447	0.107	0.025	1.26411e-10
Aging	Elongated	SFI1	1.35173e-13	0.640938	0.235	0.126	2.80388e-09
Aging	Elongated	EPS8L3	3.63937e-13	0.603864	0.197	0.095	7.54914e-09
Aging	Elongated	HERC1	4.96379e-13	0.567728	0.359	0.25	1.02964e-08
Aging	Elongated	RAI14	2.16181e-12	0.341246	0.573	0.471	4.48424e-08
Aging	Elongated	PPDPF	1.14353e-11	0.624481	0.195	0.099	2.37201e-07
Aging	Elongated	PUS1	1.2415e-11	0.579745	0.202	0.105	2.57523e-07
Aging	Elongated	REXO1	1.49323e-11	0.582294	0.283	0.18	3.09741e-07
Aging	Elongated	ENSMFAG00000003188	3.07635e-11	0.605896	0.362	0.267	6.38127e-07
Aging	Elongated	GALNT17	3.46612e-11	0.558843	0.111	0.039	7.18977e-07
Aging	Elongated	ENSMFAG00000039151	8.64028e-11	0.560822	0.306	0.207	1.79225e-06
Aging	Elongated	NFIC	1.09233e-10	0.329205	0.607	0.526	2.26581e-06
Aging	Elongated	GRHL3	1.2255e-10	0.555213	0.24	0.144	2.54205e-06
Aging	Elongated	ENSMFAG00000029276	1.5182e-10	0.689009	0.145	0.066	3.1492e-06
Aging	Elongated	TEC	3.6794e-10	0.582946	0.129	0.056	7.63218e-06
Aging	Elongated	DDX52	3.71609e-10	0.589998	0.121	0.051	7.70829e-06
Aging	Elongated	SYN3	6.52194e-10	0.338932	0.526	0.446	1.35285e-05
Aging	Elongated	MAP3K14	3.39135e-09	0.604756	0.193	0.114	7.03468e-05
Aging	Elongated	NRXN2	5.85015e-09	0.423112	0.306	0.209	0.00012135
Aging	Elongated	HSD17B3	9.32671e-09	0.496834	0.171	0.094	0.000193464
Aging	Elongated	HSCB	1.31062e-08	0.573506	0.216	0.136	0.000271862
Aging	Elongated	HS3ST2	1.77534e-08	0.558254	0.105	0.045	0.000368259
Aging	Elongated	ZSCAN9	1.84444e-08	0.413398	0.265	0.174	0.000382592
Aging	Elongated	CMKLR1	2.10417e-08	0.446067	0.15	0.08	0.000436468
Aging	Elongated	UST	2.49538e-08	0.617954	0.117	0.056	0.000517617
Aging	Elongated	MYLK	2.85991e-08	0.480854	0.298	0.216	0.000593232
Aging	Elongated	ENSMFAG00000046351	4.52295e-08	0.648552	0.12	0.057	0.000938196
Aging	Elongated	ENSMFAG00000030053	4.67867e-08	0.483918	0.28	0.201	0.000970496
Aging	Elongated	PPP2R1B	5.49328e-08	0.549626	0.258	0.183	0.00113947
Aging	Elongated	ENSMFAG00000032415	8.86149e-08	0.639216	0.117	0.057	0.00183814
Aging	Elongated	PPP2R2D	1.59216e-07	0.684877	0.111	0.055	0.00330263
Aging	Elongated	HNRNPH1	1.93398e-07	0.432924	0.377	0.311	0.00401166
Aging	Elongated	ENSMFAG00000038749	2.09056e-07	0.556397	0.117	0.058	0.00433644
Aging	Elongated	ASB1	3.93067e-07	0.545624	0.104	0.05	0.00815338
Aging	Elongated	PLXNA2	4.10691e-07	0.506788	0.2	0.13	0.00851896
Aging	Elongated	SERPINA5	7.75633e-07	0.482391	0.182	0.116	0.016089
Aging	Elongated	THBS4	9.00552e-07	0.528216	0.125	0.068	0.0186802
Aging	Elongated	LRRC56	1.01886e-06	0.380636	0.225	0.152	0.0211342
Aging	Elongated	NUAK2	1.0229e-06	0.49147	0.149	0.087	0.021218
Aging	Elongated	CTIF	1.07024e-06	0.414421	0.338	0.267	0.0222001
Aging	Elongated	CORIN	1.17032e-06	0.551525	0.171	0.11	0.024276
Aging	Elongated	CD9	1.3671e-06	0.431614	0.139	0.081	0.0283577
Aging	Elongated	ENSMFAG00000047104	1.50119e-06	0.361999	0.423	0.367	0.0311392
Aging	Elongated	ZNF552	1.75858e-06	0.502645	0.151	0.091	0.0364783
Aging	Elongated	PLEKHO1	2.15259e-06	0.381925	0.393	0.325	0.0446512
Aging	Elongated	SLC24A3	8.33593e-80	-0.625636	0.67	0.909	1.72912e-75
Aging	Elongated	TRIM58	2.66843e-73	-0.868423	0.298	0.647	5.53512e-69
Aging	Elongated	GGT7	8.70919e-52	-1.43907	0.002	0.132	1.80655e-47
Aging	Elongated	TNFRSF13B	4.95328e-47	-1.26226	0.006	0.133	1.02746e-42
Aging	Elongated	PAXIP1	2.16608e-46	-0.944997	0.017	0.161	4.4931e-42
Aging	Elongated	SRRM1	2.39806e-46	-0.628535	0.163	0.421	4.97429e-42
Aging	Elongated	C3orf22	1.45558e-43	-0.785056	0.062	0.25	3.01932e-39
Aging	Elongated	DCUN1D1	1.46408e-43	-0.797653	0.064	0.249	3.03694e-39
Aging	Elongated	TRPC4AP	2.31629e-38	-0.777377	0.06	0.227	4.80469e-34
Aging	Elongated	DLG2	2.07317e-37	-0.652406	0.279	0.522	4.30037e-33
Aging	Elongated	PI4K2A	1.57707e-36	-0.452011	0.347	0.622	3.27132e-32
Aging	Elongated	ELP5	1.85833e-36	-0.73139	0.004	0.102	3.85474e-32
Aging	Elongated	COLEC12	5.10972e-36	-0.595507	0.273	0.511	1.05991e-31
Aging	Elongated	ENSMFAG00000043782	2.10939e-35	-0.651559	0.096	0.283	4.37552e-31
Aging	Elongated	ADD2	4.07784e-35	-0.820218	0.03	0.163	8.45867e-31
Aging	Elongated	KIAA0355	1.19235e-34	-0.609483	0.207	0.43	2.4733e-30
Aging	Elongated	IRAK2	1.36649e-33	-0.430541	0.576	0.806	2.83452e-29
Aging	Elongated	PPP1R13B	1.17857e-32	-0.672499	0.026	0.147	2.44471e-28
Aging	Elongated	NCOR1	9.65474e-32	-0.561628	0.21	0.426	2.00268e-27
Aging	Elongated	MORF4L1	1.27248e-30	-0.558215	0.241	0.459	2.63951e-26
Aging	Elongated	ENSMFAG00000038518	2.63419e-30	-0.678503	0.015	0.116	5.46411e-26
Aging	Elongated	GAPDHS	3.12164e-30	-0.569952	0.114	0.293	6.47522e-26
Aging	Elongated	DKKL1	1.76546e-29	-0.549092	0.156	0.352	3.66209e-25
Aging	Elongated	HABP4	2.09261e-29	-0.670144	0.193	0.386	4.3407e-25
Aging	Elongated	ZNF331	2.32105e-29	-0.821875	0.029	0.143	4.81456e-25
Aging	Elongated	ENSMFAG00000043648	5.06594e-29	-0.64129	0.02	0.123	1.05083e-24
Aging	Elongated	STK17A	7.52559e-29	-0.662362	0.059	0.196	1.56103e-24
Aging	Elongated	C6orf62	1.37167e-28	-0.670005	0.062	0.201	2.84526e-24
Aging	Elongated	MACROD2	2.94632e-28	-0.599792	0.168	0.358	6.11155e-24
Aging	Elongated	YWHAZ	7.29704e-28	-0.643866	0.096	0.253	1.51362e-23
[truncated: 4,595 more rows]
