# Supplementary material for: A single-nucleus transcriptomic atlas of primate testicular aging reveals exhaustion of the spermatogonial stem cell reservoir and loss of Sertoli cell homeostasis
Source: Protein Cell. 2022 Nov 18;14(12):888–907. doi: 10.1093/procel/pwac057 (PMC10691849; doi:10.1093/procel/pwac057)
Supplement: pwac057_suppl_Supplementary_Table_S3 [file pwac057_suppl_supplementary_table_s3.xlsx]

## Sheet: Summary
Table S3. Core transcriptional regulators for aging-related differentially expressed genes or differentially expressed genes along the pseudotime of indicated cell types in monkey testes.
The SHEET "Global core TFs" shows transcription factors for aging associated differentially expressed genes across all cell types in monkey testes.
The SHEET "SPG pseudotime core TFs" shows transcription factors of differentially expressed genes along the pseudotime trajectory of spermatogonial cells in monkey testes.
The SHEET "SPG core TFs" shows transcription factors of aging associated differentially expressed genes of spermatogonial cell types (SSC and Diff. SPG) in monkey testes.
The SHEET "Sertoli core TFs" shows transcription factors of aging associated differentially expressed genes of Sertoli cells in monkey testes.

## Sheet: Global core TFs
Transcription factors of differentially expressed genes across all cell types in monkey testes
TF	gene	nMotifs	bestMotif	NES	highConfAnnot	Genie3Weight
AR	AR	1	transfac_pro__M00956	3.41	TRUE	NA
AR	ARHGAP6	1	transfac_pro__M00956	3.41	TRUE	47.4633
AR	CSRNP3	1	transfac_pro__M00956	3.41	TRUE	41.894
AR	CUL4B	1	transfac_pro__M00956	3.41	TRUE	18.8283
AR	F3	1	transfac_pro__M00956	3.41	TRUE	24.4842
AR	FHOD1	1	transfac_pro__M00956	3.41	TRUE	24.5367
AR	ITGB8	1	transfac_pro__M00956	3.41	TRUE	39.8762
AR	MBNL3	1	transfac_pro__M00956	3.41	TRUE	18.0144
AR	NOTCH2	1	transfac_pro__M00956	3.41	TRUE	14.7983
AR	PAK3	1	transfac_pro__M00956	3.41	TRUE	47.9549
AR	PEX2	1	transfac_pro__M00956	3.41	TRUE	29.069
AR	RWDD3	1	transfac_pro__M00956	3.41	TRUE	20.7444
AR	SPEG	1	transfac_pro__M00956	3.41	TRUE	22.6294
AR	ST3GAL4	1	transfac_pro__M00956	3.41	TRUE	16.0403
ARID5B	ABLIM1	4	transfac_public__M00454	4.16	TRUE	26.3503
ARID5B	ANK3	2	transfac_public__M00454	4.16	TRUE	26.1629
ARID5B	ATP1B1	4	transfac_public__M00454	4.16	TRUE	24.8735
ARID5B	CDH23	4	transfac_public__M00454	4.16	TRUE	30.7325
ARID5B	DTNA	4	transfac_public__M00454	4.16	TRUE	21.9291
ARID5B	LMO7	4	transfac_public__M00454	4.16	TRUE	29.8745
ARID5B	MITF	4	transfac_public__M00454	4.16	TRUE	22.7309
ARID5B	SLK	1	transfac_public__M00454	4.16	TRUE	18.6285
ARID5B	USP9X	4	transfac_public__M00454	4.16	TRUE	23.5379
ARID5B	ZEB2	4	transfac_public__M00454	4.16	TRUE	62.1512
ARNT	BTG1	1	transfac_public__M00237	3.4	TRUE	10.1373
ARNT	DDAH1	1	transfac_public__M00237	3.4	TRUE	12.8767
ARNT	DDX3X	1	transfac_public__M00237	3.4	TRUE	7.43201
ARNT	FAM76B	1	transfac_public__M00237	3.4	TRUE	6.05975
ARNT	FHL1	1	transfac_public__M00237	3.4	TRUE	10.2515
ARNT	MAGI2	1	transfac_public__M00237	3.4	TRUE	6.03941
ARNT	SLTM	1	transfac_public__M00237	3.4	TRUE	5.60765
ARNT	UBE2B	1	transfac_public__M00237	3.4	TRUE	12.1832
ARNT	ZNF512	1	transfac_public__M00237	3.4	TRUE	5.79556
ARNT2	ATF4	1	transfac_pro__M09497	4.39	FALSE	25.6494
ARNT2	CACNA1E	1	transfac_pro__M09497	4.39	FALSE	42.4883
ARNT2	CAMK2B	1	transfac_pro__M09497	4.39	FALSE	28.3915
ARNT2	GIGYF2	1	transfac_pro__M09497	4.39	FALSE	36.258
ARNT2	HNRNPH1	1	transfac_pro__M09497	4.39	FALSE	36.2396
ARNT2	KIF5C	1	transfac_pro__M09497	4.39	FALSE	45.8751
ARNT2	MFAP3L	1	transfac_pro__M09497	4.39	FALSE	29.5996
ARNT2	P4HTM	1	transfac_pro__M09497	4.39	FALSE	23.9789
ARNT2	PER1	1	transfac_pro__M09497	4.39	FALSE	35.9945
ARNT2	ZNF516	1	transfac_pro__M09497	4.39	FALSE	28.2534
ARNTL2	ABHD2	2	transfac_pro__M01577	3.52	FALSE	51.0333
ARNTL2	ATG3	4	transfac_pro__M01577	3.52	FALSE	35.2447
ARNTL2	EIF4E	1	transfac_pro__M01577	3.52	FALSE	42.2941
ARNTL2	PPM1H	4	transfac_pro__M01577	3.52	FALSE	18.5854
ARNTL2	COL19A1	1	swissregulon__sacCer__RTG3	3.5	FALSE	28.7401
ARNTL2	DNMT3B	1	swissregulon__sacCer__RTG3	3.5	FALSE	32.2007
ARNTL2	TMEM132D	1	swissregulon__sacCer__RTG3	3.5	FALSE	43.2802
ARNTL2	UBAP2	3	swissregulon__sacCer__RTG3	3.5	FALSE	56.6491
ARNTL2	FLVCR2	2	cisbp__M4680	3.12	FALSE	29.1871
ARNTL2	MTDH	2	cisbp__M4680	3.12	FALSE	44.0766
ARNTL2	NCK1	2	cisbp__M4680	3.12	FALSE	138.736
ARNTL2	RASGRF2	2	cisbp__M4680	3.12	FALSE	55.8133
ATF4	C20orf141	6	taipale_cyt_meth__HLF_NRTTRYGYAAYN_FL_meth_repr	5.7	FALSE	17.7376
ATF4	EHD1	25	taipale_cyt_meth__HLF_NRTTRYGYAAYN_FL_meth_repr	5.7	FALSE	36.8547
ATF4	GAPDHS	11	taipale_cyt_meth__HLF_NRTTRYGYAAYN_FL_meth_repr	5.7	FALSE	20.6973
ATF4	HNRNPL	12	taipale_cyt_meth__HLF_NRTTRYGYAAYN_FL_meth_repr	5.7	FALSE	48.582
ATF4	KCND3	16	taipale_cyt_meth__HLF_NRTTRYGYAAYN_FL_meth_repr	5.7	FALSE	55.9929
ATF4	TRAF4	19	taipale_cyt_meth__HLF_NRTTRYGYAAYN_FL_meth_repr	5.7	FALSE	40.4689
ATF4	IRAK2	5	taipale_cyt_meth__CEBPG_NRTTGCGYAAYN_FL_meth	5.67	FALSE	63.0494
ATF4	KIAA0355	12	taipale_cyt_meth__CEBPG_NRTTGCGYAAYN_FL_meth	5.67	FALSE	53.3117
ATF4	RNF141	4	taipale_cyt_meth__CEBPG_NRTTGCGYAAYN_FL_meth	5.67	FALSE	29.0929
ATF4	SMC2	3	taipale_cyt_meth__CEBPG_NRTTGCGYAAYN_FL_meth	5.5	FALSE	24.3467
ATF4	CNTFR	6	taipale_cyt_meth__HLF_NRTTRYGYAAYN_FL	5.03	FALSE	5.45432
ATF4	DPF3	4	taipale_cyt_meth__HLF_NRTTRYGYAAYN_FL	5.03	FALSE	3.63182
ATF4	GOLGB1	2	taipale_cyt_meth__HLF_NRTTRYGYAAYN_FL	5.03	FALSE	18.9
ATF4	HIVEP3	3	taipale_cyt_meth__HLF_NRTTRYGYAAYN_FL	5.03	FALSE	5.35956
ATF4	IQSEC3	4	taipale_cyt_meth__HLF_NRTTRYGYAAYN_FL	5.03	FALSE	4.93518
ATF4	NBR1	2	taipale_cyt_meth__HLF_NRTTRYGYAAYN_FL	5.03	FALSE	3.57314
ATF4	NRXN2	6	taipale_cyt_meth__HLF_NRTTRYGYAAYN_FL	5.03	FALSE	5.6533
ATF4	PTP4A1	7	taipale_cyt_meth__HLF_NRTTRYGYAAYN_FL	5.03	FALSE	5.64118
ATF4	RAD23A	4	taipale_cyt_meth__HLF_NRTTRYGYAAYN_FL	5.03	FALSE	7.45786
ATF4	SLC12A5	5	taipale_cyt_meth__HLF_NRTTRYGYAAYN_FL	5.03	FALSE	3.4598
ATF4	TOPORS	4	taipale_cyt_meth__HLF_NRTTRYGYAAYN_FL	5.03	FALSE	13.5923
ATF4	TSC1	3	taipale_cyt_meth__HLF_NRTTRYGYAAYN_FL	5.03	FALSE	4.10684
ATF4	TTC39C	4	taipale_cyt_meth__HLF_NRTTRYGYAAYN_FL	5.03	FALSE	4.06904
ATF4	VPS37B	7	taipale_cyt_meth__HLF_NRTTRYGYAAYN_FL	5.03	FALSE	10.453
ATF4	BCAR3	4	taipale_cyt_meth__CEBPG_NRTTGCGYAAYN_FL_meth	4.9	FALSE	3.95244
ATF4	EIF4EBP1	2	taipale_cyt_meth__CEBPG_NRTTGCGYAAYN_FL_meth	4.9	FALSE	2.48607
ATF4	GADD45G	2	taipale_cyt_meth__CEBPG_NRTTGCGYAAYN_FL_meth	4.9	FALSE	2.56526
ATF4	HERPUD1	4	taipale_cyt_meth__CEBPG_NRTTGCGYAAYN_FL_meth	4.9	FALSE	4.26999
ATF4	LCLAT1	3	taipale_cyt_meth__CEBPG_NRTTGCGYAAYN_FL_meth	4.9	FALSE	18.2777
ATF4	SRRM1	1	taipale_cyt_meth__CEBPG_NRTTGCGYAAYN_FL_meth	4.9	FALSE	12.4439
ATF4	ADNP	3	taipale_cyt_meth__DBP_NRTTAYGTAAYN_eDBD	4.81	FALSE	3.1211
ATF4	CACNA1E	1	taipale_cyt_meth__DBP_NRTTAYGTAAYN_eDBD	4.81	FALSE	12.294
ATF4	DNPEP	1	taipale_cyt_meth__DBP_NRTTAYGTAAYN_eDBD	4.81	FALSE	5.83717
ATF4	PDE2A	2	taipale_cyt_meth__DBP_NRTTAYGTAAYN_eDBD	4.81	FALSE	3.97663
ATF4	CMKLR1	8	cisbp__M0314	4.73	FALSE	16.7362
ATF4	N6AMT1	2	cisbp__M0314	4.73	FALSE	14.0249
ATF4	AKT2	2	cisbp__M0306	4.33	TRUE	35.4595
ATF4	ATF4	3	cisbp__M0306	4.33	TRUE	NA
ATF4	CSMD2	2	cisbp__M0306	4.33	TRUE	47.2076
ATF4	DGAT1	12	cisbp__M0306	4.33	TRUE	30.3512
ATF4	EMILIN2	7	cisbp__M0306	4.33	TRUE	38.9145
ATF4	ESRRA	19	cisbp__M0306	4.33	TRUE	45.1231
ATF4	GRHL3	3	cisbp__M0306	4.33	TRUE	39.6388
ATF4	HNRNPH1	24	cisbp__M0306	4.33	TRUE	34.3699
ATF4	HNRNPU	38	cisbp__M0306	4.33	TRUE	68.6288
ATF4	ID1	12	cisbp__M0306	4.33	TRUE	40.2266
ATF4	ITPR3	14	cisbp__M0306	4.33	TRUE	41.3359
ATF4	MARCKSL1	4	cisbp__M0306	4.33	TRUE	39.6594
ATF4	PI4K2A	2	cisbp__M0306	4.33	TRUE	65.7556
ATF4	PRM2	3	cisbp__M0306	4.33	TRUE	82.5857
ATF4	RBBP6	2	cisbp__M0306	4.33	TRUE	33.6721
ATF4	REXO1	2	cisbp__M0306	4.33	TRUE	28.721
ATF4	USP7	2	cisbp__M0306	4.33	TRUE	38.7808
ATF4	YWHAG	19	cisbp__M0306	4.33	TRUE	32.0731
ATF4	SLC24A3	3	cisbp__M0314	4.2	FALSE	73.1475
ATF4	HMGB4	8	tfdimers__MD00218	4.06	TRUE	152.513
ATF4	MFAP3L	6	tfdimers__MD00218	4.06	TRUE	30.3251
ATF4	PER1	35	tfdimers__MD00218	4.06	TRUE	59.3892
ATF4	RAP1GAP	10	tfdimers__MD00218	4.06	TRUE	33.7824
ATF4	SLC34A2	25	tfdimers__MD00218	4.06	TRUE	33.9946
ATF4	STARD9	4	tfdimers__MD00218	4.06	TRUE	41.6824
ATF4	TMPRSS3	1	tfdimers__MD00218	4.06	TRUE	28.0407
ATF4	FSCN1	11	taipale_cyt_meth__ATF4_GGATGATGTCATCC_eDBD_meth	3.8	TRUE	24.2363
ATF4	HS3ST2	14	taipale_cyt_meth__ATF4_GGATGATGTCATCC_eDBD_meth	3.8	TRUE	18.3635
ATF4	KLF6	17	taipale_cyt_meth__ATF4_GGATGATGTCATCC_eDBD_meth	3.8	TRUE	20.3022
ATF4	XRCC2	4	taipale_cyt_meth__ATF4_GGATGATGTCATCC_eDBD_meth	3.8	TRUE	26.7849
ATF4	ANKRD9	29	cisbp__M0306	3.79	TRUE	20.0589
ATF4	CD9	3	cisbp__M0306	3.79	TRUE	14.6173
ATF4	KIAA0895L	1	cisbp__M0306	3.79	TRUE	22.3773
ATF4	NUAK2	2	cisbp__M0306	3.79	TRUE	21.8207
ATF4	PLXNA2	8	cisbp__M0306	3.79	TRUE	19.323
ATF4	PRKCB	2	cisbp__M0306	3.79	TRUE	17.7981
ATF4	WDR1	1	cisbp__M0306	3.79	TRUE	24.1579
ATF4	ZMAT4	3	cisbp__M0306	3.79	TRUE	10.3878
ATF4	CALCA	9	cisbp__M3088	3.68	FALSE	23.7573
ATF4	DNAJB8	6	cisbp__M3088	3.68	FALSE	56.2297
ATF4	PAF1	8	cisbp__M3088	3.68	FALSE	19.872
ATF4	SRC	3	cisbp__M3088	3.68	FALSE	32.5187
ATF4	TRH	8	cisbp__M0306	3.53	TRUE	44.1461
ATF4	UBASH3B	15	cisbp__M0306	3.53	TRUE	28.1082
ATF4	C3orf22	2	elemento__TGACATCA	3.49	FALSE	34.0193
ATF4	CRTAC1	17	cisbp__M0306	3.41	TRUE	24.0692
ATF4	AKIRIN1	2	cisbp__M3089	3.33	FALSE	8.56173
ATF4	ALPL	1	cisbp__M3089	3.33	FALSE	23.0071
ATF4	C16orf72	3	cisbp__M3089	3.33	FALSE	2.70978
ATF4	CAMK2B	1	cisbp__M3089	3.33	FALSE	7.49278
ATF4	CIRBP	3	cisbp__M3089	3.33	FALSE	4.9367
ATF4	CKB	2	cisbp__M3089	3.33	FALSE	3.5656
ATF4	DAB1	2	cisbp__M3089	3.33	FALSE	11.6572
ATF4	EXTL1	2	cisbp__M3089	3.33	FALSE	3.74656
ATF4	FAHD2B	2	cisbp__M3089	3.33	FALSE	6.82275
ATF4	GABBR1	2	cisbp__M3089	3.33	FALSE	5.21276
ATF4	GMFG	1	cisbp__M3089	3.33	FALSE	14.8733
ATF4	KIF5C	2	cisbp__M3089	3.33	FALSE	3.64925
ATF4	MFN2	1	cisbp__M3089	3.33	FALSE	11.4637
ATF4	PDE4A	2	cisbp__M3089	3.33	FALSE	11.8818
ATF4	PHACTR1	2	cisbp__M3089	3.33	FALSE	5.55646
ATF4	PHF2	1	cisbp__M3089	3.33	FALSE	1.97536
ATF4	PITPNM3	1	cisbp__M3089	3.33	FALSE	7.26235
ATF4	SIAH2	2	cisbp__M3089	3.33	FALSE	2.26996
ATF4	SYTL3	1	cisbp__M3089	3.33	FALSE	9.90852
ATF4	ZNF331	2	cisbp__M3089	3.33	FALSE	3.77373
ATF4	PTPN3	1	transfac_pro__M00513	3.32	FALSE	18.5708
ATF4	BAHD1	1	cisbp__M3088	3.31	FALSE	2.50816
ATF4	BRSK2	1	cisbp__M3088	3.31	FALSE	1.45543
ATF4	BTBD3	1	cisbp__M3088	3.31	FALSE	7.72877
ATF4	ERBB3	1	cisbp__M3088	3.31	FALSE	2.99988
ATF4	MSI2	1	cisbp__M3088	3.31	FALSE	14.5876
ATF4	NOS1	1	cisbp__M3088	3.31	FALSE	3.21107
ATF4	PPP1R12C	2	cisbp__M3088	3.31	FALSE	12.5937
ATF4	SF1	1	cisbp__M3088	3.31	FALSE	4.77808
ATF4	SRSF1	1	cisbp__M3088	3.31	FALSE	19.0019
ATF4	STAT5A	1	cisbp__M3088	3.31	FALSE	3.12137
ATF4	TRIM45	1	cisbp__M3088	3.31	FALSE	3.4282
ATF4	PIK3IP1	1	tfdimers__MD00218	3.26	TRUE	25.7515
ATF4	ACTG1	6	cisbp__M0306	3.21	TRUE	6.17264
ATF4	ARHGEF17	1	cisbp__M0306	3.21	TRUE	2.52669
ATF4	DNMT3B	2	cisbp__M0306	3.21	TRUE	3.20558
ATF4	EIF4G1	1	cisbp__M0306	3.21	TRUE	8.17345
ATF4	NTNG2	2	cisbp__M0306	3.21	TRUE	2.75894
ATF4	PHF21B	1	cisbp__M0306	3.21	TRUE	5.97473
ATF4	PRKCE	2	cisbp__M0306	3.21	TRUE	2.40908
ATF4	RHOBTB1	7	cisbp__M0306	3.21	TRUE	5.42921
ATF4	SMAD6	3	cisbp__M0306	3.21	TRUE	10.383
ATF4	TTLL4	1	cisbp__M0314	3.05	FALSE	3.789
ATF4	ZMIZ1	1	cisbp__M0314	3.05	FALSE	12.4296
ATF6B	CAD	4	transfac_pro__M00440	4.17	FALSE	2.57898
ATF6B	MRPL27	3	transfac_pro__M00440	4.17	FALSE	6.14537
ATF6B	NR1D1	8	transfac_pro__M00440	4.17	FALSE	2.22044
ATF6B	RPH3AL	4	transfac_pro__M00440	4.17	FALSE	3.12333
ATF6B	SLC4A2	3	transfac_pro__M00440	4.17	FALSE	1.16256
ATF6B	SNX32	2	transfac_pro__M00440	4.17	FALSE	5.00067
ATF6B	TNK2	3	transfac_pro__M00440	4.17	FALSE	4.41997
ATF6B	TNPO2	7	transfac_pro__M00440	4.17	FALSE	2.98332
ATF6B	GOPC	10	transfac_pro__M00369	3.59	FALSE	4.74353
ATF6B	MTCH1	7	transfac_pro__M00369	3.59	FALSE	3.94834
ATF6B	MTM1	2	transfac_pro__M00369	3.59	FALSE	1.49957
ATF6B	NRK	2	transfac_pro__M00369	3.59	FALSE	1.88331
ATF6B	RAD23A	7	transfac_pro__M00369	3.59	FALSE	17.7352
ATF6B	SAE1	8	transfac_pro__M00369	3.59	FALSE	4.38481
ATF6B	SLC20A1	9	transfac_pro__M00369	3.59	FALSE	4.82322
ATF6B	TCERG1	5	transfac_pro__M00369	3.59	FALSE	3.4606
ATF6B	TM9SF3	5	transfac_pro__M00369	3.59	FALSE	2.50881
ATF6B	UBE4B	5	transfac_pro__M00369	3.59	FALSE	2.92689
ATF6B	UBXN1	3	transfac_pro__M00369	3.59	FALSE	3.46703
ATF6B	NOL7	3	taipale_cyt_meth__CREB3_NGCCACGTGKMN_FL_meth	3.52	FALSE	4.65937
ATF6B	MDGA1	1	taipale_cyt_meth__CREB3_NGCCACGTGKMN_FL_meth	3.32	FALSE	2.13971
ATF6B	MSL1	3	taipale_cyt_meth__CREB3_NGCCACGTGKMN_FL_meth	3.32	FALSE	2.83311
ATF6B	ANXA6	1	homer__GCCACGTG_E-box	3.25	FALSE	1.61171
ATF6B	CDC37	2	homer__GCCACGTG_E-box	3.25	FALSE	8.91585
ATF6B	CDH6	1	homer__GCCACGTG_E-box	3.25	FALSE	2.08546
ATF6B	CDK10	3	homer__GCCACGTG_E-box	3.25	FALSE	3.81506
ATF6B	CYHR1	2	homer__GCCACGTG_E-box	3.25	FALSE	7.8916
ATF6B	CYP19A1	1	homer__GCCACGTG_E-box	3.25	FALSE	1.1934
ATF6B	FDFT1	1	homer__GCCACGTG_E-box	3.25	FALSE	5.88324
ATF6B	HSPA12B	1	homer__GCCACGTG_E-box	3.25	FALSE	1.48423
ATF6B	NKD2	1	homer__GCCACGTG_E-box	3.25	FALSE	3.67734
ATF6B	OPTN	1	homer__GCCACGTG_E-box	3.25	FALSE	2.11045
ATF6B	TRA2B	2	homer__GCCACGTG_E-box	3.25	FALSE	3.64717
ATF6B	USF2	1	homer__GCCACGTG_E-box	3.25	FALSE	12.9727
ATF6B	ABCF1	1	transfac_pro__M00943	3.19	FALSE	4.69643
ATF6B	ATF6B	1	transfac_pro__M00943	3.19	FALSE	NA
ATF6B	ZNF207	2	transfac_pro__M00943	3.19	FALSE	4.60824
ATF6B	MLLT6	1	dbcorrdb__JUN__ENCSR000EEK_1__m1	3.17	FALSE	3.75412
ATF6B	SCAP	1	dbcorrdb__JUN__ENCSR000EEK_1__m1	3.17	FALSE	3.9808
ATF6B	SFRP1	1	dbcorrdb__JUN__ENCSR000EEK_1__m1	3.17	FALSE	4.94181
ATF6B	TGFBR1	1	dbcorrdb__JUN__ENCSR000EEK_1__m1	3.17	FALSE	4.76435
ATF6B	COPS5	1	taipale__Creb3l2_DBD_TGCCACGTGGCA	3.03	FALSE	5.86632
ATF6B	IFI27	1	taipale__Creb3l2_DBD_TGCCACGTGGCA	3.03	FALSE	4.53163
BBX	EPHB1	1	hocomoco__SOX21_HUMAN.H11MO.0.D	3.19	FALSE	100.029
BBX	FAM13B	1	hocomoco__SOX21_HUMAN.H11MO.0.D	3.19	FALSE	87.3852
BBX	FGF14	1	hocomoco__SOX21_HUMAN.H11MO.0.D	3.19	FALSE	69.5365
BBX	GRM7	1	hocomoco__SOX21_HUMAN.H11MO.0.D	3.19	FALSE	93.2279
BBX	PBX1	1	hocomoco__SOX21_HUMAN.H11MO.0.D	3.19	FALSE	84.7156
BBX	SNTB1	1	hocomoco__SOX21_HUMAN.H11MO.0.D	3.19	FALSE	99.6315
BCLAF1	AKAP9	18	dbcorrdb__RBBP5__ENCSR000AQI_1__m1	5.18	FALSE	27.0934
BCLAF1	DNAJC13	17	dbcorrdb__RBBP5__ENCSR000AQI_1__m1	5.18	FALSE	20.9969
BCLAF1	EPC2	19	dbcorrdb__RBBP5__ENCSR000AQI_1__m1	5.18	FALSE	24.1857
BCLAF1	HP1BP3	18	dbcorrdb__RBBP5__ENCSR000AQI_1__m1	5.18	FALSE	16.1055
BCLAF1	INTS3	29	dbcorrdb__RBBP5__ENCSR000AQI_1__m1	5.18	FALSE	27.2291
BCLAF1	N4BP2	20	dbcorrdb__RBBP5__ENCSR000AQI_1__m1	5.18	FALSE	28.0586
BCLAF1	PHIP	3	dbcorrdb__RBBP5__ENCSR000AQI_1__m1	5.18	FALSE	18.2671
BCLAF1	RAPH1	19	dbcorrdb__RBBP5__ENCSR000AQI_1__m1	5.18	FALSE	32.3341
BCLAF1	RIF1	9	dbcorrdb__RBBP5__ENCSR000AQI_1__m1	5.18	FALSE	35.6407
BCLAF1	RPS6KC1	17	dbcorrdb__RBBP5__ENCSR000AQI_1__m1	5.18	FALSE	37.7487
BCLAF1	SREK1	15	dbcorrdb__RBBP5__ENCSR000AQI_1__m1	5.18	FALSE	19.0119
BCLAF1	TARS2	12	dbcorrdb__RBBP5__ENCSR000AQI_1__m1	5.18	FALSE	10.1637
BCLAF1	TSC22D2	10	dbcorrdb__RBBP5__ENCSR000AQI_1__m1	5.18	FALSE	19.0801
BCLAF1	UBE4A	19	dbcorrdb__RBBP5__ENCSR000AQI_1__m1	5.18	FALSE	17.881
BCLAF1	VTA1	27	dbcorrdb__RBBP5__ENCSR000AQI_1__m1	5.18	FALSE	41.8925
BCLAF1	XRN2	18	dbcorrdb__RBBP5__ENCSR000AQI_1__m1	5.18	FALSE	15.9885
BCLAF1	BCLAF1	24	dbcorrdb__TAF1__ENCSR000BJN_1__m1	5.09	FALSE	NA
BCLAF1	DLG1	5	dbcorrdb__TAF1__ENCSR000BJN_1__m1	5.09	FALSE	21.9276
BCLAF1	DYRK1A	9	dbcorrdb__TAF1__ENCSR000BJN_1__m1	5.09	FALSE	25.3019
BCLAF1	FAM126B	5	dbcorrdb__TAF1__ENCSR000BJN_1__m1	5.09	FALSE	25.4879
BCLAF1	INTU	2	dbcorrdb__TAF1__ENCSR000BJN_1__m1	5.09	FALSE	18.9087
BCLAF1	MSL1	4	dbcorrdb__TAF1__ENCSR000BJN_1__m1	5.09	FALSE	27.921
BCLAF1	NFE2L1	14	dbcorrdb__TAF1__ENCSR000BJN_1__m1	5.09	FALSE	28.9679
BCLAF1	RBM12	21	dbcorrdb__TAF1__ENCSR000BJN_1__m1	5.09	FALSE	21.1096
BCLAF1	SEC63	3	dbcorrdb__TAF1__ENCSR000BJN_1__m1	5.09	FALSE	39.719
BCLAF1	SERINC3	2	dbcorrdb__TAF1__ENCSR000BJN_1__m1	5.09	FALSE	19.2665
BCLAF1	USP47	5	dbcorrdb__TAF1__ENCSR000BJN_1__m1	5.09	FALSE	42.6925
BCLAF1	EYA3	15	dbcorrdb__TAF1__ENCSR000BQF_1__m1	4.44	FALSE	18.9019
BCLAF1	FAM172A	18	dbcorrdb__TAF1__ENCSR000BQF_1__m1	4.44	FALSE	37.9315
BCLAF1	PSMD1	10	dbcorrdb__TAF1__ENCSR000BQF_1__m1	4.44	FALSE	23.3965
BCLAF1	UBP1	21	dbcorrdb__TAF1__ENCSR000BQF_1__m1	4.44	FALSE	26.2071
BCLAF1	UBR2	2	dbcorrdb__TAF1__ENCSR000BQF_1__m1	4.44	FALSE	19.7881
BCLAF1	VPS13C	9	dbcorrdb__TAF1__ENCSR000BQF_1__m1	4.44	FALSE	34.3824
BCLAF1	VTI1A	18	dbcorrdb__TAF1__ENCSR000BQF_1__m1	4.44	FALSE	22.9593
BCLAF1	WDR75	16	dbcorrdb__TAF1__ENCSR000BQF_1__m1	4.44	FALSE	11.5914
BCLAF1	ADNP	6	dbcorrdb__TAF1__ENCSR000BJN_1__m1	4.32	FALSE	4.57495
BCLAF1	AFTPH	6	dbcorrdb__TAF1__ENCSR000BJN_1__m1	4.32	FALSE	2.66994
BCLAF1	ANKRD17	7	dbcorrdb__TAF1__ENCSR000BJN_1__m1	4.32	FALSE	11.3941
BCLAF1	APC	6	dbcorrdb__TAF1__ENCSR000BJN_1__m1	4.32	FALSE	6.17011
BCLAF1	ATF7IP	4	dbcorrdb__TAF1__ENCSR000BJN_1__m1	4.32	FALSE	14.3285
BCLAF1	AXIN1	5	dbcorrdb__TAF1__ENCSR000BJN_1__m1	4.32	FALSE	4.34971
BCLAF1	BCL2L13	7	dbcorrdb__TAF1__ENCSR000BJN_1__m1	4.32	FALSE	5.61807
BCLAF1	CAPZA1	1	dbcorrdb__TAF1__ENCSR000BJN_1__m1	4.32	FALSE	8.69041
BCLAF1	CBL	5	dbcorrdb__TAF1__ENCSR000BJN_1__m1	4.32	FALSE	2.60511
BCLAF1	CDC42BPA	7	dbcorrdb__TAF1__ENCSR000BJN_1__m1	4.32	FALSE	11.2124
BCLAF1	CLINT1	1	dbcorrdb__TAF1__ENCSR000BJN_1__m1	4.32	FALSE	3.60877
BCLAF1	CTCF	3	dbcorrdb__TAF1__ENCSR000BJN_1__m1	4.32	FALSE	5.93963
BCLAF1	CUL3	2	dbcorrdb__TAF1__ENCSR000BJN_1__m1	4.32	FALSE	8.04449
BCLAF1	CWC27	3	dbcorrdb__TAF1__ENCSR000BJN_1__m1	4.32	FALSE	6.13985
BCLAF1	CYHR1	4	dbcorrdb__TAF1__ENCSR000BJN_1__m1	4.32	FALSE	3.39739
BCLAF1	DVL3	5	dbcorrdb__TAF1__ENCSR000BJN_1__m1	4.32	FALSE	2.0305
BCLAF1	EPB41L2	6	dbcorrdb__TAF1__ENCSR000BJN_1__m1	4.32	FALSE	15.3225
BCLAF1	EPHX1	3	dbcorrdb__TAF1__ENCSR000BJN_1__m1	4.32	FALSE	8.90195
BCLAF1	FOSL2	2	dbcorrdb__TAF1__ENCSR000BJN_1__m1	4.32	FALSE	5.03105
BCLAF1	GALK2	6	dbcorrdb__TAF1__ENCSR000BJN_1__m1	4.32	FALSE	2.90088
BCLAF1	HIPK3	1	dbcorrdb__TAF1__ENCSR000BJN_1__m1	4.32	FALSE	7.10839
BCLAF1	KDM6A	1	dbcorrdb__TAF1__ENCSR000BJN_1__m1	4.32	FALSE	2.33223
BCLAF1	KIF13A	1	dbcorrdb__TAF1__ENCSR000BJN_1__m1	4.32	FALSE	2.86332
BCLAF1	MBTPS1	6	dbcorrdb__TAF1__ENCSR000BJN_1__m1	4.32	FALSE	4.00912
BCLAF1	METTL4	2	dbcorrdb__TAF1__ENCSR000BJN_1__m1	4.32	FALSE	12.9487
BCLAF1	MSL2	3	dbcorrdb__TAF1__ENCSR000BJN_1__m1	4.32	FALSE	11.1475
BCLAF1	MXI1	5	dbcorrdb__TAF1__ENCSR000BJN_1__m1	4.32	FALSE	2.89467
BCLAF1	NCOA2	4	dbcorrdb__TAF1__ENCSR000BJN_1__m1	4.32	FALSE	8.0434
BCLAF1	NCOA3	3	dbcorrdb__TAF1__ENCSR000BJN_1__m1	4.32	FALSE	9.73372
BCLAF1	NET1	4	dbcorrdb__TAF1__ENCSR000BJN_1__m1	4.32	FALSE	5.32476
BCLAF1	NPHP4	5	dbcorrdb__TAF1__ENCSR000BJN_1__m1	4.32	FALSE	6.97558
BCLAF1	NR3C1	4	dbcorrdb__TAF1__ENCSR000BJN_1__m1	4.32	FALSE	5.53738
BCLAF1	PDS5B	2	dbcorrdb__TAF1__ENCSR000BJN_1__m1	4.32	FALSE	7.41115
BCLAF1	PHLPP2	1	dbcorrdb__TAF1__ENCSR000BJN_1__m1	4.32	FALSE	7.62293
BCLAF1	PPP2R2A	2	dbcorrdb__TAF1__ENCSR000BJN_1__m1	4.32	FALSE	14.6203
BCLAF1	PTP4A2	1	dbcorrdb__TAF1__ENCSR000BJN_1__m1	4.32	FALSE	1.97688
BCLAF1	RAD23B	6	dbcorrdb__TAF1__ENCSR000BJN_1__m1	4.32	FALSE	4.07631
BCLAF1	RAF1	1	dbcorrdb__TAF1__ENCSR000BJN_1__m1	4.32	FALSE	2.98807
BCLAF1	RAP1B	3	dbcorrdb__TAF1__ENCSR000BJN_1__m1	4.32	FALSE	1.78127
BCLAF1	RBM23	4	dbcorrdb__TAF1__ENCSR000BJN_1__m1	4.32	FALSE	16.5723
BCLAF1	RBM5	4	dbcorrdb__TAF1__ENCSR000BJN_1__m1	4.32	FALSE	21.3608
BCLAF1	RDX	1	dbcorrdb__TAF1__ENCSR000BJN_1__m1	4.32	FALSE	1.47866
BCLAF1	RIC8B	7	dbcorrdb__TAF1__ENCSR000BJN_1__m1	4.32	FALSE	5.33879
BCLAF1	RORB	2	dbcorrdb__TAF1__ENCSR000BJN_1__m1	4.32	FALSE	2.80067
BCLAF1	RPRD2	7	dbcorrdb__TAF1__ENCSR000BJN_1__m1	4.32	FALSE	4.21015
BCLAF1	RSRC1	3	dbcorrdb__TAF1__ENCSR000BJN_1__m1	4.32	FALSE	4.23529
BCLAF1	SCMH1	2	dbcorrdb__TAF1__ENCSR000BJN_1__m1	4.32	FALSE	6.69904
BCLAF1	SFPQ	2	dbcorrdb__TAF1__ENCSR000BJN_1__m1	4.32	FALSE	4.31689
BCLAF1	SIK3	8	dbcorrdb__TAF1__ENCSR000BJN_1__m1	4.32	FALSE	17.7769
BCLAF1	SMAD4	6	dbcorrdb__TAF1__ENCSR000BJN_1__m1	4.32	FALSE	6.25152
BCLAF1	TAF15	4	dbcorrdb__TAF1__ENCSR000BJN_1__m1	4.32	FALSE	17.4324
BCLAF1	TAF3	8	dbcorrdb__TAF1__ENCSR000BJN_1__m1	4.32	FALSE	6.74357
BCLAF1	TANK	1	dbcorrdb__TAF1__ENCSR000BJN_1__m1	4.32	FALSE	6.85788
BCLAF1	TBPL1	8	dbcorrdb__TAF1__ENCSR000BJN_1__m1	4.32	FALSE	9.45728
BCLAF1	TCF4	2	dbcorrdb__TAF1__ENCSR000BJN_1__m1	4.32	FALSE	2.13277
BCLAF1	TIA1	8	dbcorrdb__TAF1__ENCSR000BJN_1__m1	4.32	FALSE	3.14511
BCLAF1	TRIP11	6	dbcorrdb__TAF1__ENCSR000BJN_1__m1	4.32	FALSE	8.91757
BCLAF1	VAPA	4	dbcorrdb__TAF1__ENCSR000BJN_1__m1	4.32	FALSE	9.64299
BCLAF1	WBP1	5	dbcorrdb__TAF1__ENCSR000BJN_1__m1	4.32	FALSE	2.4146
BCLAF1	WDR33	5	dbcorrdb__TAF1__ENCSR000BJN_1__m1	4.32	FALSE	6.81052
BCLAF1	WIPF2	7	dbcorrdb__TAF1__ENCSR000BJN_1__m1	4.32	FALSE	4.14858
BCLAF1	YTHDF3	7	dbcorrdb__TAF1__ENCSR000BJN_1__m1	4.32	FALSE	4.14385
BCLAF1	ZFHX3	2	dbcorrdb__TAF1__ENCSR000BJN_1__m1	4.32	FALSE	5.35948
BCLAF1	ZNF507	2	dbcorrdb__TAF1__ENCSR000BJN_1__m1	4.32	FALSE	3.60385
BCLAF1	ZNF638	2	dbcorrdb__TAF1__ENCSR000BJN_1__m1	4.32	FALSE	2.45859
BCLAF1	CHD3	2	dbcorrdb__ELK1__ENCSR000EFU_1__m2	4.17	FALSE	21.7755
BCLAF1	DCAF6	24	dbcorrdb__POLR2A__ENCSR000BHH_1__m1	4.05	FALSE	31.9692
BCLAF1	SNW1	16	dbcorrdb__POLR2A__ENCSR000BHH_1__m1	4.05	FALSE	37.0196
BCLAF1	ATXN2	1	dbcorrdb__ELK1__ENCSR000EFU_1__m2	3.98	FALSE	26.2549
BCLAF1	BDP1	6	dbcorrdb__POLR2A__ENCSR000FAL_1__m1	3.88	FALSE	39.9294
BCLAF1	CDK10	14	dbcorrdb__POLR2A__ENCSR000FAL_1__m1	3.88	FALSE	16.492
BCLAF1	RANBP9	14	dbcorrdb__POLR2A__ENCSR000FAL_1__m1	3.88	FALSE	29.2385
BCLAF1	SOS1	6	dbcorrdb__POLR2A__ENCSR000FAL_1__m1	3.88	FALSE	30.0646
BCLAF1	THADA	6	dbcorrdb__POLR2A__ENCSR000FAL_1__m1	3.88	FALSE	39.034
BCLAF1	LRCH3	11	dbcorrdb__TAF1__ENCSR000BJN_1__m1	3.57	FALSE	28.3215
BCLAF1	ORC2	14	dbcorrdb__TAF1__ENCSR000BJN_1__m1	3.57	FALSE	22.1171
BCLAF1	REV3L	1	dbcorrdb__TAF1__ENCSR000BJN_1__m1	3.57	FALSE	76.72
BCLAF1	SHPRH	10	dbcorrdb__TAF1__ENCSR000BJN_1__m1	3.57	FALSE	22.3642
BCLAF1	STX16	7	dbcorrdb__TAF1__ENCSR000BJN_1__m1	3.57	FALSE	25.5646
BCLAF1	SYNE1	5	dbcorrdb__TAF1__ENCSR000BJN_1__m1	3.57	FALSE	25.7673
BCLAF1	TARDBP	1	dbcorrdb__TAF1__ENCSR000BJN_1__m1	3.57	FALSE	16.258
BCLAF1	ACVR2A	7	dbcorrdb__TAF1__ENCSR000BQF_1__m1	3.52	FALSE	3.64197
BCLAF1	EVI5	2	dbcorrdb__TAF1__ENCSR000BQF_1__m1	3.52	FALSE	6.03506
BCLAF1	FAM91A1	7	dbcorrdb__TAF1__ENCSR000BQF_1__m1	3.52	FALSE	7.84657
BCLAF1	GOLPH3	6	dbcorrdb__TAF1__ENCSR000BQF_1__m1	3.52	FALSE	5.78257
BCLAF1	MAN1A1	4	dbcorrdb__TAF1__ENCSR000BQF_1__m1	3.52	FALSE	5.18889
BCLAF1	NAA35	7	dbcorrdb__TAF1__ENCSR000BQF_1__m1	3.52	FALSE	9.39792
BCLAF1	NCOA7	5	dbcorrdb__TAF1__ENCSR000BQF_1__m1	3.52	FALSE	2.29638
BCLAF1	PRPF4B	7	dbcorrdb__TAF1__ENCSR000BQF_1__m1	3.52	FALSE	14.9794
BCLAF1	SFSWAP	7	dbcorrdb__TAF1__ENCSR000BQF_1__m1	3.52	FALSE	8.20891
BCLAF1	UBXN2B	7	dbcorrdb__TAF1__ENCSR000BKS_1__m1	3.51	FALSE	12.292
BCLAF1	AFG3L2	1	dbcorrdb__NR2C2__ENCSR000EVN_1__m1	3.38	FALSE	4.80472
BCLAF1	AGL	6	dbcorrdb__NR2C2__ENCSR000EVN_1__m1	3.38	FALSE	2.40395
BCLAF1	AHCYL2	6	dbcorrdb__NR2C2__ENCSR000EVN_1__m1	3.38	FALSE	6.34072
BCLAF1	ANAPC5	1	dbcorrdb__NR2C2__ENCSR000EVN_1__m1	3.38	FALSE	15.5566
BCLAF1	ARGLU1	1	dbcorrdb__NR2C2__ENCSR000EVN_1__m1	3.38	FALSE	10.8971
BCLAF1	ARHGAP12	5	dbcorrdb__NR2C2__ENCSR000EVN_1__m1	3.38	FALSE	2.13483
BCLAF1	ASB3	6	dbcorrdb__NR2C2__ENCSR000EVN_1__m1	3.38	FALSE	9.74168
BCLAF1	ASXL2	6	dbcorrdb__NR2C2__ENCSR000EVN_1__m1	3.38	FALSE	8.22693
BCLAF1	ATF6B	5	dbcorrdb__NR2C2__ENCSR000EVN_1__m1	3.38	FALSE	3.68295
BCLAF1	BRWD3	5	dbcorrdb__NR2C2__ENCSR000EVN_1__m1	3.38	FALSE	1.25823
BCLAF1	CAPS2	4	dbcorrdb__NR2C2__ENCSR000EVN_1__m1	3.38	FALSE	9.06178
BCLAF1	CASD1	5	dbcorrdb__NR2C2__ENCSR000EVN_1__m1	3.38	FALSE	3.31019
BCLAF1	CCDC152	4	dbcorrdb__NR2C2__ENCSR000EVN_1__m1	3.38	FALSE	3.86735
BCLAF1	CDK12	5	dbcorrdb__NR2C2__ENCSR000EVN_1__m1	3.38	FALSE	2.96941
BCLAF1	CDKAL1	2	dbcorrdb__NR2C2__ENCSR000EVN_1__m1	3.38	FALSE	40.3065
BCLAF1	CHD8	5	dbcorrdb__NR2C2__ENCSR000EVN_1__m1	3.38	FALSE	4.49467
BCLAF1	CNOT10	6	dbcorrdb__NR2C2__ENCSR000EVN_1__m1	3.38	FALSE	5.33974
BCLAF1	DALRD3	5	dbcorrdb__NR2C2__ENCSR000EVN_1__m1	3.38	FALSE	8.5443
BCLAF1	DDX18	5	dbcorrdb__NR2C2__ENCSR000EVN_1__m1	3.38	FALSE	2.71092
BCLAF1	DDX21	5	dbcorrdb__NR2C2__ENCSR000EVN_1__m1	3.38	FALSE	5.01355
BCLAF1	DHRS7B	6	dbcorrdb__NR2C2__ENCSR000EVN_1__m1	3.38	FALSE	2.41836
BCLAF1	DNAH7	5	dbcorrdb__NR2C2__ENCSR000EVN_1__m1	3.38	FALSE	3.93639
BCLAF1	DYM	6	dbcorrdb__NR2C2__ENCSR000EVN_1__m1	3.38	FALSE	16.8191
BCLAF1	EFHC1	5	dbcorrdb__NR2C2__ENCSR000EVN_1__m1	3.38	FALSE	11.5613
BCLAF1	EIF2A	5	dbcorrdb__NR2C2__ENCSR000EVN_1__m1	3.38	FALSE	3.54797
BCLAF1	ELP2	6	dbcorrdb__NR2C2__ENCSR000EVN_1__m1	3.38	FALSE	1.74835
BCLAF1	FBXO32	6	dbcorrdb__NR2C2__ENCSR000EVN_1__m1	3.38	FALSE	2.1839
BCLAF1	FNBP1L	2	dbcorrdb__NR2C2__ENCSR000EVN_1__m1	3.38	FALSE	3.79041
BCLAF1	FOXJ3	6	dbcorrdb__NR2C2__ENCSR000EVN_1__m1	3.38	FALSE	3.4229
BCLAF1	FUBP1	5	dbcorrdb__NR2C2__ENCSR000EVN_1__m1	3.38	FALSE	6.82369
BCLAF1	GLCCI1	4	dbcorrdb__NR2C2__ENCSR000EVN_1__m1	3.38	FALSE	7.56648
BCLAF1	GON4L	6	dbcorrdb__NR2C2__ENCSR000EVN_1__m1	3.38	FALSE	5.23552
BCLAF1	GOPC	6	dbcorrdb__NR2C2__ENCSR000EVN_1__m1	3.38	FALSE	4.7638
BCLAF1	GSPT1	6	dbcorrdb__NR2C2__ENCSR000EVN_1__m1	3.38	FALSE	13.1367
BCLAF1	HLTF	6	dbcorrdb__NR2C2__ENCSR000EVN_1__m1	3.38	FALSE	3.06234
BCLAF1	HNRNPC	5	dbcorrdb__NR2C2__ENCSR000EVN_1__m1	3.38	FALSE	2.99952
BCLAF1	IFT20	4	dbcorrdb__NR2C2__ENCSR000EVN_1__m1	3.38	FALSE	5.42843
BCLAF1	IFT74	5	dbcorrdb__NR2C2__ENCSR000EVN_1__m1	3.38	FALSE	3.85148
BCLAF1	ITFG2	3	dbcorrdb__NR2C2__ENCSR000EVN_1__m1	3.38	FALSE	12.5225
BCLAF1	KPNB1	2	dbcorrdb__NR2C2__ENCSR000EVN_1__m1	3.38	FALSE	10.5571
BCLAF1	LENG1	5	dbcorrdb__NR2C2__ENCSR000EVN_1__m1	3.38	FALSE	4.78204
BCLAF1	LRFN2	4	dbcorrdb__NR2C2__ENCSR000EVN_1__m1	3.38	FALSE	3.32
BCLAF1	LRRC49	5	dbcorrdb__NR2C2__ENCSR000EVN_1__m1	3.38	FALSE	3.81608
BCLAF1	LRRFIP2	4	dbcorrdb__NR2C2__ENCSR000EVN_1__m1	3.38	FALSE	10.0035
BCLAF1	LYST	6	dbcorrdb__NR2C2__ENCSR000EVN_1__m1	3.38	FALSE	15.569
BCLAF1	MBD5	5	dbcorrdb__NR2C2__ENCSR000EVN_1__m1	3.38	FALSE	3.1269
BCLAF1	MDM2	5	dbcorrdb__NR2C2__ENCSR000EVN_1__m1	3.38	FALSE	9.64898
BCLAF1	MEF2A	5	dbcorrdb__NR2C2__ENCSR000EVN_1__m1	3.38	FALSE	3.51224
BCLAF1	MMP23B	3	dbcorrdb__NR2C2__ENCSR000EVN_1__m1	3.38	FALSE	1.12944
BCLAF1	MON2	6	dbcorrdb__NR2C2__ENCSR000EVN_1__m1	3.38	FALSE	12.3205
BCLAF1	MTF2	4	dbcorrdb__NR2C2__ENCSR000EVN_1__m1	3.38	FALSE	13.0054
BCLAF1	N4BP2L1	2	dbcorrdb__NR2C2__ENCSR000EVN_1__m1	3.38	FALSE	3.43286
BCLAF1	NAA50	1	dbcorrdb__NR2C2__ENCSR000EVN_1__m1	3.38	FALSE	10.4119
BCLAF1	NBEAL1	3	dbcorrdb__NR2C2__ENCSR000EVN_1__m1	3.38	FALSE	5.78788
BCLAF1	NPEPPS	1	dbcorrdb__NR2C2__ENCSR000EVN_1__m1	3.38	FALSE	17.2381
BCLAF1	NR1D2	3	dbcorrdb__NR2C2__ENCSR000EVN_1__m1	3.38	FALSE	1.54624
BCLAF1	ORC4	5	dbcorrdb__NR2C2__ENCSR000EVN_1__m1	3.38	FALSE	8.53783
BCLAF1	PACS1	6	dbcorrdb__NR2C2__ENCSR000EVN_1__m1	3.38	FALSE	12.188
BCLAF1	PAPOLA	6	dbcorrdb__NR2C2__ENCSR000EVN_1__m1	3.38	FALSE	14.657
BCLAF1	PER3	4	dbcorrdb__NR2C2__ENCSR000EVN_1__m1	3.38	FALSE	1.94428
BCLAF1	PHF20	2	dbcorrdb__NR2C2__ENCSR000EVN_1__m1	3.38	FALSE	2.53518
BCLAF1	PHF20L1	5	dbcorrdb__NR2C2__ENCSR000EVN_1__m1	3.38	FALSE	13.5871
BCLAF1	POLD3	5	dbcorrdb__NR2C2__ENCSR000EVN_1__m1	3.38	FALSE	9.1283
BCLAF1	PRPF40A	2	dbcorrdb__NR2C2__ENCSR000EVN_1__m1	3.38	FALSE	17.8266
BCLAF1	PTPN1	5	dbcorrdb__NR2C2__ENCSR000EVN_1__m1	3.38	FALSE	11.3973
BCLAF1	RANBP10	1	dbcorrdb__NR2C2__ENCSR000EVN_1__m1	3.38	FALSE	6.26167
BCLAF1	RASAL2	2	dbcorrdb__NR2C2__ENCSR000EVN_1__m1	3.38	FALSE	5.40655
BCLAF1	RASSF1	5	dbcorrdb__NR2C2__ENCSR000EVN_1__m1	3.38	FALSE	5.57623
BCLAF1	RBM26	11	dbcorrdb__NR2C2__ENCSR000EVN_1__m1	3.38	FALSE	23.8023
BCLAF1	REPS1	3	dbcorrdb__NR2C2__ENCSR000EVN_1__m1	3.38	FALSE	5.16908
BCLAF1	RNF10	3	dbcorrdb__NR2C2__ENCSR000EVN_1__m1	3.38	FALSE	8.42184
BCLAF1	RNF121	5	dbcorrdb__NR2C2__ENCSR000EVN_1__m1	3.38	FALSE	6.86695
BCLAF1	RNMT	6	dbcorrdb__NR2C2__ENCSR000EVN_1__m1	3.38	FALSE	6.72797
BCLAF1	SAMM50	5	dbcorrdb__NR2C2__ENCSR000EVN_1__m1	3.38	FALSE	2.6903
BCLAF1	SAP130	5	dbcorrdb__NR2C2__ENCSR000EVN_1__m1	3.38	FALSE	4.6934
BCLAF1	SERINC1	6	dbcorrdb__NR2C2__ENCSR000EVN_1__m1	3.38	FALSE	4.86574
BCLAF1	SETD7	5	dbcorrdb__NR2C2__ENCSR000EVN_1__m1	3.38	FALSE	1.69677
BCLAF1	SLC25A36	1	dbcorrdb__NR2C2__ENCSR000EVN_1__m1	3.38	FALSE	1.6933
BCLAF1	SORBS2	5	dbcorrdb__NR2C2__ENCSR000EVN_1__m1	3.38	FALSE	3.37278
BCLAF1	STK11IP	6	dbcorrdb__NR2C2__ENCSR000EVN_1__m1	3.38	FALSE	12.3296
BCLAF1	SUZ12	5	dbcorrdb__NR2C2__ENCSR000EVN_1__m1	3.38	FALSE	5.40102
BCLAF1	TBC1D15	4	dbcorrdb__NR2C2__ENCSR000EVN_1__m1	3.38	FALSE	4.88206
BCLAF1	TCERG1	6	dbcorrdb__NR2C2__ENCSR000EVN_1__m1	3.38	FALSE	12.9925
BCLAF1	TERF2IP	5	dbcorrdb__NR2C2__ENCSR000EVN_1__m1	3.38	FALSE	4.50867
BCLAF1	TGOLN2	5	dbcorrdb__NR2C2__ENCSR000EVN_1__m1	3.38	FALSE	3.20823
BCLAF1	THRAP3	3	dbcorrdb__NR2C2__ENCSR000EVN_1__m1	3.38	FALSE	7.58027
BCLAF1	TIAL1	3	dbcorrdb__NR2C2__ENCSR000EVN_1__m1	3.38	FALSE	3.60486
BCLAF1	TMF1	6	dbcorrdb__NR2C2__ENCSR000EVN_1__m1	3.38	FALSE	6.38573
BCLAF1	TRAF3IP1	4	dbcorrdb__NR2C2__ENCSR000EVN_1__m1	3.38	FALSE	8.46645
BCLAF1	TRPC4AP	5	dbcorrdb__NR2C2__ENCSR000EVN_1__m1	3.38	FALSE	6.608
BCLAF1	TSG101	6	dbcorrdb__NR2C2__ENCSR000EVN_1__m1	3.38	FALSE	3.40159
BCLAF1	UBE2D2	3	dbcorrdb__NR2C2__ENCSR000EVN_1__m1	3.38	FALSE	7.58203
BCLAF1	UBR4	6	dbcorrdb__NR2C2__ENCSR000EVN_1__m1	3.38	FALSE	7.91557
BCLAF1	USP54	2	dbcorrdb__NR2C2__ENCSR000EVN_1__m1	3.38	FALSE	10.9484
BCLAF1	UVRAG	5	dbcorrdb__NR2C2__ENCSR000EVN_1__m1	3.38	FALSE	2.63525
BCLAF1	WAC	3	dbcorrdb__NR2C2__ENCSR000EVN_1__m1	3.38	FALSE	7.39635
BCLAF1	WDR54	3	dbcorrdb__NR2C2__ENCSR000EVN_1__m1	3.38	FALSE	3.25861
BCLAF1	WNK1	4	dbcorrdb__NR2C2__ENCSR000EVN_1__m1	3.38	FALSE	4.376
BCLAF1	WNK3	3	dbcorrdb__NR2C2__ENCSR000EVN_1__m1	3.38	FALSE	1.33031
BCLAF1	WWP1	5	dbcorrdb__NR2C2__ENCSR000EVN_1__m1	3.38	FALSE	2.91922
BCLAF1	YME1L1	4	dbcorrdb__NR2C2__ENCSR000EVN_1__m1	3.38	FALSE	4.43282
BCLAF1	YTHDC1	5	dbcorrdb__NR2C2__ENCSR000EVN_1__m1	3.38	FALSE	5.58257
BCLAF1	ZCCHC17	5	dbcorrdb__NR2C2__ENCSR000EVN_1__m1	3.38	FALSE	8.7703
BCLAF1	ZFP90	9	dbcorrdb__NR2C2__ENCSR000EVN_1__m1	3.38	FALSE	11.0877
BCLAF1	ZNF655	6	dbcorrdb__NR2C2__ENCSR000EVN_1__m1	3.38	FALSE	2.5194
BCLAF1	ZNF804A	6	dbcorrdb__NR2C2__ENCSR000EVN_1__m1	3.38	FALSE	2.91738
BCLAF1	ZRANB2	6	dbcorrdb__NR2C2__ENCSR000EVN_1__m1	3.38	FALSE	11.4419
BCLAF1	MBNL2	1	dbcorrdb__ELK1__ENCSR000EFU_1__m2	3.29	FALSE	49.3554
BCLAF1	COPB1	10	dbcorrdb__POLR2A__ENCSR000DLY_1__m1	3.25	FALSE	24.7159
BCLAF1	POGZ	10	dbcorrdb__POLR2A__ENCSR000DLY_1__m1	3.25	FALSE	20.7942
BCLAF1	C11orf58	5	dbcorrdb__NR2C2__ENCSR000EVN_1__m1	3.22	FALSE	20.7151
BCLAF1	PTPN21	1	dbcorrdb__MXI1__ENCSR000EIA_1__m4	3.2	FALSE	26.4486
BCLAF1	RRAS2	1	dbcorrdb__MXI1__ENCSR000EIA_1__m4	3.2	FALSE	22.13
BCLAF1	NDUFA10	1	dbcorrdb__POLR2A__ENCSR000EAR_1__m1	3.19	FALSE	39.2464
BCLAF1	ANGEL2	3	dbcorrdb__POLR2A__ENCSR000EAD_1__m1	3.16	FALSE	1.85272
BCLAF1	ANKHD1-EIF4EBP3	4	dbcorrdb__POLR2A__ENCSR000EAD_1__m1	3.16	FALSE	5.94308
BCLAF1	C16orf58	4	dbcorrdb__POLR2A__ENCSR000EAD_1__m1	3.16	FALSE	1.85951
BCLAF1	C9orf85	3	dbcorrdb__POLR2A__ENCSR000EAD_1__m1	3.16	FALSE	3.11898
BCLAF1	CADM1	5	dbcorrdb__POLR2A__ENCSR000EAD_1__m1	3.16	FALSE	5.56922
BCLAF1	CAND1	4	dbcorrdb__POLR2A__ENCSR000EAD_1__m1	3.16	FALSE	7.20441
BCLAF1	CAPN7	4	dbcorrdb__POLR2A__ENCSR000EAD_1__m1	3.16	FALSE	3.12661
BCLAF1	CASP8AP2	2	dbcorrdb__POLR2A__ENCSR000EAD_1__m1	3.16	FALSE	5.00158
BCLAF1	CCDC102B	3	dbcorrdb__POLR2A__ENCSR000EAD_1__m1	3.16	FALSE	2.67009
BCLAF1	CHD9	3	dbcorrdb__POLR2A__ENCSR000EAD_1__m1	3.16	FALSE	12.4571
BCLAF1	DYNC1LI2	3	dbcorrdb__POLR2A__ENCSR000EAD_1__m1	3.16	FALSE	6.69204
BCLAF1	EIF3E	4	dbcorrdb__POLR2A__ENCSR000EAD_1__m1	3.16	FALSE	10.519
BCLAF1	EPS15	2	dbcorrdb__POLR2A__ENCSR000EAD_1__m1	3.16	FALSE	20.4539
BCLAF1	FAM120B	4	dbcorrdb__POLR2A__ENCSR000EAD_1__m1	3.16	FALSE	18.3548
BCLAF1	FUS	3	dbcorrdb__POLR2A__ENCSR000EAD_1__m1	3.16	FALSE	3.08871
BCLAF1	GPBP1L1	4	dbcorrdb__POLR2A__ENCSR000EAD_1__m1	3.16	FALSE	11.0522
BCLAF1	GTF2I	4	dbcorrdb__POLR2A__ENCSR000EAD_1__m1	3.16	FALSE	1.62358
BCLAF1	HDAC2	2	dbcorrdb__POLR2A__ENCSR000EAD_1__m1	3.16	FALSE	5.73351
BCLAF1	IFT172	3	dbcorrdb__POLR2A__ENCSR000EAD_1__m1	3.16	FALSE	9.73516
BCLAF1	IFT52	3	dbcorrdb__POLR2A__ENCSR000EAD_1__m1	3.16	FALSE	7.89708
BCLAF1	KIF3A	3	dbcorrdb__POLR2A__ENCSR000EAD_1__m1	3.16	FALSE	18.2184
BCLAF1	KIF6	2	dbcorrdb__POLR2A__ENCSR000EAD_1__m1	3.16	FALSE	10.8683
BCLAF1	LUC7L3	4	dbcorrdb__POLR2A__ENCSR000EAD_1__m1	3.16	FALSE	2.31941
BCLAF1	MAPKAP1	3	dbcorrdb__POLR2A__ENCSR000EAD_1__m1	3.16	FALSE	5.55807
BCLAF1	MIB1	5	dbcorrdb__POLR2A__ENCSR000EAD_1__m1	3.16	FALSE	6.93133
BCLAF1	NCOA5	4	dbcorrdb__POLR2A__ENCSR000EAD_1__m1	3.16	FALSE	4.80943
BCLAF1	NFXL1	4	dbcorrdb__POLR2A__ENCSR000EAD_1__m1	3.16	FALSE	2.9717
BCLAF1	NR1D1	2	dbcorrdb__POLR2A__ENCSR000EAD_1__m1	3.16	FALSE	3.36512
BCLAF1	PAN2	4	dbcorrdb__POLR2A__ENCSR000EAD_1__m1	3.16	FALSE	10.8355
BCLAF1	PATL1	4	dbcorrdb__POLR2A__ENCSR000EAD_1__m1	3.16	FALSE	2.59517
BCLAF1	POLI	3	dbcorrdb__POLR2A__ENCSR000EAD_1__m1	3.16	FALSE	6.02756
BCLAF1	PPP2R3A	2	dbcorrdb__POLR2A__ENCSR000EAD_1__m1	3.16	FALSE	4.66344
BCLAF1	PSPC1	3	dbcorrdb__POLR2A__ENCSR000EAD_1__m1	3.16	FALSE	5.23568
BCLAF1	RB1	5	dbcorrdb__POLR2A__ENCSR000EAD_1__m1	3.16	FALSE	9.75607
BCLAF1	RSBN1	5	dbcorrdb__POLR2A__ENCSR000EAD_1__m1	3.16	FALSE	10.9006
BCLAF1	SETD5	4	dbcorrdb__POLR2A__ENCSR000EAD_1__m1	3.16	FALSE	11.2797
BCLAF1	SLC40A1	2	dbcorrdb__POLR2A__ENCSR000EAD_1__m1	3.16	FALSE	1.29558
BCLAF1	SMARCA5	4	dbcorrdb__POLR2A__ENCSR000EAD_1__m1	3.16	FALSE	1.56454
BCLAF1	TASP1	4	dbcorrdb__POLR2A__ENCSR000EAD_1__m1	3.16	FALSE	6.18884
BCLAF1	TMEM106B	3	dbcorrdb__POLR2A__ENCSR000EAD_1__m1	3.16	FALSE	1.11429
BCLAF1	TSEN2	1	dbcorrdb__POLR2A__ENCSR000EAD_1__m1	3.16	FALSE	11.0345
BCLAF1	TULP3	3	dbcorrdb__POLR2A__ENCSR000EAD_1__m1	3.16	FALSE	5.95043
BCLAF1	UBE4B	2	dbcorrdb__POLR2A__ENCSR000EAD_1__m1	3.16	FALSE	8.86346
BCLAF1	UIMC1	3	dbcorrdb__POLR2A__ENCSR000EAD_1__m1	3.16	FALSE	3.01276
BCLAF1	USP48	4	dbcorrdb__POLR2A__ENCSR000EAD_1__m1	3.16	FALSE	3.6323
BCLAF1	WARS2	3	dbcorrdb__POLR2A__ENCSR000EAD_1__m1	3.16	FALSE	4.99757
BCLAF1	WDR19	2	dbcorrdb__POLR2A__ENCSR000EAD_1__m1	3.16	FALSE	3.20532
BCLAF1	WDR34	3	dbcorrdb__POLR2A__ENCSR000EAD_1__m1	3.16	FALSE	16.7788
BCLAF1	XRCC5	3	dbcorrdb__POLR2A__ENCSR000EAD_1__m1	3.16	FALSE	4.81164
BCLAF1	YLPM1	3	dbcorrdb__POLR2A__ENCSR000EAD_1__m1	3.16	FALSE	3.169
BCLAF1	ZBTB44	4	dbcorrdb__POLR2A__ENCSR000EAD_1__m1	3.16	FALSE	8.07222
BCLAF1	ZFP36	3	dbcorrdb__POLR2A__ENCSR000EAD_1__m1	3.16	FALSE	1.72579
BCLAF1	ZNF207	4	dbcorrdb__POLR2A__ENCSR000EAD_1__m1	3.16	FALSE	19.2685
BCLAF1	CDC5L	2	dbcorrdb__POLR2A__ENCSR000DLY_1__m1	3.15	FALSE	3.54752
BCLAF1	DCP1A	4	dbcorrdb__POLR2A__ENCSR000DLY_1__m1	3.15	FALSE	6.27929
BCLAF1	DDX23	1	dbcorrdb__POLR2A__ENCSR000DLY_1__m1	3.15	FALSE	3.21431
BCLAF1	DNM1L	2	dbcorrdb__POLR2A__ENCSR000DLY_1__m1	3.15	FALSE	7.51153
BCLAF1	DTNBP1	1	dbcorrdb__POLR2A__ENCSR000DLY_1__m1	3.15	FALSE	6.7441
BCLAF1	EDEM3	2	dbcorrdb__POLR2A__ENCSR000DLY_1__m1	3.15	FALSE	18.5628
BCLAF1	FNDC3B	1	dbcorrdb__POLR2A__ENCSR000DLY_1__m1	3.15	FALSE	4.06295
BCLAF1	MKLN1	3	dbcorrdb__POLR2A__ENCSR000DLY_1__m1	3.15	FALSE	3.10162
BCLAF1	NDUFS1	1	dbcorrdb__POLR2A__ENCSR000DLY_1__m1	3.15	FALSE	8.87617
BCLAF1	NMD3	2	dbcorrdb__POLR2A__ENCSR000DLY_1__m1	3.15	FALSE	4.33674
BCLAF1	TBC1D19	1	dbcorrdb__POLR2A__ENCSR000DLY_1__m1	3.15	FALSE	8.08334
BCLAF1	THOC2	1	dbcorrdb__POLR2A__ENCSR000DLY_1__m1	3.15	FALSE	4.85789
BCLAF1	ZNF197	2	dbcorrdb__POLR2A__ENCSR000DLY_1__m1	3.15	FALSE	4.43584
BCLAF1	AASDH	1	dbcorrdb__POLR2A__ENCSR000FAJ_1__m2	3.11	FALSE	16.762
BCLAF1	AGPAT5	1	dbcorrdb__POLR2A__ENCSR000FAJ_1__m2	3.11	FALSE	4.57904
BCLAF1	AP4M1	1	dbcorrdb__POLR2A__ENCSR000FAJ_1__m2	3.11	FALSE	7.58931
BCLAF1	ARHGAP17	1	dbcorrdb__POLR2A__ENCSR000FAJ_1__m2	3.11	FALSE	19.2885
BCLAF1	BAIAP3	1	dbcorrdb__POLR2A__ENCSR000FAJ_1__m2	3.11	FALSE	1.88063
BCLAF1	CEP120	1	dbcorrdb__POLR2A__ENCSR000FAJ_1__m2	3.11	FALSE	9.66036
BCLAF1	FAM117B	1	dbcorrdb__POLR2A__ENCSR000FAJ_1__m2	3.11	FALSE	4.73271
BCLAF1	FAM184A	1	dbcorrdb__POLR2A__ENCSR000FAJ_1__m2	3.11	FALSE	7.76015
BCLAF1	FANK1	2	dbcorrdb__POLR2A__ENCSR000FAJ_1__m2	3.11	FALSE	3.49417
BCLAF1	FBF1	1	dbcorrdb__POLR2A__ENCSR000FAJ_1__m2	3.11	FALSE	3.29515
BCLAF1	FBXW7	3	dbcorrdb__POLR2A__ENCSR000FAJ_1__m2	3.11	FALSE	5.02354
BCLAF1	GALNT2	1	dbcorrdb__POLR2A__ENCSR000FAJ_1__m2	3.11	FALSE	3.48693
BCLAF1	GNE	1	dbcorrdb__POLR2A__ENCSR000FAJ_1__m2	3.11	FALSE	5.16882
BCLAF1	GRM5	1	dbcorrdb__POLR2A__ENCSR000FAJ_1__m2	3.11	FALSE	1.84192
BCLAF1	HNRNPR	1	dbcorrdb__POLR2A__ENCSR000FAJ_1__m2	3.11	FALSE	13.0823
BCLAF1	HOMER1	1	dbcorrdb__POLR2A__ENCSR000FAJ_1__m2	3.11	FALSE	3.27658
BCLAF1	KCTD3	1	dbcorrdb__POLR2A__ENCSR000FAJ_1__m2	3.11	FALSE	1.74011
BCLAF1	L3MBTL3	1	dbcorrdb__POLR2A__ENCSR000FAJ_1__m2	3.11	FALSE	2.29532
BCLAF1	LUC7L	1	dbcorrdb__POLR2A__ENCSR000FAJ_1__m2	3.11	FALSE	16.8815
BCLAF1	PHACTR2	1	dbcorrdb__POLR2A__ENCSR000FAJ_1__m2	3.11	FALSE	2.80809
BCLAF1	PKN2	1	dbcorrdb__POLR2A__ENCSR000FAJ_1__m2	3.11	FALSE	15.8732
BCLAF1	QRICH1	1	dbcorrdb__POLR2A__ENCSR000FAJ_1__m2	3.11	FALSE	4.02096
BCLAF1	RAB28	1	dbcorrdb__POLR2A__ENCSR000FAJ_1__m2	3.11	FALSE	13.4796
BCLAF1	RANBP2	1	dbcorrdb__POLR2A__ENCSR000FAJ_1__m2	3.11	FALSE	3.93841
BCLAF1	RGL1	1	dbcorrdb__POLR2A__ENCSR000FAJ_1__m2	3.11	FALSE	3.66195
BCLAF1	RHEB	1	dbcorrdb__POLR2A__ENCSR000FAJ_1__m2	3.11	FALSE	2.79239
BCLAF1	SAV1	1	dbcorrdb__POLR2A__ENCSR000FAJ_1__m2	3.11	FALSE	3.29117
BCLAF1	SCUBE3	2	dbcorrdb__POLR2A__ENCSR000FAJ_1__m2	3.11	FALSE	7.5282
BCLAF1	SDCCAG8	1	dbcorrdb__POLR2A__ENCSR000FAJ_1__m2	3.11	FALSE	4.38183
BCLAF1	SH3GLB1	1	dbcorrdb__POLR2A__ENCSR000FAJ_1__m2	3.11	FALSE	2.93628
BCLAF1	SLC25A28	1	dbcorrdb__POLR2A__ENCSR000FAJ_1__m2	3.11	FALSE	6.58737
BCLAF1	SNED1	1	dbcorrdb__POLR2A__ENCSR000FAJ_1__m2	3.11	FALSE	10.713
BCLAF1	STAU1	2	dbcorrdb__POLR2A__ENCSR000FAJ_1__m2	3.11	FALSE	3.64812
BCLAF1	TTC12	1	dbcorrdb__POLR2A__ENCSR000FAJ_1__m2	3.11	FALSE	9.67089
BCLAF1	UBAP1	1	dbcorrdb__POLR2A__ENCSR000FAJ_1__m2	3.11	FALSE	16.8398
BCLAF1	ZBTB40	1	dbcorrdb__POLR2A__ENCSR000FAJ_1__m2	3.11	FALSE	2.65682
BCLAF1	AGFG1	1	dbcorrdb__POLR2A__ENCSR000EAM_1__m1	3.05	FALSE	17.2935
BCLAF1	APPBP2	1	dbcorrdb__NR2C2__ENCSR000EVS_1__m1	3.05	FALSE	3.8808
BCLAF1	BTBD1	1	dbcorrdb__NR2C2__ENCSR000EVS_1__m1	3.05	FALSE	4.54307
BCLAF1	FANCC	1	dbcorrdb__POLR2A__ENCSR000EAM_1__m1	3.05	FALSE	5.29641
BCLAF1	FANCL	1	dbcorrdb__POLR2A__ENCSR000EAM_1__m1	3.05	FALSE	5.254
BCLAF1	HELZ	1	dbcorrdb__POLR2A__ENCSR000EAM_1__m1	3.05	FALSE	2.88288
BCLAF1	ITGB5	1	dbcorrdb__NR2C2__ENCSR000EVS_1__m1	3.05	FALSE	5.71771
BCLAF1	KLHDC2	2	dbcorrdb__NR2C2__ENCSR000EVS_1__m1	3.05	FALSE	2.27896
BCLAF1	KPNA1	1	dbcorrdb__NR2C2__ENCSR000EVS_1__m1	3.05	FALSE	3.84773
BCLAF1	PCID2	1	dbcorrdb__NR2C2__ENCSR000EVS_1__m1	3.05	FALSE	5.49855
BCLAF1	RBM33	1	dbcorrdb__NR2C2__ENCSR000EVS_1__m1	3.05	FALSE	10.953
BCLAF1	SEL1L	1	dbcorrdb__NR2C2__ENCSR000EVS_1__m1	3.05	FALSE	10.5131
BCLAF1	SF3A3	1	dbcorrdb__NR2C2__ENCSR000EVS_1__m1	3.05	FALSE	5.02195
BCLAF1	SRSF10	1	dbcorrdb__NR2C2__ENCSR000EVS_1__m1	3.05	FALSE	17.4854
BCLAF1	STK38	1	dbcorrdb__POLR2A__ENCSR000EAM_1__m1	3.05	FALSE	3.82926
BCLAF1	TRRAP	1	dbcorrdb__NR2C2__ENCSR000EVS_1__m1	3.05	FALSE	3.16437
BCLAF1	USF2	1	dbcorrdb__POLR2A__ENCSR000EAM_1__m1	3.05	FALSE	3.50544
BCLAF1	VEZF1	1	dbcorrdb__POLR2A__ENCSR000EAM_1__m1	3.05	FALSE	2.66215
BDP1	AHCYL2	1	dbcorrdb__POLR3A__ENCSR000DNU_1__m2	3.69	FALSE	27.4344
BDP1	ANKHD1-EIF4EBP3	1	dbcorrdb__POLR3A__ENCSR000DNU_1__m2	3.69	FALSE	14.1129
BDP1	ANKLE2	1	dbcorrdb__POLR3A__ENCSR000DNU_1__m2	3.69	FALSE	14.1288
BDP1	ANKRD30BL	1	dbcorrdb__POLR3A__ENCSR000DNU_1__m2	3.69	FALSE	1.91438
BDP1	ARHGEF3	1	dbcorrdb__POLR3A__ENCSR000DNU_1__m2	3.69	FALSE	11.4037
BDP1	ARL13B	1	dbcorrdb__POLR3A__ENCSR000DNU_1__m2	3.69	FALSE	10.9958
BDP1	ASXL2	1	dbcorrdb__POLR3A__ENCSR000DNU_1__m2	3.69	FALSE	11.5174
BDP1	ATF7IP	1	dbcorrdb__POLR3A__ENCSR000DNU_1__m2	3.69	FALSE	6.78628
BDP1	ATG10	1	dbcorrdb__POLR3A__ENCSR000DNU_1__m2	3.69	FALSE	12.7754
BDP1	ATP13A3	1	dbcorrdb__POLR3A__ENCSR000DNU_1__m2	3.69	FALSE	6.1263
BDP1	ATP2B4	1	dbcorrdb__POLR3A__ENCSR000DNU_1__m2	3.69	FALSE	5.38869
BDP1	ATXN2	1	dbcorrdb__POLR3A__ENCSR000DNU_1__m2	3.69	FALSE	13.9747
BDP1	B3GALNT2	1	dbcorrdb__POLR3A__ENCSR000DNU_1__m2	3.69	FALSE	16.8439
BDP1	BAZ2A	1	dbcorrdb__POLR3A__ENCSR000DNU_1__m2	3.69	FALSE	8.29817
BDP1	BCL2L13	1	dbcorrdb__POLR3A__ENCSR000DNU_1__m2	3.69	FALSE	5.59135
BDP1	BCLAF1	2	dbcorrdb__POLR3A__ENCSR000DNU_1__m2	3.69	FALSE	23.9866
BDP1	C5	1	dbcorrdb__POLR3A__ENCSR000DNU_1__m2	3.69	FALSE	5.56627
BDP1	CAPZA1	1	dbcorrdb__POLR3A__ENCSR000DNU_1__m2	3.69	FALSE	12.7831
BDP1	CBL	1	dbcorrdb__POLR3A__ENCSR000DNU_1__m2	3.69	FALSE	3.3389
BDP1	CCPG1	1	dbcorrdb__POLR3A__ENCSR000DNU_1__m2	3.69	FALSE	2.11849
BDP1	CDK12	1	dbcorrdb__POLR3A__ENCSR000DNU_1__m2	3.69	FALSE	11.0054
BDP1	CDKAL1	1	dbcorrdb__POLR3A__ENCSR000DNU_1__m2	3.69	FALSE	15.7311
BDP1	CDS2	1	dbcorrdb__POLR3A__ENCSR000DNU_1__m2	3.69	FALSE	5.92667
BDP1	CHD9	2	dbcorrdb__POLR3A__ENCSR000DNU_1__m2	3.69	FALSE	25.7587
BDP1	CLIC4	1	dbcorrdb__POLR3A__ENCSR000DNU_1__m2	3.69	FALSE	4.95159
BDP1	COPB1	1	dbcorrdb__POLR3A__ENCSR000DNU_1__m2	3.69	FALSE	5.28492
BDP1	CRLF3	1	dbcorrdb__POLR3A__ENCSR000DNU_1__m2	3.69	FALSE	3.57059
BDP1	CSNK1A1	1	dbcorrdb__POLR3A__ENCSR000DNU_1__m2	3.69	FALSE	7.25033
BDP1	CTNNA1	1	dbcorrdb__POLR3A__ENCSR000DNU_1__m2	3.69	FALSE	6.44049
BDP1	DBT	1	dbcorrdb__POLR3A__ENCSR000DNU_1__m2	3.69	FALSE	5.51347
BDP1	DCAF6	2	dbcorrdb__POLR3A__ENCSR000DNU_1__m2	3.69	FALSE	20.6985
BDP1	DCP1A	1	dbcorrdb__POLR3A__ENCSR000DNU_1__m2	3.69	FALSE	4.33009
BDP1	DDX21	1	dbcorrdb__POLR3A__ENCSR000DNU_1__m2	3.69	FALSE	5.01548
BDP1	DENND5B	1	dbcorrdb__POLR3A__ENCSR000DNU_1__m2	3.69	FALSE	4.04379
BDP1	DLG1	1	dbcorrdb__POLR3A__ENCSR000DNU_1__m2	3.69	FALSE	25.6764
BDP1	DMXL1	1	dbcorrdb__POLR3A__ENCSR000DNU_1__m2	3.69	FALSE	11.1319
BDP1	DNAJC13	1	dbcorrdb__POLR3A__ENCSR000DNU_1__m2	3.69	FALSE	14.3588
BDP1	DNAJC15	1	dbcorrdb__POLR3A__ENCSR000DNU_1__m2	3.69	FALSE	7.93783
BDP1	DYM	1	dbcorrdb__POLR3A__ENCSR000DNU_1__m2	3.69	FALSE	6.81635
BDP1	DYNC1LI2	1	dbcorrdb__POLR3A__ENCSR000DNU_1__m2	3.69	FALSE	13.3198
BDP1	EIF5B	1	dbcorrdb__POLR3A__ENCSR000DNU_1__m2	3.69	FALSE	6.01755
BDP1	EPC2	1	dbcorrdb__POLR3A__ENCSR000DNU_1__m2	3.69	FALSE	29.0292
BDP1	EPHX1	1	dbcorrdb__POLR3A__ENCSR000DNU_1__m2	3.69	FALSE	4.64259
BDP1	EYA3	1	dbcorrdb__POLR3A__ENCSR000DNU_1__m2	3.69	FALSE	7.51849
BDP1	FADS1	1	dbcorrdb__POLR3A__ENCSR000DNU_1__m2	3.69	FALSE	3.722
BDP1	FAM126B	1	dbcorrdb__POLR3A__ENCSR000DNU_1__m2	3.69	FALSE	13.0864
BDP1	FBF1	1	dbcorrdb__POLR3A__ENCSR000DNU_1__m2	3.69	FALSE	5.92285
BDP1	FBXW7	1	dbcorrdb__POLR3A__ENCSR000DNU_1__m2	3.69	FALSE	15.4033
BDP1	FNBP1	1	dbcorrdb__POLR3A__ENCSR000DNU_1__m2	3.69	FALSE	6.01611
BDP1	FUS	1	dbcorrdb__POLR3A__ENCSR000DNU_1__m2	3.69	FALSE	8.53845
BDP1	FUT8	1	dbcorrdb__POLR3A__ENCSR000DNU_1__m2	3.69	FALSE	10.9181
BDP1	GNE	1	dbcorrdb__POLR3A__ENCSR000DNU_1__m2	3.69	FALSE	4.86755
BDP1	GON4L	1	dbcorrdb__POLR3A__ENCSR000DNU_1__m2	3.69	FALSE	7.64299
BDP1	GPBP1	1	dbcorrdb__POLR3A__ENCSR000DNU_1__m2	3.69	FALSE	18.1123
BDP1	GPBP1L1	1	dbcorrdb__POLR3A__ENCSR000DNU_1__m2	3.69	FALSE	18.1236
BDP1	GPHN	1	dbcorrdb__POLR3A__ENCSR000DNU_1__m2	3.69	FALSE	18.3968
BDP1	GSPT1	1	dbcorrdb__POLR3A__ENCSR000DNU_1__m2	3.69	FALSE	6.58816
BDP1	GSR	1	dbcorrdb__POLR3A__ENCSR000DNU_1__m2	3.69	FALSE	3.57218
BDP1	HNRNPR	1	dbcorrdb__POLR3A__ENCSR000DNU_1__m2	3.69	FALSE	10.8466
BDP1	HP1BP3	1	dbcorrdb__POLR3A__ENCSR000DNU_1__m2	3.69	FALSE	8.46551
BDP1	IDE	1	dbcorrdb__POLR3A__ENCSR000DNU_1__m2	3.69	FALSE	3.96281
BDP1	IL6ST	1	dbcorrdb__POLR3A__ENCSR000DNU_1__m2	3.69	FALSE	3.16435
BDP1	INTS3	1	dbcorrdb__POLR3A__ENCSR000DNU_1__m2	3.69	FALSE	27.2887
BDP1	IPCEF1	1	dbcorrdb__POLR3A__ENCSR000DNU_1__m2	3.69	FALSE	1.43655
BDP1	IPO11	1	dbcorrdb__POLR3A__ENCSR000DNU_1__m2	3.69	FALSE	8.50805
BDP1	ITFG2	1	dbcorrdb__POLR3A__ENCSR000DNU_1__m2	3.69	FALSE	11.473
BDP1	ITGAV	1	dbcorrdb__POLR3A__ENCSR000DNU_1__m2	3.69	FALSE	1.91159
BDP1	KDELR2	1	dbcorrdb__POLR3A__ENCSR000DNU_1__m2	3.69	FALSE	8.10212
BDP1	KLHL20	1	dbcorrdb__POLR3A__ENCSR000DNU_1__m2	3.69	FALSE	6.11902
BDP1	KPNB1	1	dbcorrdb__POLR3A__ENCSR000DNU_1__m2	3.69	FALSE	3.05846
BDP1	KSR1	1	dbcorrdb__POLR3A__ENCSR000DNU_1__m2	3.69	FALSE	1.8014
BDP1	LRCH3	1	dbcorrdb__POLR3A__ENCSR000DNU_1__m2	3.69	FALSE	16.0897
BDP1	LRRC41	1	dbcorrdb__POLR3A__ENCSR000DNU_1__m2	3.69	FALSE	3.71979
BDP1	LRRFIP2	1	dbcorrdb__POLR3A__ENCSR000DNU_1__m2	3.69	FALSE	19.3428
BDP1	LUC7L	1	dbcorrdb__POLR3A__ENCSR000DNU_1__m2	3.69	FALSE	7.99755
BDP1	LYST	1	dbcorrdb__POLR3A__ENCSR000DNU_1__m2	3.69	FALSE	16.5639
BDP1	MAGI3	1	dbcorrdb__POLR3A__ENCSR000DNU_1__m2	3.69	FALSE	3.1708
BDP1	MBTD1	1	dbcorrdb__POLR3A__ENCSR000DNU_1__m2	3.69	FALSE	9.26413
BDP1	MBTPS1	2	dbcorrdb__POLR3A__ENCSR000DNU_1__m2	3.69	FALSE	28.3501
BDP1	MED27	1	dbcorrdb__POLR3A__ENCSR000DNU_1__m2	3.69	FALSE	7.62883
BDP1	MLLT10	1	dbcorrdb__POLR3A__ENCSR000DNU_1__m2	3.69	FALSE	4.55531
BDP1	MMD2	1	dbcorrdb__POLR3A__ENCSR000DNU_1__m2	3.69	FALSE	3.05007
BDP1	MNAT1	1	dbcorrdb__POLR3A__ENCSR000DNU_1__m2	3.69	FALSE	19.5917
BDP1	MSL1	2	dbcorrdb__POLR3A__ENCSR000DNU_1__m2	3.69	FALSE	24.8377
BDP1	MSL2	1	dbcorrdb__POLR3A__ENCSR000DNU_1__m2	3.69	FALSE	4.0861
BDP1	MXI1	1	dbcorrdb__POLR3A__ENCSR000DNU_1__m2	3.69	FALSE	10.8242
BDP1	MYL9	1	dbcorrdb__POLR3A__ENCSR000DNU_1__m2	3.69	FALSE	4.48963
BDP1	N4BP2	1	dbcorrdb__POLR3A__ENCSR000DNU_1__m2	3.69	FALSE	4.78731
BDP1	NCOA3	2	dbcorrdb__POLR3A__ENCSR000DNU_1__m2	3.69	FALSE	28.7327
BDP1	NFATC3	1	dbcorrdb__POLR3A__ENCSR000DNU_1__m2	3.69	FALSE	7.73412
BDP1	NFE2L1	1	dbcorrdb__POLR3A__ENCSR000DNU_1__m2	3.69	FALSE	5.52235
BDP1	NPEPPS	1	dbcorrdb__POLR3A__ENCSR000DNU_1__m2	3.69	FALSE	5.22855
BDP1	NR1D1	1	dbcorrdb__POLR3A__ENCSR000DNU_1__m2	3.69	FALSE	2.21036
BDP1	NR3C1	1	dbcorrdb__POLR3A__ENCSR000DNU_1__m2	3.69	FALSE	19.2655
BDP1	NT5C2	1	dbcorrdb__POLR3A__ENCSR000DNU_1__m2	3.69	FALSE	3.05668
BDP1	ORC4	1	dbcorrdb__POLR3A__ENCSR000DNU_1__m2	3.69	FALSE	4.3167
BDP1	P4HA1	1	dbcorrdb__POLR3A__ENCSR000DNU_1__m2	3.69	FALSE	6.49066
BDP1	PAPOLA	1	dbcorrdb__POLR3A__ENCSR000DNU_1__m2	3.69	FALSE	8.7431
BDP1	PBRM1	1	dbcorrdb__POLR3A__ENCSR000DNU_1__m2	3.69	FALSE	3.18479
BDP1	PDE6D	1	dbcorrdb__POLR3A__ENCSR000DNU_1__m2	3.69	FALSE	4.3907
BDP1	PEX1	1	dbcorrdb__POLR3A__ENCSR000DNU_1__m2	3.69	FALSE	8.29212
BDP1	PFDN1	1	dbcorrdb__POLR3A__ENCSR000DNU_1__m2	3.69	FALSE	4.42457
BDP1	PHF20	1	dbcorrdb__POLR3A__ENCSR000DNU_1__m2	3.69	FALSE	3.79305
BDP1	PHLPP2	1	dbcorrdb__POLR3A__ENCSR000DNU_1__m2	3.69	FALSE	11.0584
BDP1	PLEKHA5	1	dbcorrdb__POLR3A__ENCSR000DNU_1__m2	3.69	FALSE	2.8604
BDP1	POGZ	2	dbcorrdb__POLR3A__ENCSR000DNU_1__m2	3.69	FALSE	20.9554
BDP1	PPP1R13B	1	dbcorrdb__POLR3A__ENCSR000DNU_1__m2	3.69	FALSE	3.07425
BDP1	PPP2R2A	1	dbcorrdb__POLR3A__ENCSR000DNU_1__m2	3.69	FALSE	9.50466
BDP1	PRKAA1	1	dbcorrdb__POLR3A__ENCSR000DNU_1__m2	3.69	FALSE	5.16132
BDP1	PRKD3	1	dbcorrdb__POLR3A__ENCSR000DNU_1__m2	3.69	FALSE	6.20005
BDP1	PTPN21	1	dbcorrdb__POLR3A__ENCSR000DNU_1__m2	3.69	FALSE	37.4074
BDP1	RABGEF1	1	dbcorrdb__POLR3A__ENCSR000DNU_1__m2	3.69	FALSE	8.72454
BDP1	RANBP10	1	dbcorrdb__POLR3A__ENCSR000DNU_1__m2	3.69	FALSE	2.32804
BDP1	RAPGEF1	1	dbcorrdb__POLR3A__ENCSR000DNU_1__m2	3.69	FALSE	4.47925
BDP1	RAPH1	1	dbcorrdb__POLR3A__ENCSR000DNU_1__m2	3.69	FALSE	16.8541
BDP1	RASAL2	1	dbcorrdb__POLR3A__ENCSR000DNU_1__m2	3.69	FALSE	20.0117
BDP1	RBM12	1	dbcorrdb__POLR3A__ENCSR000DNU_1__m2	3.69	FALSE	38.7875
BDP1	RBM23	1	dbcorrdb__POLR3A__ENCSR000DNU_1__m2	3.69	FALSE	22.3081
BDP1	RBM5	1	dbcorrdb__POLR3A__ENCSR000DNU_1__m2	3.69	FALSE	18.1463
BDP1	RMND5B	1	dbcorrdb__POLR3A__ENCSR000DNU_1__m2	3.69	FALSE	6.17806
BDP1	RNF10	1	dbcorrdb__POLR3A__ENCSR000DNU_1__m2	3.69	FALSE	2.69292
BDP1	RRAS2	1	dbcorrdb__POLR3A__ENCSR000DNU_1__m2	3.69	FALSE	3.56508
BDP1	RSPH9	1	dbcorrdb__POLR3A__ENCSR000DNU_1__m2	3.69	FALSE	2.26706
BDP1	SAMD8	1	dbcorrdb__POLR3A__ENCSR000DNU_1__m2	3.69	FALSE	9.89901
BDP1	SAP130	1	dbcorrdb__POLR3A__ENCSR000DNU_1__m2	3.69	FALSE	5.0015
BDP1	SBNO1	1	dbcorrdb__POLR3A__ENCSR000DNU_1__m2	3.69	FALSE	12.0303
BDP1	SDCCAG8	1	dbcorrdb__POLR3A__ENCSR000DNU_1__m2	3.69	FALSE	4.82776
BDP1	SEC63	1	dbcorrdb__POLR3A__ENCSR000DNU_1__m2	3.69	FALSE	3.74354
BDP1	SERINC5	1	dbcorrdb__POLR3A__ENCSR000DNU_1__m2	3.69	FALSE	1.92124
BDP1	SHPRH	1	dbcorrdb__POLR3A__ENCSR000DNU_1__m2	3.69	FALSE	6.19112
BDP1	SIK3	1	dbcorrdb__POLR3A__ENCSR000DNU_1__m2	3.69	FALSE	14.8979
BDP1	SNRNP70	1	dbcorrdb__POLR3A__ENCSR000DNU_1__m2	3.69	FALSE	2.39142
BDP1	SNW1	1	dbcorrdb__POLR3A__ENCSR000DNU_1__m2	3.69	FALSE	15.3878
BDP1	SNX24	1	dbcorrdb__POLR3A__ENCSR000DNU_1__m2	3.69	FALSE	3.28106
BDP1	SORBS1	1	dbcorrdb__POLR3A__ENCSR000DNU_1__m2	3.69	FALSE	2.17011
BDP1	SPTAN1	1	dbcorrdb__POLR3A__ENCSR000DNU_1__m2	3.69	FALSE	2.31492
BDP1	SRSF7	1	dbcorrdb__POLR3A__ENCSR000DNU_1__m2	3.69	FALSE	2.19632
BDP1	STK11IP	1	dbcorrdb__POLR3A__ENCSR000DNU_1__m2	3.69	FALSE	3.30739
BDP1	STK38	1	dbcorrdb__POLR3A__ENCSR000DNU_1__m2	3.69	FALSE	14.2247
BDP1	STK38L	1	dbcorrdb__POLR3A__ENCSR000DNU_1__m2	3.69	FALSE	1.71049
BDP1	SUGP1	1	dbcorrdb__POLR3A__ENCSR000DNU_1__m2	3.69	FALSE	6.3763
BDP1	SYNJ1	1	dbcorrdb__POLR3A__ENCSR000DNU_1__m2	3.69	FALSE	3.23824
BDP1	TAF15	1	dbcorrdb__POLR3A__ENCSR000DNU_1__m2	3.69	FALSE	11.7995
BDP1	TAF3	1	dbcorrdb__POLR3A__ENCSR000DNU_1__m2	3.69	FALSE	8.51567
BDP1	TARDBP	1	dbcorrdb__POLR3A__ENCSR000DNU_1__m2	3.69	FALSE	5.417
BDP1	TARS2	1	dbcorrdb__POLR3A__ENCSR000DNU_1__m2	3.69	FALSE	10.0409
BDP1	TBC1D15	1	dbcorrdb__POLR3A__ENCSR000DNU_1__m2	3.69	FALSE	3.47465
BDP1	TET1	1	dbcorrdb__POLR3A__ENCSR000DNU_1__m2	3.69	FALSE	2.4279
BDP1	TIA1	1	dbcorrdb__POLR3A__ENCSR000DNU_1__m2	3.69	FALSE	4.5677
BDP1	TMPO	1	dbcorrdb__POLR3A__ENCSR000DNU_1__m2	3.69	FALSE	6.03843
BDP1	TNPO2	1	dbcorrdb__POLR3A__ENCSR000DNU_1__m2	3.69	FALSE	1.94853
BDP1	TPST1	1	dbcorrdb__POLR3A__ENCSR000DNU_1__m2	3.69	FALSE	5.73588
BDP1	TTC23	1	dbcorrdb__POLR3A__ENCSR000DNU_1__m2	3.69	FALSE	3.70916
BDP1	UBAP1	1	dbcorrdb__POLR3A__ENCSR000DNU_1__m2	3.69	FALSE	24.5609
BDP1	UBE4B	1	dbcorrdb__POLR3A__ENCSR000DNU_1__m2	3.69	FALSE	2.82505
BDP1	UBR4	1	dbcorrdb__POLR3A__ENCSR000DNU_1__m2	3.69	FALSE	4.95579
BDP1	UBXN1	1	dbcorrdb__POLR3A__ENCSR000DNU_1__m2	3.69	FALSE	2.92275
BDP1	UIMC1	1	dbcorrdb__POLR3A__ENCSR000DNU_1__m2	3.69	FALSE	13.0123
BDP1	USP6NL	1	dbcorrdb__POLR3A__ENCSR000DNU_1__m2	3.69	FALSE	6.78895
BDP1	VPS13C	1	dbcorrdb__POLR3A__ENCSR000DNU_1__m2	3.69	FALSE	9.1382
BDP1	VPS13D	1	dbcorrdb__POLR3A__ENCSR000DNU_1__m2	3.69	FALSE	29.14
BDP1	WDR33	1	dbcorrdb__POLR3A__ENCSR000DNU_1__m2	3.69	FALSE	2.94947
BDP1	WDR34	1	dbcorrdb__POLR3A__ENCSR000DNU_1__m2	3.69	FALSE	9.48908
BDP1	WDR47	1	dbcorrdb__POLR3A__ENCSR000DNU_1__m2	3.69	FALSE	1.67441
BDP1	WDR70	1	dbcorrdb__POLR3A__ENCSR000DNU_1__m2	3.69	FALSE	29.9359
BDP1	WIPF2	1	dbcorrdb__POLR3A__ENCSR000DNU_1__m2	3.69	FALSE	4.37495
BDP1	YME1L1	1	dbcorrdb__POLR3A__ENCSR000DNU_1__m2	3.69	FALSE	3.83161
BDP1	YY1	1	dbcorrdb__POLR3A__ENCSR000DNU_1__m2	3.69	FALSE	3.68317
BDP1	ZFP90	1	dbcorrdb__POLR3A__ENCSR000DNU_1__m2	3.69	FALSE	13.2826
BDP1	ZFR	1	dbcorrdb__POLR3A__ENCSR000DNU_1__m2	3.69	FALSE	9.208
BDP1	ZNF207	1	dbcorrdb__POLR3A__ENCSR000DNU_1__m2	3.69	FALSE	29.8968
BDP1	PPP2R3A	1	dbcorrdb__TBP__ENCSR000EEL_1__m3	3.18	FALSE	25.0292
BHLHE40	BHLHE40	4	jaspar__MA0632.1	3.84	FALSE	NA
BHLHE40	DUSP1	8	jaspar__MA0632.1	3.84	FALSE	46.5402
BHLHE40	GADD45G	5	jaspar__MA0632.1	3.84	FALSE	15.1572
BHLHE40	HES1	10	jaspar__MA0632.1	3.84	FALSE	74.9329
BHLHE40	PREX2	7	jaspar__MA0632.1	3.84	FALSE	28.9806
BHLHE40	SASH1	8	jaspar__MA0632.1	3.84	FALSE	20.6816
BHLHE40	AAK1	2	dbcorrdb__ZMIZ1__ENCSR000EFQ_1__m1	3.13	FALSE	8.61468
BHLHE40	AASDH	4	dbcorrdb__ZMIZ1__ENCSR000EFQ_1__m1	3.13	FALSE	0.0750762
BHLHE40	AASS	4	dbcorrdb__ZMIZ1__ENCSR000EFQ_1__m1	3.13	FALSE	0.230514
BHLHE40	ABCA1	4	dbcorrdb__ZMIZ1__ENCSR000EFQ_1__m1	3.13	FALSE	0.0228257
BHLHE40	ABTB2	2	dbcorrdb__ZMIZ1__ENCSR000EFQ_1__m1	3.13	FALSE	0.295383
BHLHE40	ACSS1	2	dbcorrdb__ZMIZ1__ENCSR000EFQ_1__m1	3.13	FALSE	0.6319
BHLHE40	ACTG1	4	dbcorrdb__ZMIZ1__ENCSR000EFQ_1__m1	3.13	FALSE	7.06771
BHLHE40	ACTN4	2	dbcorrdb__ZMIZ1__ENCSR000EFQ_1__m1	3.13	FALSE	3.205
BHLHE40	ACTR3	2	dbcorrdb__ZMIZ1__ENCSR000EFQ_1__m1	3.13	FALSE	0.435623
BHLHE40	ACVR2A	4	dbcorrdb__ZMIZ1__ENCSR000EFQ_1__m1	3.13	FALSE	0.0678813
BHLHE40	ADAMTS2	2	dbcorrdb__ZMIZ1__ENCSR000EFQ_1__m1	3.13	FALSE	0.40648
BHLHE40	ADAMTS9	2	dbcorrdb__ZMIZ1__ENCSR000EFQ_1__m1	3.13	FALSE	15.0208
BHLHE40	ADCY2	2	dbcorrdb__ZMIZ1__ENCSR000EFQ_1__m1	3.13	FALSE	1.07023
BHLHE40	ADCY5	2	dbcorrdb__ZMIZ1__ENCSR000EFQ_1__m1	3.13	FALSE	0.387274
BHLHE40	AFF2	4	dbcorrdb__ZMIZ1__ENCSR000EFQ_1__m1	3.13	FALSE	0.0543664
BHLHE40	AHNAK	4	dbcorrdb__ZMIZ1__ENCSR000EFQ_1__m1	3.13	FALSE	0.17976
BHLHE40	ANKH	4	dbcorrdb__ZMIZ1__ENCSR000EFQ_1__m1	3.13	FALSE	1.48733
BHLHE40	ANP32B	2	dbcorrdb__ZMIZ1__ENCSR000EFQ_1__m1	3.13	FALSE	0.198266
BHLHE40	ANTXR1	2	dbcorrdb__ZMIZ1__ENCSR000EFQ_1__m1	3.13	FALSE	0.0412208
BHLHE40	APBB2	4	dbcorrdb__ZMIZ1__ENCSR000EFQ_1__m1	3.13	FALSE	6.98736
BHLHE40	APLP2	2	dbcorrdb__ZMIZ1__ENCSR000EFQ_1__m1	3.13	FALSE	0.174844
BHLHE40	APP	4	dbcorrdb__ZMIZ1__ENCSR000EFQ_1__m1	3.13	FALSE	2.52488
BHLHE40	ARAP2	4	dbcorrdb__ZMIZ1__ENCSR000EFQ_1__m1	3.13	FALSE	0.0219415
BHLHE40	ARHGAP12	4	dbcorrdb__ZMIZ1__ENCSR000EFQ_1__m1	3.13	FALSE	0.0345802
BHLHE40	ARHGAP21	4	dbcorrdb__ZMIZ1__ENCSR000EFQ_1__m1	3.13	FALSE	0.132245
BHLHE40	ARHGEF7	4	dbcorrdb__ZMIZ1__ENCSR000EFQ_1__m1	3.13	FALSE	8.25653
BHLHE40	ARID1B	4	dbcorrdb__ZMIZ1__ENCSR000EFQ_1__m1	3.13	FALSE	0.0240069
BHLHE40	ARID5B	2	dbcorrdb__ZMIZ1__ENCSR000EFQ_1__m1	3.13	FALSE	0.0825816
BHLHE40	ARPC1B	2	dbcorrdb__ZMIZ1__ENCSR000EFQ_1__m1	3.13	FALSE	7.16704
BHLHE40	ATF7IP	2	dbcorrdb__ZMIZ1__ENCSR000EFQ_1__m1	3.13	FALSE	0.0133151
BHLHE40	ATN1	2	dbcorrdb__ZMIZ1__ENCSR000EFQ_1__m1	3.13	FALSE	0.100007
BHLHE40	ATP2B4	2	dbcorrdb__ZMIZ1__ENCSR000EFQ_1__m1	3.13	FALSE	5.52367
BHLHE40	ATP2C1	2	dbcorrdb__ZMIZ1__ENCSR000EFQ_1__m1	3.13	FALSE	0.0544044
BHLHE40	AUTS2	4	dbcorrdb__ZMIZ1__ENCSR000EFQ_1__m1	3.13	FALSE	0.76029
BHLHE40	BCLAF1	2	dbcorrdb__ZMIZ1__ENCSR000EFQ_1__m1	3.13	FALSE	0.40616
BHLHE40	BMP1	2	dbcorrdb__ZMIZ1__ENCSR000EFQ_1__m1	3.13	FALSE	0.240961
BHLHE40	BMPR1A	4	dbcorrdb__ZMIZ1__ENCSR000EFQ_1__m1	3.13	FALSE	0.199837
BHLHE40	BMPR1B	4	dbcorrdb__ZMIZ1__ENCSR000EFQ_1__m1	3.13	FALSE	0.0413765
BHLHE40	BNC2	4	dbcorrdb__ZMIZ1__ENCSR000EFQ_1__m1	3.13	FALSE	0.422798
BHLHE40	BOC	4	dbcorrdb__ZMIZ1__ENCSR000EFQ_1__m1	3.13	FALSE	0.568586
BHLHE40	BRSK2	2	dbcorrdb__ZMIZ1__ENCSR000EFQ_1__m1	3.13	FALSE	0.0841372
BHLHE40	C1orf21	4	dbcorrdb__ZMIZ1__ENCSR000EFQ_1__m1	3.13	FALSE	0.142686
BHLHE40	CALD1	2	dbcorrdb__ZMIZ1__ENCSR000EFQ_1__m1	3.13	FALSE	0.00585464
BHLHE40	CAMTA2	2	dbcorrdb__ZMIZ1__ENCSR000EFQ_1__m1	3.13	FALSE	0.151264
BHLHE40	CDC37	2	dbcorrdb__ZMIZ1__ENCSR000EFQ_1__m1	3.13	FALSE	0.256781
BHLHE40	CDC42BPA	4	dbcorrdb__ZMIZ1__ENCSR000EFQ_1__m1	3.13	FALSE	0.0383364
BHLHE40	CDH23	4	dbcorrdb__ZMIZ1__ENCSR000EFQ_1__m1	3.13	FALSE	0.00833877
BHLHE40	CDH6	4	dbcorrdb__ZMIZ1__ENCSR000EFQ_1__m1	3.13	FALSE	0.906145
BHLHE40	CDON	4	dbcorrdb__ZMIZ1__ENCSR000EFQ_1__m1	3.13	FALSE	1.76139
BHLHE40	CELF2	4	dbcorrdb__ZMIZ1__ENCSR000EFQ_1__m1	3.13	FALSE	0.884434
BHLHE40	CEP120	2	dbcorrdb__ZMIZ1__ENCSR000EFQ_1__m1	3.13	FALSE	0.029105
BHLHE40	CHSY3	2	dbcorrdb__ZMIZ1__ENCSR000EFQ_1__m1	3.13	FALSE	2.53045
BHLHE40	CIRBP	2	dbcorrdb__ZMIZ1__ENCSR000EFQ_1__m1	3.13	FALSE	0.0541119
BHLHE40	CKB	4	dbcorrdb__ZMIZ1__ENCSR000EFQ_1__m1	3.13	FALSE	0.0474705
BHLHE40	CLDN11	2	dbcorrdb__ZMIZ1__ENCSR000EFQ_1__m1	3.13	FALSE	1.10645
BHLHE40	CLEC16A	4	dbcorrdb__ZMIZ1__ENCSR000EFQ_1__m1	3.13	FALSE	0.577686
BHLHE40	CLIC4	4	dbcorrdb__ZMIZ1__ENCSR000EFQ_1__m1	3.13	FALSE	4.05121
BHLHE40	CLINT1	2	dbcorrdb__ZMIZ1__ENCSR000EFQ_1__m1	3.13	FALSE	0.07019
BHLHE40	CLTC	4	dbcorrdb__ZMIZ1__ENCSR000EFQ_1__m1	3.13	FALSE	1.96213
BHLHE40	CMTM8	2	dbcorrdb__ZMIZ1__ENCSR000EFQ_1__m1	3.13	FALSE	4.16378
BHLHE40	COBLL1	2	dbcorrdb__ZMIZ1__ENCSR000EFQ_1__m1	3.13	FALSE	3.07931
BHLHE40	COL1A1	2	dbcorrdb__ZMIZ1__ENCSR000EFQ_1__m1	3.13	FALSE	1.5016
BHLHE40	COL27A1	4	dbcorrdb__ZMIZ1__ENCSR000EFQ_1__m1	3.13	FALSE	2.36772
BHLHE40	COL6A3	2	dbcorrdb__ZMIZ1__ENCSR000EFQ_1__m1	3.13	FALSE	0.0822709
BHLHE40	CPSF6	4	dbcorrdb__ZMIZ1__ENCSR000EFQ_1__m1	3.13	FALSE	0.0437292
BHLHE40	CRIM1	4	dbcorrdb__ZMIZ1__ENCSR000EFQ_1__m1	3.13	FALSE	4.23192
BHLHE40	CRISPLD2	2	dbcorrdb__ZMIZ1__ENCSR000EFQ_1__m1	3.13	FALSE	0.100971
BHLHE40	CTBP2	4	dbcorrdb__ZMIZ1__ENCSR000EFQ_1__m1	3.13	FALSE	0.105603
BHLHE40	CTNNA1	2	dbcorrdb__ZMIZ1__ENCSR000EFQ_1__m1	3.13	FALSE	0.18517
BHLHE40	CTNND1	4	dbcorrdb__ZMIZ1__ENCSR000EFQ_1__m1	3.13	FALSE	0.679502
BHLHE40	CTTN	2	dbcorrdb__ZMIZ1__ENCSR000EFQ_1__m1	3.13	FALSE	0.0165831
BHLHE40	CUL1	2	dbcorrdb__ZMIZ1__ENCSR000EFQ_1__m1	3.13	FALSE	0.0525333
BHLHE40	CUX1	4	dbcorrdb__ZMIZ1__ENCSR000EFQ_1__m1	3.13	FALSE	0.0268305
BHLHE40	CYHR1	4	dbcorrdb__ZMIZ1__ENCSR000EFQ_1__m1	3.13	FALSE	0.046941
BHLHE40	CYP26B1	4	dbcorrdb__ZMIZ1__ENCSR000EFQ_1__m1	3.13	FALSE	0.330002
BHLHE40	DAPK1	2	dbcorrdb__ZMIZ1__ENCSR000EFQ_1__m1	3.13	FALSE	0.0427686
BHLHE40	DCP1A	2	dbcorrdb__ZMIZ1__ENCSR000EFQ_1__m1	3.13	FALSE	0.019044
BHLHE40	DCUN1D4	4	dbcorrdb__ZMIZ1__ENCSR000EFQ_1__m1	3.13	FALSE	0.0804248
BHLHE40	DDX5	2	dbcorrdb__ZMIZ1__ENCSR000EFQ_1__m1	3.13	FALSE	0.1173
BHLHE40	DGKH	2	dbcorrdb__ZMIZ1__ENCSR000EFQ_1__m1	3.13	FALSE	12.0671
BHLHE40	DHRS3	4	dbcorrdb__ZMIZ1__ENCSR000EFQ_1__m1	3.13	FALSE	28.3978
BHLHE40	DLG1	2	dbcorrdb__ZMIZ1__ENCSR000EFQ_1__m1	3.13	FALSE	0.624512
BHLHE40	DMD	2	dbcorrdb__ZMIZ1__ENCSR000EFQ_1__m1	3.13	FALSE	1.15565
BHLHE40	DMXL1	2	dbcorrdb__ZMIZ1__ENCSR000EFQ_1__m1	3.13	FALSE	0.0705379
BHLHE40	DNAJC13	2	dbcorrdb__ZMIZ1__ENCSR000EFQ_1__m1	3.13	FALSE	0.0642434
BHLHE40	DOCK5	2	dbcorrdb__ZMIZ1__ENCSR000EFQ_1__m1	3.13	FALSE	1.05923
BHLHE40	DPY19L3	2	dbcorrdb__ZMIZ1__ENCSR000EFQ_1__m1	3.13	FALSE	0.361797
BHLHE40	DPYSL2	2	dbcorrdb__ZMIZ1__ENCSR000EFQ_1__m1	3.13	FALSE	1.66892
BHLHE40	DPYSL3	2	dbcorrdb__ZMIZ1__ENCSR000EFQ_1__m1	3.13	FALSE	0.228431
BHLHE40	DSTN	4	dbcorrdb__ZMIZ1__ENCSR000EFQ_1__m1	3.13	FALSE	0.114268
BHLHE40	DTNA	2	dbcorrdb__ZMIZ1__ENCSR000EFQ_1__m1	3.13	FALSE	0.515669
BHLHE40	DYRK1A	4	dbcorrdb__ZMIZ1__ENCSR000EFQ_1__m1	3.13	FALSE	0.0439431
BHLHE40	EFNB2	4	dbcorrdb__ZMIZ1__ENCSR000EFQ_1__m1	3.13	FALSE	20.015
BHLHE40	EGR1	4	dbcorrdb__ZMIZ1__ENCSR000EFQ_1__m1	3.13	FALSE	9.39226
BHLHE40	EIF4G2	4	dbcorrdb__ZMIZ1__ENCSR000EFQ_1__m1	3.13	FALSE	0.0584474
BHLHE40	ELF2	4	dbcorrdb__ZMIZ1__ENCSR000EFQ_1__m1	3.13	FALSE	0.0404307
BHLHE40	ELMO1	4	dbcorrdb__ZMIZ1__ENCSR000EFQ_1__m1	3.13	FALSE	0.523586
BHLHE40	EPB41L2	4	dbcorrdb__ZMIZ1__ENCSR000EFQ_1__m1	3.13	FALSE	0.109398
BHLHE40	EPC1	2	dbcorrdb__ZMIZ1__ENCSR000EFQ_1__m1	3.13	FALSE	0.0107806
BHLHE40	EPC2	4	dbcorrdb__ZMIZ1__ENCSR000EFQ_1__m1	3.13	FALSE	0.880558
BHLHE40	EPSTI1	4	dbcorrdb__ZMIZ1__ENCSR000EFQ_1__m1	3.13	FALSE	7.08109
BHLHE40	ERBB4	4	dbcorrdb__ZMIZ1__ENCSR000EFQ_1__m1	3.13	FALSE	0.0573283
BHLHE40	EVI5	2	dbcorrdb__ZMIZ1__ENCSR000EFQ_1__m1	3.13	FALSE	0.10248
BHLHE40	EWSR1	4	dbcorrdb__ZMIZ1__ENCSR000EFQ_1__m1	3.13	FALSE	0.0902601
BHLHE40	EXT1	4	dbcorrdb__ZMIZ1__ENCSR000EFQ_1__m1	3.13	FALSE	0.286269
BHLHE40	EZH1	2	dbcorrdb__ZMIZ1__ENCSR000EFQ_1__m1	3.13	FALSE	0.0167241
BHLHE40	FAM117B	2	dbcorrdb__ZMIZ1__ENCSR000EFQ_1__m1	3.13	FALSE	0.0412686
BHLHE40	FAM171A1	2	dbcorrdb__ZMIZ1__ENCSR000EFQ_1__m1	3.13	FALSE	14.5807
BHLHE40	FARP1	2	dbcorrdb__ZMIZ1__ENCSR000EFQ_1__m1	3.13	FALSE	0.0389746
BHLHE40	FAT1	4	dbcorrdb__ZMIZ1__ENCSR000EFQ_1__m1	3.13	FALSE	0.0525287
BHLHE40	FAT4	2	dbcorrdb__ZMIZ1__ENCSR000EFQ_1__m1	3.13	FALSE	12.2347
BHLHE40	FBLN1	2	dbcorrdb__ZMIZ1__ENCSR000EFQ_1__m1	3.13	FALSE	7.49238
BHLHE40	FBN1	4	dbcorrdb__ZMIZ1__ENCSR000EFQ_1__m1	3.13	FALSE	0.0491936
BHLHE40	FBXL3	4	dbcorrdb__ZMIZ1__ENCSR000EFQ_1__m1	3.13	FALSE	0.381888
BHLHE40	FBXO32	2	dbcorrdb__ZMIZ1__ENCSR000EFQ_1__m1	3.13	FALSE	1.82429
BHLHE40	FCHO2	2	dbcorrdb__ZMIZ1__ENCSR000EFQ_1__m1	3.13	FALSE	0.156284
BHLHE40	FCHSD2	2	dbcorrdb__ZMIZ1__ENCSR000EFQ_1__m1	3.13	FALSE	1.28877
BHLHE40	FGD6	4	dbcorrdb__ZMIZ1__ENCSR000EFQ_1__m1	3.13	FALSE	1.01928
BHLHE40	FHOD3	2	dbcorrdb__ZMIZ1__ENCSR000EFQ_1__m1	3.13	FALSE	0.394655
BHLHE40	FIGN	2	dbcorrdb__ZMIZ1__ENCSR000EFQ_1__m1	3.13	FALSE	0.512403
BHLHE40	FKBP5	2	dbcorrdb__ZMIZ1__ENCSR000EFQ_1__m1	3.13	FALSE	0.439519
BHLHE40	FLNA	2	dbcorrdb__ZMIZ1__ENCSR000EFQ_1__m1	3.13	FALSE	0.112499
BHLHE40	FMNL2	4	dbcorrdb__ZMIZ1__ENCSR000EFQ_1__m1	3.13	FALSE	0.159165
BHLHE40	FN1	4	dbcorrdb__ZMIZ1__ENCSR000EFQ_1__m1	3.13	FALSE	0.094458
BHLHE40	FNBP1L	2	dbcorrdb__ZMIZ1__ENCSR000EFQ_1__m1	3.13	FALSE	1.73729
BHLHE40	FNDC3B	4	dbcorrdb__ZMIZ1__ENCSR000EFQ_1__m1	3.13	FALSE	2.37991
BHLHE40	FOSL2	4	dbcorrdb__ZMIZ1__ENCSR000EFQ_1__m1	3.13	FALSE	7.87823
BHLHE40	FOXO1	4	dbcorrdb__ZMIZ1__ENCSR000EFQ_1__m1	3.13	FALSE	0.114219
BHLHE40	FOXP1	4	dbcorrdb__ZMIZ1__ENCSR000EFQ_1__m1	3.13	FALSE	4.82682
BHLHE40	FRYL	2	dbcorrdb__ZMIZ1__ENCSR000EFQ_1__m1	3.13	FALSE	0.422707
BHLHE40	FSCN1	2	dbcorrdb__ZMIZ1__ENCSR000EFQ_1__m1	3.13	FALSE	0.0463486
BHLHE40	FXYD6	2	dbcorrdb__ZMIZ1__ENCSR000EFQ_1__m1	3.13	FALSE	0.168183
BHLHE40	FYN	2	dbcorrdb__ZMIZ1__ENCSR000EFQ_1__m1	3.13	FALSE	0.935637
BHLHE40	GAB2	2	dbcorrdb__ZMIZ1__ENCSR000EFQ_1__m1	3.13	FALSE	1.79239
BHLHE40	GABBR1	2	dbcorrdb__ZMIZ1__ENCSR000EFQ_1__m1	3.13	FALSE	0.0203178
BHLHE40	GCLC	2	dbcorrdb__ZMIZ1__ENCSR000EFQ_1__m1	3.13	FALSE	0.0344299
BHLHE40	GNAL	2	dbcorrdb__ZMIZ1__ENCSR000EFQ_1__m1	3.13	FALSE	0.0157973
BHLHE40	GNAQ	4	dbcorrdb__ZMIZ1__ENCSR000EFQ_1__m1	3.13	FALSE	2.67175
BHLHE40	GNE	2	dbcorrdb__ZMIZ1__ENCSR000EFQ_1__m1	3.13	FALSE	0.301362
BHLHE40	GREB1L	4	dbcorrdb__ZMIZ1__ENCSR000EFQ_1__m1	3.13	FALSE	0.548008
BHLHE40	GRK5	2	dbcorrdb__ZMIZ1__ENCSR000EFQ_1__m1	3.13	FALSE	10.6583
BHLHE40	HDLBP	4	dbcorrdb__ZMIZ1__ENCSR000EFQ_1__m1	3.13	FALSE	0.151784
BHLHE40	HERC1	4	dbcorrdb__ZMIZ1__ENCSR000EFQ_1__m1	3.13	FALSE	0.0315004
BHLHE40	HIPK3	4	dbcorrdb__ZMIZ1__ENCSR000EFQ_1__m1	3.13	FALSE	13.4255
BHLHE40	HIVEP1	4	dbcorrdb__ZMIZ1__ENCSR000EFQ_1__m1	3.13	FALSE	0.0395918
BHLHE40	HLF	2	dbcorrdb__ZMIZ1__ENCSR000EFQ_1__m1	3.13	FALSE	0.0187162
BHLHE40	HMG20A	4	dbcorrdb__ZMIZ1__ENCSR000EFQ_1__m1	3.13	FALSE	0.418178
BHLHE40	HNRNPC	4	dbcorrdb__ZMIZ1__ENCSR000EFQ_1__m1	3.13	FALSE	0.0563064
BHLHE40	HNRNPU	2	dbcorrdb__ZMIZ1__ENCSR000EFQ_1__m1	3.13	FALSE	0.0303461
BHLHE40	HOMER1	2	dbcorrdb__ZMIZ1__ENCSR000EFQ_1__m1	3.13	FALSE	0.16624
BHLHE40	HTRA3	2	dbcorrdb__ZMIZ1__ENCSR000EFQ_1__m1	3.13	FALSE	0.244669
BHLHE40	IGF2R	2	dbcorrdb__ZMIZ1__ENCSR000EFQ_1__m1	3.13	FALSE	0.0416859
BHLHE40	INPPL1	2	dbcorrdb__ZMIZ1__ENCSR000EFQ_1__m1	3.13	FALSE	0.490531
BHLHE40	IRF2	2	dbcorrdb__ZMIZ1__ENCSR000EFQ_1__m1	3.13	FALSE	3.67967
BHLHE40	ITCH	2	dbcorrdb__ZMIZ1__ENCSR000EFQ_1__m1	3.13	FALSE	0.139792
BHLHE40	ITFG2	2	dbcorrdb__ZMIZ1__ENCSR000EFQ_1__m1	3.13	FALSE	0.0305121
BHLHE40	ITGB5	2	dbcorrdb__ZMIZ1__ENCSR000EFQ_1__m1	3.13	FALSE	2.50251
BHLHE40	JAG1	4	dbcorrdb__ZMIZ1__ENCSR000EFQ_1__m1	3.13	FALSE	3.97308
BHLHE40	KANK1	4	dbcorrdb__ZMIZ1__ENCSR000EFQ_1__m1	3.13	FALSE	0.119939
BHLHE40	KAT2B	2	dbcorrdb__ZMIZ1__ENCSR000EFQ_1__m1	3.13	FALSE	1.32327
BHLHE40	KDELR2	2	dbcorrdb__ZMIZ1__ENCSR000EFQ_1__m1	3.13	FALSE	0.0430002
BHLHE40	KDM6A	4	dbcorrdb__ZMIZ1__ENCSR000EFQ_1__m1	3.13	FALSE	0.0601402
BHLHE40	KIAA0232	2	dbcorrdb__ZMIZ1__ENCSR000EFQ_1__m1	3.13	FALSE	0.180552
BHLHE40	KIAA1217	4	dbcorrdb__ZMIZ1__ENCSR000EFQ_1__m1	3.13	FALSE	0.0274884
BHLHE40	KIAA1958	4	dbcorrdb__ZMIZ1__ENCSR000EFQ_1__m1	3.13	FALSE	0.0153866
BHLHE40	KIF13B	2	dbcorrdb__ZMIZ1__ENCSR000EFQ_1__m1	3.13	FALSE	0.0511707
BHLHE40	KIF1B	2	dbcorrdb__ZMIZ1__ENCSR000EFQ_1__m1	3.13	FALSE	0.105047
BHLHE40	KLHDC2	2	dbcorrdb__ZMIZ1__ENCSR000EFQ_1__m1	3.13	FALSE	0.761446
BHLHE40	KPNA1	4	dbcorrdb__ZMIZ1__ENCSR000EFQ_1__m1	3.13	FALSE	0.644172
BHLHE40	KSR1	4	dbcorrdb__ZMIZ1__ENCSR000EFQ_1__m1	3.13	FALSE	0.074234
BHLHE40	KTN1	2	dbcorrdb__ZMIZ1__ENCSR000EFQ_1__m1	3.13	FALSE	0.0086188
BHLHE40	L3MBTL3	4	dbcorrdb__ZMIZ1__ENCSR000EFQ_1__m1	3.13	FALSE	0.125183
BHLHE40	LGR4	2	dbcorrdb__ZMIZ1__ENCSR000EFQ_1__m1	3.13	FALSE	0.0354382
BHLHE40	LHX9	4	dbcorrdb__ZMIZ1__ENCSR000EFQ_1__m1	3.13	FALSE	0.290795
BHLHE40	LIFR	2	dbcorrdb__ZMIZ1__ENCSR000EFQ_1__m1	3.13	FALSE	0.196278
BHLHE40	LRCH1	2	dbcorrdb__ZMIZ1__ENCSR000EFQ_1__m1	3.13	FALSE	5.11997
BHLHE40	LRFN5	4	dbcorrdb__ZMIZ1__ENCSR000EFQ_1__m1	3.13	FALSE	0.103377
BHLHE40	LRP2	2	dbcorrdb__ZMIZ1__ENCSR000EFQ_1__m1	3.13	FALSE	0.127821
BHLHE40	LRRFIP2	4	dbcorrdb__ZMIZ1__ENCSR000EFQ_1__m1	3.13	FALSE	0.169469
BHLHE40	LYPD6	4	dbcorrdb__ZMIZ1__ENCSR000EFQ_1__m1	3.13	FALSE	0.0805968
BHLHE40	LYST	4	dbcorrdb__ZMIZ1__ENCSR000EFQ_1__m1	3.13	FALSE	0.106067
BHLHE40	MAGI1	4	dbcorrdb__ZMIZ1__ENCSR000EFQ_1__m1	3.13	FALSE	2.0926
BHLHE40	MAML3	4	dbcorrdb__ZMIZ1__ENCSR000EFQ_1__m1	3.13	FALSE	0.135419
BHLHE40	MAMLD1	4	dbcorrdb__ZMIZ1__ENCSR000EFQ_1__m1	3.13	FALSE	0.0173833
BHLHE40	MAN1A1	2	dbcorrdb__ZMIZ1__ENCSR000EFQ_1__m1	3.13	FALSE	7.56055
BHLHE40	MAN1A2	2	dbcorrdb__ZMIZ1__ENCSR000EFQ_1__m1	3.13	FALSE	0.105916
BHLHE40	MAP2K5	2	dbcorrdb__ZMIZ1__ENCSR000EFQ_1__m1	3.13	FALSE	0.0162902
BHLHE40	MAP3K1	4	dbcorrdb__ZMIZ1__ENCSR000EFQ_1__m1	3.13	FALSE	0.101328
BHLHE40	MAPRE2	4	dbcorrdb__ZMIZ1__ENCSR000EFQ_1__m1	3.13	FALSE	2.87332
BHLHE40	MARK1	4	dbcorrdb__ZMIZ1__ENCSR000EFQ_1__m1	3.13	FALSE	0.388498
BHLHE40	MBNL1	2	dbcorrdb__ZMIZ1__ENCSR000EFQ_1__m1	3.13	FALSE	0.161691
BHLHE40	MBTPS1	2	dbcorrdb__ZMIZ1__ENCSR000EFQ_1__m1	3.13	FALSE	0.0208045
BHLHE40	MDGA1	4	dbcorrdb__ZMIZ1__ENCSR000EFQ_1__m1	3.13	FALSE	0.634361
BHLHE40	MDM2	2	dbcorrdb__ZMIZ1__ENCSR000EFQ_1__m1	3.13	FALSE	0.724416
BHLHE40	ME1	2	dbcorrdb__ZMIZ1__ENCSR000EFQ_1__m1	3.13	FALSE	0.109591
BHLHE40	MED27	2	dbcorrdb__ZMIZ1__ENCSR000EFQ_1__m1	3.13	FALSE	0.0172611
BHLHE40	MEF2A	2	dbcorrdb__ZMIZ1__ENCSR000EFQ_1__m1	3.13	FALSE	3.37475
BHLHE40	MEF2C	2	dbcorrdb__ZMIZ1__ENCSR000EFQ_1__m1	3.13	FALSE	8.65737
BHLHE40	MEIS2	4	dbcorrdb__ZMIZ1__ENCSR000EFQ_1__m1	3.13	FALSE	1.95719
BHLHE40	MGLL	2	dbcorrdb__ZMIZ1__ENCSR000EFQ_1__m1	3.13	FALSE	7.08624
BHLHE40	MITF	2	dbcorrdb__ZMIZ1__ENCSR000EFQ_1__m1	3.13	FALSE	0.176787
BHLHE40	MKLN1	2	dbcorrdb__ZMIZ1__ENCSR000EFQ_1__m1	3.13	FALSE	0.0268613
BHLHE40	MLLT10	4	dbcorrdb__ZMIZ1__ENCSR000EFQ_1__m1	3.13	FALSE	0.0131496
BHLHE40	MLLT3	4	dbcorrdb__ZMIZ1__ENCSR000EFQ_1__m1	3.13	FALSE	4.35007
BHLHE40	MLLT6	4	dbcorrdb__ZMIZ1__ENCSR000EFQ_1__m1	3.13	FALSE	0.122812
BHLHE40	MME	2	dbcorrdb__ZMIZ1__ENCSR000EFQ_1__m1	3.13	FALSE	0.00780031
BHLHE40	MSI2	4	dbcorrdb__ZMIZ1__ENCSR000EFQ_1__m1	3.13	FALSE	0.0114516
BHLHE40	MSL1	4	dbcorrdb__ZMIZ1__ENCSR000EFQ_1__m1	3.13	FALSE	0.296424
BHLHE40	MSL3	2	dbcorrdb__ZMIZ1__ENCSR000EFQ_1__m1	3.13	FALSE	0.288381
BHLHE40	MSRB3	2	dbcorrdb__ZMIZ1__ENCSR000EFQ_1__m1	3.13	FALSE	1.9087
BHLHE40	MTAP	2	dbcorrdb__ZMIZ1__ENCSR000EFQ_1__m1	3.13	FALSE	0.0241734
BHLHE40	MTSS1	4	dbcorrdb__ZMIZ1__ENCSR000EFQ_1__m1	3.13	FALSE	3.23548
BHLHE40	MTUS1	2	dbcorrdb__ZMIZ1__ENCSR000EFQ_1__m1	3.13	FALSE	0.27357
BHLHE40	MTX2	2	dbcorrdb__ZMIZ1__ENCSR000EFQ_1__m1	3.13	FALSE	0.138962
BHLHE40	MYCBP2	4	dbcorrdb__ZMIZ1__ENCSR000EFQ_1__m1	3.13	FALSE	1.20398
BHLHE40	MYH9	4	dbcorrdb__ZMIZ1__ENCSR000EFQ_1__m1	3.13	FALSE	1.38497
BHLHE40	N4BP2	4	dbcorrdb__ZMIZ1__ENCSR000EFQ_1__m1	3.13	FALSE	0.0350011
BHLHE40	NAV1	2	dbcorrdb__ZMIZ1__ENCSR000EFQ_1__m1	3.13	FALSE	0.894743
BHLHE40	NAV2	4	dbcorrdb__ZMIZ1__ENCSR000EFQ_1__m1	3.13	FALSE	9.10133
BHLHE40	NCOA2	4	dbcorrdb__ZMIZ1__ENCSR000EFQ_1__m1	3.13	FALSE	0.0193572
BHLHE40	NCOA3	4	dbcorrdb__ZMIZ1__ENCSR000EFQ_1__m1	3.13	FALSE	0.200818
BHLHE40	NCOA7	2	dbcorrdb__ZMIZ1__ENCSR000EFQ_1__m1	3.13	FALSE	0.651571
BHLHE40	NDE1	4	dbcorrdb__ZMIZ1__ENCSR000EFQ_1__m1	3.13	FALSE	0.0669003
BHLHE40	NDRG4	2	dbcorrdb__ZMIZ1__ENCSR000EFQ_1__m1	3.13	FALSE	0.0425318
BHLHE40	NEK7	4	dbcorrdb__ZMIZ1__ENCSR000EFQ_1__m1	3.13	FALSE	0.0373733
BHLHE40	NFIA	4	dbcorrdb__ZMIZ1__ENCSR000EFQ_1__m1	3.13	FALSE	0.026308
BHLHE40	NFIB	4	dbcorrdb__ZMIZ1__ENCSR000EFQ_1__m1	3.13	FALSE	3.68152
BHLHE40	NFKBIA	2	dbcorrdb__ZMIZ1__ENCSR000EFQ_1__m1	3.13	FALSE	27.7107
BHLHE40	NHS	4	dbcorrdb__ZMIZ1__ENCSR000EFQ_1__m1	3.13	FALSE	0.465597
BHLHE40	NOTCH2	2	dbcorrdb__ZMIZ1__ENCSR000EFQ_1__m1	3.13	FALSE	0.0199915
BHLHE40	NPAS2	4	dbcorrdb__ZMIZ1__ENCSR000EFQ_1__m1	3.13	FALSE	0.487342
BHLHE40	NR1D2	4	dbcorrdb__ZMIZ1__ENCSR000EFQ_1__m1	3.13	FALSE	0.639316
BHLHE40	NR3C1	4	dbcorrdb__ZMIZ1__ENCSR000EFQ_1__m1	3.13	FALSE	0.892208
BHLHE40	NR3C2	4	dbcorrdb__ZMIZ1__ENCSR000EFQ_1__m1	3.13	FALSE	2.87273
BHLHE40	NRCAM	4	dbcorrdb__ZMIZ1__ENCSR000EFQ_1__m1	3.13	FALSE	0.0198612
BHLHE40	NRP2	2	dbcorrdb__ZMIZ1__ENCSR000EFQ_1__m1	3.13	FALSE	0.474888
BHLHE40	NTRK2	4	dbcorrdb__ZMIZ1__ENCSR000EFQ_1__m1	3.13	FALSE	1.05572
BHLHE40	NUB1	2	dbcorrdb__ZMIZ1__ENCSR000EFQ_1__m1	3.13	FALSE	0.156791
BHLHE40	NUDT4	2	dbcorrdb__ZMIZ1__ENCSR000EFQ_1__m1	3.13	FALSE	4.20693
BHLHE40	NXN	2	dbcorrdb__ZMIZ1__ENCSR000EFQ_1__m1	3.13	FALSE	0.539322
BHLHE40	ORC4	4	dbcorrdb__ZMIZ1__ENCSR000EFQ_1__m1	3.13	FALSE	0.522605
BHLHE40	OSBPL3	2	dbcorrdb__ZMIZ1__ENCSR000EFQ_1__m1	3.13	FALSE	1.41634
BHLHE40	PABPC4	4	dbcorrdb__ZMIZ1__ENCSR000EFQ_1__m1	3.13	FALSE	0.00903865
BHLHE40	PAK2	2	dbcorrdb__ZMIZ1__ENCSR000EFQ_1__m1	3.13	FALSE	0.0698396
BHLHE40	PAPSS2	2	dbcorrdb__ZMIZ1__ENCSR000EFQ_1__m1	3.13	FALSE	3.38346
BHLHE40	PCDH7	4	dbcorrdb__ZMIZ1__ENCSR000EFQ_1__m1	3.13	FALSE	1.19497
BHLHE40	PDE4D	4	dbcorrdb__ZMIZ1__ENCSR000EFQ_1__m1	3.13	FALSE	4.62128
BHLHE40	PDGFRA	4	dbcorrdb__ZMIZ1__ENCSR000EFQ_1__m1	3.13	FALSE	0.444696
BHLHE40	PDGFRB	2	dbcorrdb__ZMIZ1__ENCSR000EFQ_1__m1	3.13	FALSE	3.34568
BHLHE40	PDS5B	4	dbcorrdb__ZMIZ1__ENCSR000EFQ_1__m1	3.13	FALSE	0.0812886
BHLHE40	PELI2	4	dbcorrdb__ZMIZ1__ENCSR000EFQ_1__m1	3.13	FALSE	1.28371
BHLHE40	PEX2	2	dbcorrdb__ZMIZ1__ENCSR000EFQ_1__m1	3.13	FALSE	0.23603
BHLHE40	PHACTR2	2	dbcorrdb__ZMIZ1__ENCSR000EFQ_1__m1	3.13	FALSE	0.298849
BHLHE40	PHIP	4	dbcorrdb__ZMIZ1__ENCSR000EFQ_1__m1	3.13	FALSE	0.0421677
BHLHE40	PIK3R1	4	dbcorrdb__ZMIZ1__ENCSR000EFQ_1__m1	3.13	FALSE	0.055747
BHLHE40	PIKFYVE	2	dbcorrdb__ZMIZ1__ENCSR000EFQ_1__m1	3.13	FALSE	0.045381
BHLHE40	PITPNC1	2	dbcorrdb__ZMIZ1__ENCSR000EFQ_1__m1	3.13	FALSE	4.99301
BHLHE40	PJA2	2	dbcorrdb__ZMIZ1__ENCSR000EFQ_1__m1	3.13	FALSE	0.532579
BHLHE40	PKN2	4	dbcorrdb__ZMIZ1__ENCSR000EFQ_1__m1	3.13	FALSE	0.0213704
BHLHE40	PKP4	4	dbcorrdb__ZMIZ1__ENCSR000EFQ_1__m1	3.13	FALSE	12.9959
BHLHE40	PLCE1	2	dbcorrdb__ZMIZ1__ENCSR000EFQ_1__m1	3.13	FALSE	0.277011
BHLHE40	PLCL2	4	dbcorrdb__ZMIZ1__ENCSR000EFQ_1__m1	3.13	FALSE	2.11572
BHLHE40	PLEKHA5	2	dbcorrdb__ZMIZ1__ENCSR000EFQ_1__m1	3.13	FALSE	0.0719235
BHLHE40	PLEKHG1	2	dbcorrdb__ZMIZ1__ENCSR000EFQ_1__m1	3.13	FALSE	2.55519
BHLHE40	PLEKHH1	2	dbcorrdb__ZMIZ1__ENCSR000EFQ_1__m1	3.13	FALSE	0.0801974
BHLHE40	PLXDC2	2	dbcorrdb__ZMIZ1__ENCSR000EFQ_1__m1	3.13	FALSE	0.0136365
BHLHE40	PLXNA2	4	dbcorrdb__ZMIZ1__ENCSR000EFQ_1__m1	3.13	FALSE	2.34081
BHLHE40	POGZ	4	dbcorrdb__ZMIZ1__ENCSR000EFQ_1__m1	3.13	FALSE	0.028766
BHLHE40	POU2F1	4	dbcorrdb__ZMIZ1__ENCSR000EFQ_1__m1	3.13	FALSE	0.168428
BHLHE40	PPM1L	4	dbcorrdb__ZMIZ1__ENCSR000EFQ_1__m1	3.13	FALSE	0.0522189
BHLHE40	PPP1R9A	4	dbcorrdb__ZMIZ1__ENCSR000EFQ_1__m1	3.13	FALSE	0.228397
BHLHE40	PPP2R2A	2	dbcorrdb__ZMIZ1__ENCSR000EFQ_1__m1	3.13	FALSE	0.103398
BHLHE40	PRICKLE1	4	dbcorrdb__ZMIZ1__ENCSR000EFQ_1__m1	3.13	FALSE	0.119187
BHLHE40	PRKCE	4	dbcorrdb__ZMIZ1__ENCSR000EFQ_1__m1	3.13	FALSE	0.0362238
BHLHE40	PRKD3	2	dbcorrdb__ZMIZ1__ENCSR000EFQ_1__m1	3.13	FALSE	0.295348
BHLHE40	PRKG1	4	dbcorrdb__ZMIZ1__ENCSR000EFQ_1__m1	3.13	FALSE	0.527684
BHLHE40	PRRX1	4	dbcorrdb__ZMIZ1__ENCSR000EFQ_1__m1	3.13	FALSE	0.285796
BHLHE40	PTCH1	4	dbcorrdb__ZMIZ1__ENCSR000EFQ_1__m1	3.13	FALSE	4.50578
BHLHE40	PTCH2	2	dbcorrdb__ZMIZ1__ENCSR000EFQ_1__m1	3.13	FALSE	3.99148
BHLHE40	PTEN	4	dbcorrdb__ZMIZ1__ENCSR000EFQ_1__m1	3.13	FALSE	0.288068
BHLHE40	PTP4A2	2	dbcorrdb__ZMIZ1__ENCSR000EFQ_1__m1	3.13	FALSE	0.157077
BHLHE40	PTPN12	2	dbcorrdb__ZMIZ1__ENCSR000EFQ_1__m1	3.13	FALSE	3.61905
BHLHE40	PTPN13	2	dbcorrdb__ZMIZ1__ENCSR000EFQ_1__m1	3.13	FALSE	0.856518
BHLHE40	PTPN4	4	dbcorrdb__ZMIZ1__ENCSR000EFQ_1__m1	3.13	FALSE	0.257584
BHLHE40	PTPRG	4	dbcorrdb__ZMIZ1__ENCSR000EFQ_1__m1	3.13	FALSE	2.02747
BHLHE40	PTPRK	4	dbcorrdb__ZMIZ1__ENCSR000EFQ_1__m1	3.13	FALSE	19.8629
BHLHE40	PTPRM	4	dbcorrdb__ZMIZ1__ENCSR000EFQ_1__m1	3.13	FALSE	20.1826
BHLHE40	PTPRU	2	dbcorrdb__ZMIZ1__ENCSR000EFQ_1__m1	3.13	FALSE	1.01172
BHLHE40	PUS7	2	dbcorrdb__ZMIZ1__ENCSR000EFQ_1__m1	3.13	FALSE	0.445689
BHLHE40	QRICH1	2	dbcorrdb__ZMIZ1__ENCSR000EFQ_1__m1	3.13	FALSE	0.396905
BHLHE40	RAB2A	2	dbcorrdb__ZMIZ1__ENCSR000EFQ_1__m1	3.13	FALSE	0.0774526
BHLHE40	RAB6A	2	dbcorrdb__ZMIZ1__ENCSR000EFQ_1__m1	3.13	FALSE	0.0584703
BHLHE40	RAD21	4	dbcorrdb__ZMIZ1__ENCSR000EFQ_1__m1	3.13	FALSE	0.015909
BHLHE40	RAP1B	2	dbcorrdb__ZMIZ1__ENCSR000EFQ_1__m1	3.13	FALSE	4.09341
BHLHE40	RAPGEF1	4	dbcorrdb__ZMIZ1__ENCSR000EFQ_1__m1	3.13	FALSE	5.02676
BHLHE40	RAPH1	2	dbcorrdb__ZMIZ1__ENCSR000EFQ_1__m1	3.13	FALSE	0.168514
BHLHE40	RASAL2	2	dbcorrdb__ZMIZ1__ENCSR000EFQ_1__m1	3.13	FALSE	2.11957
BHLHE40	RBBP7	2	dbcorrdb__ZMIZ1__ENCSR000EFQ_1__m1	3.13	FALSE	0.0540647
BHLHE40	RBM12	2	dbcorrdb__ZMIZ1__ENCSR000EFQ_1__m1	3.13	FALSE	0.323082
BHLHE40	RBMS1	4	dbcorrdb__ZMIZ1__ENCSR000EFQ_1__m1	3.13	FALSE	0.441449
BHLHE40	RBPJ	4	dbcorrdb__ZMIZ1__ENCSR000EFQ_1__m1	3.13	FALSE	0.118806
BHLHE40	RDX	4	dbcorrdb__ZMIZ1__ENCSR000EFQ_1__m1	3.13	FALSE	0.153059
BHLHE40	REST	4	dbcorrdb__ZMIZ1__ENCSR000EFQ_1__m1	3.13	FALSE	0.151094
BHLHE40	REV3L	4	dbcorrdb__ZMIZ1__ENCSR000EFQ_1__m1	3.13	FALSE	0.021749
BHLHE40	RFX7	4	dbcorrdb__ZMIZ1__ENCSR000EFQ_1__m1	3.13	FALSE	0.0407794
BHLHE40	RHOBTB3	2	dbcorrdb__ZMIZ1__ENCSR000EFQ_1__m1	3.13	FALSE	0.181254
BHLHE40	RNF10	4	dbcorrdb__ZMIZ1__ENCSR000EFQ_1__m1	3.13	FALSE	0.104837
BHLHE40	RNF150	4	dbcorrdb__ZMIZ1__ENCSR000EFQ_1__m1	3.13	FALSE	0.800473
BHLHE40	RNF2	2	dbcorrdb__ZMIZ1__ENCSR000EFQ_1__m1	3.13	FALSE	0.00378649
BHLHE40	RNF24	4	dbcorrdb__ZMIZ1__ENCSR000EFQ_1__m1	3.13	FALSE	0.0620007
BHLHE40	ROBO1	2	dbcorrdb__ZMIZ1__ENCSR000EFQ_1__m1	3.13	FALSE	0.46709
BHLHE40	ROR2	2	dbcorrdb__ZMIZ1__ENCSR000EFQ_1__m1	3.13	FALSE	0.256187
BHLHE40	RPRD2	4	dbcorrdb__ZMIZ1__ENCSR000EFQ_1__m1	3.13	FALSE	0.0170006
BHLHE40	RPS6KA3	4	dbcorrdb__ZMIZ1__ENCSR000EFQ_1__m1	3.13	FALSE	2.74277
BHLHE40	RSRC1	4	dbcorrdb__ZMIZ1__ENCSR000EFQ_1__m1	3.13	FALSE	0.0438869
BHLHE40	RTN4	2	dbcorrdb__ZMIZ1__ENCSR000EFQ_1__m1	3.13	FALSE	0.0286682
BHLHE40	RUFY3	2	dbcorrdb__ZMIZ1__ENCSR000EFQ_1__m1	3.13	FALSE	0.0172645
BHLHE40	RUNX1T1	2	dbcorrdb__ZMIZ1__ENCSR000EFQ_1__m1	3.13	FALSE	0.0205654
BHLHE40	SEC63	2	dbcorrdb__ZMIZ1__ENCSR000EFQ_1__m1	3.13	FALSE	0.0265158
BHLHE40	SEMA5B	4	dbcorrdb__ZMIZ1__ENCSR000EFQ_1__m1	3.13	FALSE	0.175226
BHLHE40	SEMA6A	4	dbcorrdb__ZMIZ1__ENCSR000EFQ_1__m1	3.13	FALSE	0.39899
BHLHE40	SERTAD2	4	dbcorrdb__ZMIZ1__ENCSR000EFQ_1__m1	3.13	FALSE	0.192284
BHLHE40	SETD3	4	dbcorrdb__ZMIZ1__ENCSR000EFQ_1__m1	3.13	FALSE	0.35768
BHLHE40	SETD5	4	dbcorrdb__ZMIZ1__ENCSR000EFQ_1__m1	3.13	FALSE	0.602118
BHLHE40	SETD7	4	dbcorrdb__ZMIZ1__ENCSR000EFQ_1__m1	3.13	FALSE	0.0331005
BHLHE40	SFMBT2	2	dbcorrdb__ZMIZ1__ENCSR000EFQ_1__m1	3.13	FALSE	0.0306578
BHLHE40	SFRP1	2	dbcorrdb__ZMIZ1__ENCSR000EFQ_1__m1	3.13	FALSE	2.79673
BHLHE40	SH3PXD2B	2	dbcorrdb__ZMIZ1__ENCSR000EFQ_1__m1	3.13	FALSE	0.657437
BHLHE40	SHROOM4	4	dbcorrdb__ZMIZ1__ENCSR000EFQ_1__m1	3.13	FALSE	2.67872
BHLHE40	SIK3	2	dbcorrdb__ZMIZ1__ENCSR000EFQ_1__m1	3.13	FALSE	1.39458
BHLHE40	SLC11A2	2	dbcorrdb__ZMIZ1__ENCSR000EFQ_1__m1	3.13	FALSE	0.121545
BHLHE40	SLC20A1	2	dbcorrdb__ZMIZ1__ENCSR000EFQ_1__m1	3.13	FALSE	7.32088
BHLHE40	SLC29A1	2	dbcorrdb__ZMIZ1__ENCSR000EFQ_1__m1	3.13	FALSE	0.300633
BHLHE40	SLC40A1	4	dbcorrdb__ZMIZ1__ENCSR000EFQ_1__m1	3.13	FALSE	0.271641
BHLHE40	SLC44A1	4	dbcorrdb__ZMIZ1__ENCSR000EFQ_1__m1	3.13	FALSE	0.0897273
BHLHE40	SLC4A2	4	dbcorrdb__ZMIZ1__ENCSR000EFQ_1__m1	3.13	FALSE	0.0175524
BHLHE40	SLC4A3	2	dbcorrdb__ZMIZ1__ENCSR000EFQ_1__m1	3.13	FALSE	0.0394395
BHLHE40	SLCO3A1	4	dbcorrdb__ZMIZ1__ENCSR000EFQ_1__m1	3.13	FALSE	4.13669
BHLHE40	SLIT2	2	dbcorrdb__ZMIZ1__ENCSR000EFQ_1__m1	3.13	FALSE	17.1258
BHLHE40	SLK	4	dbcorrdb__ZMIZ1__ENCSR000EFQ_1__m1	3.13	FALSE	0.44864
BHLHE40	SMAD2	2	dbcorrdb__ZMIZ1__ENCSR000EFQ_1__m1	3.13	FALSE	0.0574474
BHLHE40	SMAD3	4	dbcorrdb__ZMIZ1__ENCSR000EFQ_1__m1	3.13	FALSE	0.5378
BHLHE40	SMAD4	4	dbcorrdb__ZMIZ1__ENCSR000EFQ_1__m1	3.13	FALSE	0.0409776
BHLHE40	SMARCA1	2	dbcorrdb__ZMIZ1__ENCSR000EFQ_1__m1	3.13	FALSE	0.0565245
BHLHE40	SMOC2	2	dbcorrdb__ZMIZ1__ENCSR000EFQ_1__m1	3.13	FALSE	0.849617
BHLHE40	SND1	2	dbcorrdb__ZMIZ1__ENCSR000EFQ_1__m1	3.13	FALSE	0.0243511
BHLHE40	SNED1	2	dbcorrdb__ZMIZ1__ENCSR000EFQ_1__m1	3.13	FALSE	0.0138632
BHLHE40	SOBP	4	dbcorrdb__ZMIZ1__ENCSR000EFQ_1__m1	3.13	FALSE	0.471653
BHLHE40	SORBS1	4	dbcorrdb__ZMIZ1__ENCSR000EFQ_1__m1	3.13	FALSE	2.39292
BHLHE40	SOS1	4	dbcorrdb__ZMIZ1__ENCSR000EFQ_1__m1	3.13	FALSE	0.0844562
BHLHE40	SOS2	2	dbcorrdb__ZMIZ1__ENCSR000EFQ_1__m1	3.13	FALSE	0.0647291
BHLHE40	SOX5	4	dbcorrdb__ZMIZ1__ENCSR000EFQ_1__m1	3.13	FALSE	1.26201
BHLHE40	SPEG	4	dbcorrdb__ZMIZ1__ENCSR000EFQ_1__m1	3.13	FALSE	0.181586
BHLHE40	SPEN	4	dbcorrdb__ZMIZ1__ENCSR000EFQ_1__m1	3.13	FALSE	0.0644046
BHLHE40	SPSB3	2	dbcorrdb__ZMIZ1__ENCSR000EFQ_1__m1	3.13	FALSE	0.304798
BHLHE40	SPTAN1	2	dbcorrdb__ZMIZ1__ENCSR000EFQ_1__m1	3.13	FALSE	3.77424
BHLHE40	SQSTM1	4	dbcorrdb__ZMIZ1__ENCSR000EFQ_1__m1	3.13	FALSE	4.54093
BHLHE40	SRRM2	2	dbcorrdb__ZMIZ1__ENCSR000EFQ_1__m1	3.13	FALSE	0.241683
BHLHE40	SRSF7	4	dbcorrdb__ZMIZ1__ENCSR000EFQ_1__m1	3.13	FALSE	0.0338783
BHLHE40	SRSF9	2	dbcorrdb__ZMIZ1__ENCSR000EFQ_1__m1	3.13	FALSE	0.675161
BHLHE40	SS18	4	dbcorrdb__ZMIZ1__ENCSR000EFQ_1__m1	3.13	FALSE	0.0562263
BHLHE40	SSBP2	4	dbcorrdb__ZMIZ1__ENCSR000EFQ_1__m1	3.13	FALSE	0.0213971
BHLHE40	ST3GAL4	2	dbcorrdb__ZMIZ1__ENCSR000EFQ_1__m1	3.13	FALSE	0.235761
BHLHE40	STAT5B	2	dbcorrdb__ZMIZ1__ENCSR000EFQ_1__m1	3.13	FALSE	0.200864
BHLHE40	STAU2	4	dbcorrdb__ZMIZ1__ENCSR000EFQ_1__m1	3.13	FALSE	0.0829288
BHLHE40	STIM2	4	dbcorrdb__ZMIZ1__ENCSR000EFQ_1__m1	3.13	FALSE	0.304794
BHLHE40	STK39	4	dbcorrdb__ZMIZ1__ENCSR000EFQ_1__m1	3.13	FALSE	0.103712
BHLHE40	STOX2	4	dbcorrdb__ZMIZ1__ENCSR000EFQ_1__m1	3.13	FALSE	3.64328
BHLHE40	STX16	2	dbcorrdb__ZMIZ1__ENCSR000EFQ_1__m1	3.13	FALSE	0.0259812
BHLHE40	STXBP6	2	dbcorrdb__ZMIZ1__ENCSR000EFQ_1__m1	3.13	FALSE	0.133989
BHLHE40	SULF1	2	dbcorrdb__ZMIZ1__ENCSR000EFQ_1__m1	3.13	FALSE	9.87497
BHLHE40	SULF2	4	dbcorrdb__ZMIZ1__ENCSR000EFQ_1__m1	3.13	FALSE	0.152891
BHLHE40	SYNE1	4	dbcorrdb__ZMIZ1__ENCSR000EFQ_1__m1	3.13	FALSE	1.58076
BHLHE40	SYNE2	4	dbcorrdb__ZMIZ1__ENCSR000EFQ_1__m1	3.13	FALSE	0.528683
BHLHE40	TAB3	4	dbcorrdb__ZMIZ1__ENCSR000EFQ_1__m1	3.13	FALSE	0.00787856
BHLHE40	TANC1	4	dbcorrdb__ZMIZ1__ENCSR000EFQ_1__m1	3.13	FALSE	1.2052
BHLHE40	TBC1D16	2	dbcorrdb__ZMIZ1__ENCSR000EFQ_1__m1	3.13	FALSE	5.22155
BHLHE40	TBC1D9	2	dbcorrdb__ZMIZ1__ENCSR000EFQ_1__m1	3.13	FALSE	0.1542
BHLHE40	TBL1X	4	dbcorrdb__ZMIZ1__ENCSR000EFQ_1__m1	3.13	FALSE	0.0486655
BHLHE40	TBX2	4	dbcorrdb__ZMIZ1__ENCSR000EFQ_1__m1	3.13	FALSE	1.6512
BHLHE40	TCF12	4	dbcorrdb__ZMIZ1__ENCSR000EFQ_1__m1	3.13	FALSE	0.111293
BHLHE40	TCF4	4	dbcorrdb__ZMIZ1__ENCSR000EFQ_1__m1	3.13	FALSE	1.98132
BHLHE40	TCF7L2	2	dbcorrdb__ZMIZ1__ENCSR000EFQ_1__m1	3.13	FALSE	0.0651061
BHLHE40	TEAD1	4	dbcorrdb__ZMIZ1__ENCSR000EFQ_1__m1	3.13	FALSE	0.0631052
BHLHE40	TET1	2	dbcorrdb__ZMIZ1__ENCSR000EFQ_1__m1	3.13	FALSE	0.12152
BHLHE40	TGFBR1	2	dbcorrdb__ZMIZ1__ENCSR000EFQ_1__m1	3.13	FALSE	0.324148
BHLHE40	TGFBR3	4	dbcorrdb__ZMIZ1__ENCSR000EFQ_1__m1	3.13	FALSE	0.453076
BHLHE40	THOC2	4	dbcorrdb__ZMIZ1__ENCSR000EFQ_1__m1	3.13	FALSE	0.126076
BHLHE40	THSD7A	4	dbcorrdb__ZMIZ1__ENCSR000EFQ_1__m1	3.13	FALSE	5.86922
BHLHE40	TIAL1	4	dbcorrdb__ZMIZ1__ENCSR000EFQ_1__m1	3.13	FALSE	0.306489
BHLHE40	TIAM1	2	dbcorrdb__ZMIZ1__ENCSR000EFQ_1__m1	3.13	FALSE	0.0173376
BHLHE40	TIMP3	2	dbcorrdb__ZMIZ1__ENCSR000EFQ_1__m1	3.13	FALSE	15.2874
BHLHE40	TJP1	2	dbcorrdb__ZMIZ1__ENCSR000EFQ_1__m1	3.13	FALSE	4.83635
BHLHE40	TMTC2	2	dbcorrdb__ZMIZ1__ENCSR000EFQ_1__m1	3.13	FALSE	8.18314
BHLHE40	TNK2	2	dbcorrdb__ZMIZ1__ENCSR000EFQ_1__m1	3.13	FALSE	0.034365
BHLHE40	TNS3	2	dbcorrdb__ZMIZ1__ENCSR000EFQ_1__m1	3.13	FALSE	1.50837
BHLHE40	TOX	2	dbcorrdb__ZMIZ1__ENCSR000EFQ_1__m1	3.13	FALSE	0.0263266
BHLHE40	TPM1	4	dbcorrdb__ZMIZ1__ENCSR000EFQ_1__m1	3.13	FALSE	0.173842
BHLHE40	TPM2	2	dbcorrdb__ZMIZ1__ENCSR000EFQ_1__m1	3.13	FALSE	0.542453
BHLHE40	TRAF7	2	dbcorrdb__ZMIZ1__ENCSR000EFQ_1__m1	3.13	FALSE	0.998758
BHLHE40	TRIM25	2	dbcorrdb__ZMIZ1__ENCSR000EFQ_1__m1	3.13	FALSE	0.443353
BHLHE40	TRRAP	2	dbcorrdb__ZMIZ1__ENCSR000EFQ_1__m1	3.13	FALSE	0.0572313
BHLHE40	TSHZ3	4	dbcorrdb__ZMIZ1__ENCSR000EFQ_1__m1	3.13	FALSE	0.406333
BHLHE40	UACA	2	dbcorrdb__ZMIZ1__ENCSR000EFQ_1__m1	3.13	FALSE	0.11859
BHLHE40	UBAP2L	4	dbcorrdb__ZMIZ1__ENCSR000EFQ_1__m1	3.13	FALSE	0.0447276
BHLHE40	UBE2B	2	dbcorrdb__ZMIZ1__ENCSR000EFQ_1__m1	3.13	FALSE	0.130708
BHLHE40	UBE2E2	4	dbcorrdb__ZMIZ1__ENCSR000EFQ_1__m1	3.13	FALSE	0.198176
BHLHE40	UBE2E3	4	dbcorrdb__ZMIZ1__ENCSR000EFQ_1__m1	3.13	FALSE	0.0368528
BHLHE40	UBE2Q2	2	dbcorrdb__ZMIZ1__ENCSR000EFQ_1__m1	3.13	FALSE	0.0429163
BHLHE40	UBR4	2	dbcorrdb__ZMIZ1__ENCSR000EFQ_1__m1	3.13	FALSE	0.0246579
BHLHE40	UGCG	4	dbcorrdb__ZMIZ1__ENCSR000EFQ_1__m1	3.13	FALSE	1.41814
BHLHE40	USF2	4	dbcorrdb__ZMIZ1__ENCSR000EFQ_1__m1	3.13	FALSE	0.0898548
BHLHE40	USP22	2	dbcorrdb__ZMIZ1__ENCSR000EFQ_1__m1	3.13	FALSE	0.0279668
BHLHE40	USP9X	4	dbcorrdb__ZMIZ1__ENCSR000EFQ_1__m1	3.13	FALSE	0.35524
BHLHE40	UST	2	dbcorrdb__ZMIZ1__ENCSR000EFQ_1__m1	3.13	FALSE	0.0547604
BHLHE40	UTRN	4	dbcorrdb__ZMIZ1__ENCSR000EFQ_1__m1	3.13	FALSE	5.21468
BHLHE40	VCAN	2	dbcorrdb__ZMIZ1__ENCSR000EFQ_1__m1	3.13	FALSE	0.210165
BHLHE40	VEGFC	2	dbcorrdb__ZMIZ1__ENCSR000EFQ_1__m1	3.13	FALSE	0.179994
BHLHE40	VPS13D	2	dbcorrdb__ZMIZ1__ENCSR000EFQ_1__m1	3.13	FALSE	1.61329
BHLHE40	WAC	4	dbcorrdb__ZMIZ1__ENCSR000EFQ_1__m1	3.13	FALSE	0.275512
BHLHE40	WDR59	4	dbcorrdb__ZMIZ1__ENCSR000EFQ_1__m1	3.13	FALSE	0.0393525
BHLHE40	WNK1	4	dbcorrdb__ZMIZ1__ENCSR000EFQ_1__m1	3.13	FALSE	0.0127047
BHLHE40	WNK3	4	dbcorrdb__ZMIZ1__ENCSR000EFQ_1__m1	3.13	FALSE	0.00877844
BHLHE40	WSB1	2	dbcorrdb__ZMIZ1__ENCSR000EFQ_1__m1	3.13	FALSE	0.346512
BHLHE40	WT1	2	dbcorrdb__ZMIZ1__ENCSR000EFQ_1__m1	3.13	FALSE	3.23242
BHLHE40	WWC3	2	dbcorrdb__ZMIZ1__ENCSR000EFQ_1__m1	3.13	FALSE	0.0285422
BHLHE40	WWTR1	4	dbcorrdb__ZMIZ1__ENCSR000EFQ_1__m1	3.13	FALSE	1.96314
BHLHE40	XPO1	4	dbcorrdb__ZMIZ1__ENCSR000EFQ_1__m1	3.13	FALSE	0.0221388
BHLHE40	XPO6	2	dbcorrdb__ZMIZ1__ENCSR000EFQ_1__m1	3.13	FALSE	0.0242629
BHLHE40	YWHAB	4	dbcorrdb__ZMIZ1__ENCSR000EFQ_1__m1	3.13	FALSE	0.406082
BHLHE40	YY1	4	dbcorrdb__ZMIZ1__ENCSR000EFQ_1__m1	3.13	FALSE	0.0395131
BHLHE40	ZBTB16	4	dbcorrdb__ZMIZ1__ENCSR000EFQ_1__m1	3.13	FALSE	0.486681
BHLHE40	ZBTB20	4	dbcorrdb__ZMIZ1__ENCSR000EFQ_1__m1	3.13	FALSE	0.14578
BHLHE40	ZDHHC14	2	dbcorrdb__ZMIZ1__ENCSR000EFQ_1__m1	3.13	FALSE	0.291716
BHLHE40	ZEB1	4	dbcorrdb__ZMIZ1__ENCSR000EFQ_1__m1	3.13	FALSE	0.0173634
BHLHE40	ZEB2	4	dbcorrdb__ZMIZ1__ENCSR000EFQ_1__m1	3.13	FALSE	0.110251
BHLHE40	ZFP36L1	4	dbcorrdb__ZMIZ1__ENCSR000EFQ_1__m1	3.13	FALSE	15.1402
BHLHE40	ZFPM2	4	dbcorrdb__ZMIZ1__ENCSR000EFQ_1__m1	3.13	FALSE	0.165821
BHLHE40	ZFR	2	dbcorrdb__ZMIZ1__ENCSR000EFQ_1__m1	3.13	FALSE	0.0292955
BHLHE40	ZFYVE9	2	dbcorrdb__ZMIZ1__ENCSR000EFQ_1__m1	3.13	FALSE	0.0302137
BHLHE40	ZMIZ1	4	dbcorrdb__ZMIZ1__ENCSR000EFQ_1__m1	3.13	FALSE	0.0255365
BHLHE40	ZMYND8	2	dbcorrdb__ZMIZ1__ENCSR000EFQ_1__m1	3.13	FALSE	0.124878
BHLHE40	ZNF395	2	dbcorrdb__ZMIZ1__ENCSR000EFQ_1__m1	3.13	FALSE	0.407472
BHLHE40	ZNF436	4	dbcorrdb__ZMIZ1__ENCSR000EFQ_1__m1	3.13	FALSE	0.929057
BHLHE40	ZNF516	4	dbcorrdb__ZMIZ1__ENCSR000EFQ_1__m1	3.13	FALSE	0.113712
BHLHE40	ZNF521	4	dbcorrdb__ZMIZ1__ENCSR000EFQ_1__m1	3.13	FALSE	1.30119
BHLHE40	ZNF532	2	dbcorrdb__ZMIZ1__ENCSR000EFQ_1__m1	3.13	FALSE	0.0151951
BHLHE40	ZNF638	2	dbcorrdb__ZMIZ1__ENCSR000EFQ_1__m1	3.13	FALSE	0.0222463
BHLHE40	ZNF704	2	dbcorrdb__ZMIZ1__ENCSR000EFQ_1__m1	3.13	FALSE	0.0910321
BHLHE40	ZNF711	4	dbcorrdb__ZMIZ1__ENCSR000EFQ_1__m1	3.13	FALSE	0.00676305
BHLHE40	ZNF827	4	dbcorrdb__ZMIZ1__ENCSR000EFQ_1__m1	3.13	FALSE	0.0982527
BHLHE40	PREP	2	dbcorrdb__ZMIZ1__ENCSR000EFQ_1__m2	3.12	FALSE	0.10608
BHLHE40	PLCB1	1	transfac_pro__M07636	3.1	FALSE	30.514
CREM	CREM	1	transfac_pro__M07677	3.03	FALSE	NA
CREM	CTNND2	1	transfac_pro__M07677	3.03	FALSE	121.494
CREM	EPHA6	1	transfac_pro__M07677	3.03	FALSE	112.8
CREM	KCNIP4	1	transfac_pro__M07677	3.03	FALSE	95.004
CREM	PDE7A	1	transfac_pro__M07677	3.03	FALSE	73.9362
CREM	SUPT3H	1	transfac_pro__M07677	3.03	FALSE	72.3286
CREM	TTN	1	transfac_pro__M07677	3.03	FALSE	78.6796
CTCF	AXIN1	36	dbcorrdb__RBBP5__ENCSR000AQC_1__m5	5.09	FALSE	41.0476
CTCF	CBFB	30	dbcorrdb__RBBP5__ENCSR000AQC_1__m5	5.09	FALSE	34.779
CTCF	CTCF	33	dbcorrdb__RBBP5__ENCSR000AQC_1__m5	5.09	FALSE	NA
CTCF	GRB2	15	dbcorrdb__RBBP5__ENCSR000AQC_1__m5	5.09	FALSE	31.5036
CTCF	HDLBP	21	dbcorrdb__RBBP5__ENCSR000AQC_1__m5	5.09	FALSE	44.7068
CTCF	HP1BP3	19	dbcorrdb__RBBP5__ENCSR000AQC_1__m5	5.09	FALSE	32.9034
CTCF	HS3ST4	29	dbcorrdb__RBBP5__ENCSR000AQC_1__m5	5.09	FALSE	37.2541
CTCF	KPNA1	23	dbcorrdb__RBBP5__ENCSR000AQC_1__m5	5.09	FALSE	25.0905
CTCF	PABPC1	23	dbcorrdb__RBBP5__ENCSR000AQC_1__m5	5.09	FALSE	24.7965
CTCF	PTPN2	18	dbcorrdb__RBBP5__ENCSR000AQC_1__m5	5.09	FALSE	28.1101
CTCF	PUS7	19	dbcorrdb__RBBP5__ENCSR000AQC_1__m5	5.09	FALSE	28.1807
CTCF	QRICH1	28	dbcorrdb__RBBP5__ENCSR000AQC_1__m5	5.09	FALSE	47.893
CTCF	RFX8	21	dbcorrdb__RBBP5__ENCSR000AQC_1__m5	5.09	FALSE	42.7494
CTCF	STIM2	27	dbcorrdb__RBBP5__ENCSR000AQC_1__m5	5.09	FALSE	34.632
CTCF	YY1	27	dbcorrdb__RBBP5__ENCSR000AQC_1__m5	5.09	FALSE	27.0951
CTCF	ABCA5	8	predrem__nrMotif2348	4.82	FALSE	7.75737
CTCF	ACTR3	5	predrem__nrMotif2348	4.82	FALSE	6.59851
CTCF	ACVR1B	7	predrem__nrMotif2348	4.82	FALSE	16.3766
CTCF	ACVR2A	10	predrem__nrMotif2348	4.82	FALSE	6.1377
CTCF	ADAMTS17	5	predrem__nrMotif2348	4.82	FALSE	5.80419
CTCF	AFF3	3	predrem__nrMotif2348	4.82	FALSE	12.2516
CTCF	AGFG1	9	predrem__nrMotif2348	4.82	FALSE	9.71719
CTCF	AGTPBP1	5	predrem__nrMotif2348	4.82	FALSE	10.0307
CTCF	ANAPC16	3	predrem__nrMotif2348	4.82	FALSE	11.8043
CTCF	ANKH	10	predrem__nrMotif2348	4.82	FALSE	11.8278
CTCF	ANKHD1-EIF4EBP3	3	predrem__nrMotif2348	4.82	FALSE	7.53723
CTCF	ANKRD11	10	predrem__nrMotif2348	4.82	FALSE	5.55904
CTCF	APLP2	7	predrem__nrMotif2348	4.82	FALSE	13.008
CTCF	ARHGAP44	3	predrem__nrMotif2348	4.82	FALSE	2.85785
CTCF	ARHGAP5	10	predrem__nrMotif2348	4.82	FALSE	15.3662
CTCF	ASB3	6	predrem__nrMotif2348	4.82	FALSE	10.4096
CTCF	ASCC2	3	predrem__nrMotif2348	4.82	FALSE	3.80843
CTCF	ATP2C1	12	predrem__nrMotif2348	4.82	FALSE	2.74648
CTCF	ATP6V1H	53	dbcorrdb__MAX__ENCSR000EDS_1__m1	4.82	FALSE	37.0065
CTCF	BCL2L13	3	predrem__nrMotif2348	4.82	FALSE	5.64962
CTCF	BCLAF1	6	predrem__nrMotif2348	4.82	FALSE	2.83463
CTCF	BMPR1B	10	predrem__nrMotif2348	4.82	FALSE	1.54423
CTCF	C1orf21	7	predrem__nrMotif2348	4.82	FALSE	4.99255
CTCF	CAB39	12	predrem__nrMotif2348	4.82	FALSE	3.98221
CTCF	CACNA2D3	12	predrem__nrMotif2348	4.82	FALSE	5.07912
CTCF	CAMK1D	10	predrem__nrMotif2348	4.82	FALSE	14.9862
CTCF	CBL	35	predrem__nrMotif2348	4.82	FALSE	37.7754
CTCF	CCDC88A	12	predrem__nrMotif2348	4.82	FALSE	30.21
CTCF	CCDC88C	62	dbcorrdb__MAX__ENCSR000EDS_1__m1	4.82	FALSE	41.7788
CTCF	CDH11	11	predrem__nrMotif2348	4.82	FALSE	16.0457
CTCF	CDH13	5	predrem__nrMotif2348	4.82	FALSE	12.4436
CTCF	CDON	3	predrem__nrMotif2348	4.82	FALSE	2.9308
CTCF	CENPP	6	predrem__nrMotif2348	4.82	FALSE	9.44266
CTCF	CHD3	10	predrem__nrMotif2348	4.82	FALSE	4.24684
CTCF	CHSY3	12	predrem__nrMotif2348	4.82	FALSE	3.16466
CTCF	CLEC16A	30	predrem__nrMotif2348	4.82	FALSE	62.5158
CTCF	CNIH3	12	predrem__nrMotif2348	4.82	FALSE	5.63616
CTCF	CUX1	10	predrem__nrMotif2348	4.82	FALSE	6.32265
CTCF	DCAF4	3	predrem__nrMotif2348	4.82	FALSE	6.80668
CTCF	DENND5B	8	predrem__nrMotif2348	4.82	FALSE	10.0235
CTCF	DLGAP2	3	predrem__nrMotif2348	4.82	FALSE	10.4533
CTCF	DNAJC3	10	predrem__nrMotif2348	4.82	FALSE	5.89329
CTCF	DNM2	7	predrem__nrMotif2348	4.82	FALSE	4.31969
CTCF	DPP6	12	predrem__nrMotif2348	4.82	FALSE	6.08893
CTCF	DPP8	20	predrem__nrMotif2348	4.82	FALSE	29.5976
CTCF	DPY19L3	10	predrem__nrMotif2348	4.82	FALSE	8.49056
CTCF	DYRK1A	12	predrem__nrMotif2348	4.82	FALSE	2.9732
CTCF	EFNA5	12	predrem__nrMotif2348	4.82	FALSE	14.7064
CTCF	EFNB2	10	predrem__nrMotif2348	4.82	FALSE	4.40889
CTCF	EIF1B	6	predrem__nrMotif2348	4.82	FALSE	9.01367
CTCF	ELF2	5	predrem__nrMotif2348	4.82	FALSE	10.7709
CTCF	EML6	12	predrem__nrMotif2348	4.82	FALSE	20.0236
CTCF	EPC2	12	predrem__nrMotif2348	4.82	FALSE	3.52768
CTCF	EVI5	5	predrem__nrMotif2348	4.82	FALSE	4.44509
CTCF	FAM117B	16	predrem__nrMotif2348	4.82	FALSE	20.9108
CTCF	FAM118A	12	predrem__nrMotif2348	4.82	FALSE	37.2768
CTCF	FAM172A	3	predrem__nrMotif2348	4.82	FALSE	5.43467
CTCF	FAM189A1	12	predrem__nrMotif2348	4.82	FALSE	7.99802
CTCF	FAM78B	6	predrem__nrMotif2348	4.82	FALSE	12.8873
CTCF	FAT1	12	predrem__nrMotif2348	4.82	FALSE	2.48208
CTCF	FBXL3	9	predrem__nrMotif2348	4.82	FALSE	4.60505
CTCF	FBXW5	6	predrem__nrMotif2348	4.82	FALSE	7.68374
CTCF	FBXW7	18	predrem__nrMotif2348	4.82	FALSE	22.0074
CTCF	FCHO2	10	predrem__nrMotif2348	4.82	FALSE	3.54013
CTCF	FGF13	12	predrem__nrMotif2348	4.82	FALSE	7.12171
CTCF	FNBP1L	10	predrem__nrMotif2348	4.82	FALSE	8.9688
CTCF	FOXJ3	12	predrem__nrMotif2348	4.82	FALSE	4.97951
CTCF	FOXO1	12	predrem__nrMotif2348	4.82	FALSE	9.19414
CTCF	GABRB3	8	predrem__nrMotif2348	4.82	FALSE	17.4331
CTCF	GALNT10	10	predrem__nrMotif2348	4.82	FALSE	12.6897
CTCF	GALNT13	7	predrem__nrMotif2348	4.82	FALSE	6.83224
CTCF	GLCCI1	11	predrem__nrMotif2348	4.82	FALSE	33.097
CTCF	GLIS1	3	predrem__nrMotif2348	4.82	FALSE	13.6815
CTCF	GNE	6	predrem__nrMotif2348	4.82	FALSE	1.72292
CTCF	GSPT1	12	predrem__nrMotif2348	4.82	FALSE	20.8555
CTCF	HECTD2	6	predrem__nrMotif2348	4.82	FALSE	12.6073
CTCF	HIRA	10	predrem__nrMotif2348	4.82	FALSE	5.14515
CTCF	HIVEP1	10	predrem__nrMotif2348	4.82	FALSE	5.65838
CTCF	HMGB1	8	predrem__nrMotif2348	4.82	FALSE	10.6193
CTCF	HS6ST2	3	predrem__nrMotif2348	4.82	FALSE	4.48732
CTCF	HS6ST3	12	predrem__nrMotif2348	4.82	FALSE	8.22397
CTCF	IGF2BP2	12	predrem__nrMotif2348	4.82	FALSE	10.456
CTCF	KCNK10	10	predrem__nrMotif2348	4.82	FALSE	8.18679
CTCF	KCNQ3	12	predrem__nrMotif2348	4.82	FALSE	8.11962
CTCF	KCTD8	10	predrem__nrMotif2348	4.82	FALSE	5.02903
CTCF	KIAA0232	20	predrem__nrMotif2348	4.82	FALSE	25.6328
CTCF	KIAA1958	7	predrem__nrMotif2348	4.82	FALSE	2.18631
CTCF	KIF5B	8	predrem__nrMotif2348	4.82	FALSE	8.80649
CTCF	KPNB1	12	predrem__nrMotif2348	4.82	FALSE	16.2971
CTCF	LMTK2	10	predrem__nrMotif2348	4.82	FALSE	11.7309
CTCF	LUC7L	8	predrem__nrMotif2348	4.82	FALSE	32.7981
CTCF	LYST	6	predrem__nrMotif2348	4.82	FALSE	8.06351
CTCF	MAN1A2	3	predrem__nrMotif2348	4.82	FALSE	6.09647
CTCF	MAPK1	27	predrem__nrMotif2348	4.82	FALSE	31.4434
CTCF	MARK1	12	predrem__nrMotif2348	4.82	FALSE	11.8646
CTCF	MBP	7	predrem__nrMotif2348	4.82	FALSE	6.7051
CTCF	MBTPS1	6	predrem__nrMotif2348	4.82	FALSE	16.85
CTCF	MDGA2	10	predrem__nrMotif2348	4.82	FALSE	5.34552
CTCF	ME2	8	predrem__nrMotif2348	4.82	FALSE	1.58331
CTCF	MED12L	10	predrem__nrMotif2348	4.82	FALSE	22.1371
CTCF	MGMT	12	predrem__nrMotif2348	4.82	FALSE	24.8117
CTCF	MIB1	10	predrem__nrMotif2348	4.82	FALSE	9.18612
CTCF	MLLT3	10	predrem__nrMotif2348	4.82	FALSE	11.0892
CTCF	MPPED2	3	predrem__nrMotif2348	4.82	FALSE	1.48034
CTCF	MSL1	16	predrem__nrMotif2348	4.82	FALSE	19.2944
CTCF	MSL2	18	predrem__nrMotif2348	4.82	FALSE	19.3916
CTCF	MYCBP2	10	predrem__nrMotif2348	4.82	FALSE	3.50883
CTCF	N4BP2	10	predrem__nrMotif2348	4.82	FALSE	5.07096
CTCF	NAA35	9	predrem__nrMotif2348	4.82	FALSE	9.0621
CTCF	NCOA2	10	predrem__nrMotif2348	4.82	FALSE	8.99732
CTCF	NCOA5	13	predrem__nrMotif2348	4.82	FALSE	27.3692
CTCF	NDE1	7	predrem__nrMotif2348	4.82	FALSE	3.21471
CTCF	NEGR1	12	predrem__nrMotif2348	4.82	FALSE	2.77631
CTCF	NELL1	8	predrem__nrMotif2348	4.82	FALSE	3.55408
CTCF	NFATC1	11	predrem__nrMotif2348	4.82	FALSE	28.2951
CTCF	NFATC3	18	predrem__nrMotif2348	4.82	FALSE	30.3349
CTCF	NFE2L1	10	predrem__nrMotif2348	4.82	FALSE	6.38619
CTCF	NFIX	10	predrem__nrMotif2348	4.82	FALSE	5.29072
CTCF	NFYC	12	predrem__nrMotif2348	4.82	FALSE	10.7623
CTCF	NKAIN2	12	predrem__nrMotif2348	4.82	FALSE	7.85651
CTCF	NOL8	10	predrem__nrMotif2348	4.82	FALSE	10.8823
CTCF	NPHP4	12	predrem__nrMotif2348	4.82	FALSE	9.61938
CTCF	NR3C2	10	predrem__nrMotif2348	4.82	FALSE	6.60322
CTCF	NRG3	10	predrem__nrMotif2348	4.82	FALSE	21.5638
CTCF	NUP188	52	dbcorrdb__MAX__ENCSR000EDS_1__m1	4.82	FALSE	38.3558
CTCF	NXN	5	predrem__nrMotif2348	4.82	FALSE	9.9965
CTCF	PABPC4	7	predrem__nrMotif2348	4.82	FALSE	9.37297
CTCF	PACS1	22	predrem__nrMotif2348	4.82	FALSE	45.1829
CTCF	PBX3	10	predrem__nrMotif2348	4.82	FALSE	13.2707
CTCF	PDE8A	21	predrem__nrMotif2348	4.82	FALSE	34.5489
CTCF	PDGFC	3	predrem__nrMotif2348	4.82	FALSE	4.87852
CTCF	PDS5B	12	predrem__nrMotif2348	4.82	FALSE	14.5973
CTCF	PHF7	3	predrem__nrMotif2348	4.82	FALSE	3.64037
CTCF	PHLPP2	9	predrem__nrMotif2348	4.82	FALSE	23.626
CTCF	PHTF2	7	predrem__nrMotif2348	4.82	FALSE	4.90866
CTCF	PITPNB	5	predrem__nrMotif2348	4.82	FALSE	21.6538
CTCF	PKP4	6	predrem__nrMotif2348	4.82	FALSE	15.7967
CTCF	PLCL2	12	predrem__nrMotif2348	4.82	FALSE	3.89121
CTCF	POLH	3	predrem__nrMotif2348	4.82	FALSE	10.8139
CTCF	POU2F1	12	predrem__nrMotif2348	4.82	FALSE	6.3907
CTCF	PPP2R2A	5	predrem__nrMotif2348	4.82	FALSE	2.26695
CTCF	PPP2R3A	6	predrem__nrMotif2348	4.82	FALSE	14.3724
CTCF	PPP3R1	12	predrem__nrMotif2348	4.82	FALSE	4.77307
CTCF	PRKD3	3	predrem__nrMotif2348	4.82	FALSE	8.16405
CTCF	PRPF4B	7	predrem__nrMotif2348	4.82	FALSE	3.56261
CTCF	PSMA1	6	predrem__nrMotif2348	4.82	FALSE	2.77957
CTCF	PTK7	3	predrem__nrMotif2348	4.82	FALSE	11.0083
CTCF	PTP4A2	3	predrem__nrMotif2348	4.82	FALSE	5.67676
CTCF	PXK	14	predrem__nrMotif2348	4.82	FALSE	20.2527
CTCF	RAB35	8	predrem__nrMotif2348	4.82	FALSE	10.1474
CTCF	RAD23A	5	predrem__nrMotif2348	4.82	FALSE	2.13662
CTCF	RBFOX1	10	predrem__nrMotif2348	4.82	FALSE	6.70998
CTCF	RBPJ	9	predrem__nrMotif2348	4.82	FALSE	4.75221
CTCF	RELN	10	predrem__nrMotif2348	4.82	FALSE	5.08613
CTCF	REV3L	7	predrem__nrMotif2348	4.82	FALSE	10.7118
CTCF	RFWD3	8	predrem__nrMotif2348	4.82	FALSE	20.1714
CTCF	RFX7	10	predrem__nrMotif2348	4.82	FALSE	9.97883
CTCF	RGS7	12	predrem__nrMotif2348	4.82	FALSE	14.4834
CTCF	RHEB	9	predrem__nrMotif2348	4.82	FALSE	17.9376
CTCF	RNF10	11	predrem__nrMotif2348	4.82	FALSE	28.0007
CTCF	RNF2	10	predrem__nrMotif2348	4.82	FALSE	4.10702
CTCF	RNF216	7	predrem__nrMotif2348	4.82	FALSE	5.97098
CTCF	RNF220	3	predrem__nrMotif2348	4.82	FALSE	16.5947
CTCF	RPRD2	5	predrem__nrMotif2348	4.82	FALSE	5.84829
CTCF	RPS6KA3	12	predrem__nrMotif2348	4.82	FALSE	6.37753
CTCF	RRBP1	10	predrem__nrMotif2348	4.82	FALSE	3.56867
CTCF	RSRC1	3	predrem__nrMotif2348	4.82	FALSE	26.1105
CTCF	RUNX1	16	predrem__nrMotif2348	4.82	FALSE	23.1891
CTCF	SAE1	35	dbcorrdb__MAX__ENCSR000EDS_1__m1	4.82	FALSE	35.5094
CTCF	SAMD1	20	predrem__nrMotif2348	4.82	FALSE	40.0164
CTCF	SAMD4B	8	predrem__nrMotif2348	4.82	FALSE	6.58996
CTCF	SAV1	6	predrem__nrMotif2348	4.82	FALSE	16.0366
CTCF	SEC63	10	predrem__nrMotif2348	4.82	FALSE	15.6492
CTCF	SFI1	3	predrem__nrMotif2348	4.82	FALSE	10.5055
CTCF	SFMBT2	7	predrem__nrMotif2348	4.82	FALSE	2.70169
CTCF	SH3RF3	10	predrem__nrMotif2348	4.82	FALSE	16.058
CTCF	SKI	3	predrem__nrMotif2348	4.82	FALSE	3.81341
CTCF	SLC12A2	16	predrem__nrMotif2348	4.82	FALSE	26.3354
CTCF	SLC16A1	12	predrem__nrMotif2348	4.82	FALSE	4.63859
CTCF	SLC35F1	10	predrem__nrMotif2348	4.82	FALSE	5.06524
CTCF	SLC36A4	3	predrem__nrMotif2348	4.82	FALSE	3.95421
CTCF	SLC4A4	12	predrem__nrMotif2348	4.82	FALSE	12.2936
CTCF	SLIT2	5	predrem__nrMotif2348	4.82	FALSE	3.44203
CTCF	SMAP1	3	predrem__nrMotif2348	4.82	FALSE	9.42472
CTCF	SNAP91	3	predrem__nrMotif2348	4.82	FALSE	6.49462
CTCF	SNED1	5	predrem__nrMotif2348	4.82	FALSE	2.61987
CTCF	SORCS1	10	predrem__nrMotif2348	4.82	FALSE	8.87192
CTCF	SPEN	19	predrem__nrMotif2348	4.82	FALSE	28.6702
CTCF	STAU1	15	predrem__nrMotif2348	4.82	FALSE	21.9293
CTCF	STK38	7	predrem__nrMotif2348	4.82	FALSE	26.0526
CTCF	STK39	12	predrem__nrMotif2348	4.82	FALSE	12.4902
CTCF	STOX2	9	predrem__nrMotif2348	4.82	FALSE	3.75316
CTCF	STX16	8	predrem__nrMotif2348	4.82	FALSE	8.31927
CTCF	STXBP5L	3	predrem__nrMotif2348	4.82	FALSE	6.32278
CTCF	TAF3	15	predrem__nrMotif2348	4.82	FALSE	38.1757
CTCF	TBPL1	10	predrem__nrMotif2348	4.82	FALSE	11.5186
CTCF	TEAD1	12	predrem__nrMotif2348	4.82	FALSE	4.16964
CTCF	TGFBR1	11	predrem__nrMotif2348	4.82	FALSE	24.3165
CTCF	TMPO	12	predrem__nrMotif2348	4.82	FALSE	11.4926
CTCF	TNPO2	12	predrem__nrMotif2348	4.82	FALSE	1.4571
CTCF	TRAF3	19	predrem__nrMotif2348	4.82	FALSE	31.8256
CTCF	TRAF3IP1	12	predrem__nrMotif2348	4.82	FALSE	2.97857
CTCF	TRAPPC8	9	predrem__nrMotif2348	4.82	FALSE	12.9254
CTCF	TRIM71	10	predrem__nrMotif2348	4.82	FALSE	14.0557
CTCF	TUBA1A	8	predrem__nrMotif2348	4.82	FALSE	25.982
CTCF	UBE2D2	13	predrem__nrMotif2348	4.82	FALSE	38.8473
CTCF	UBE2E2	12	predrem__nrMotif2348	4.82	FALSE	13.1716
CTCF	UBN1	64	dbcorrdb__MAX__ENCSR000EDS_1__m1	4.82	FALSE	49.0682
CTCF	UBP1	3	predrem__nrMotif2348	4.82	FALSE	5.87817
CTCF	USP24	10	predrem__nrMotif2348	4.82	FALSE	5.60121
CTCF	USP31	30	dbcorrdb__MAX__ENCSR000EDS_1__m1	4.82	FALSE	40.6959
CTCF	UVRAG	5	predrem__nrMotif2348	4.82	FALSE	7.21673
CTCF	VAPA	12	predrem__nrMotif2348	4.82	FALSE	19.0982
CTCF	WAC	10	predrem__nrMotif2348	4.82	FALSE	5.33447
CTCF	WNK1	12	predrem__nrMotif2348	4.82	FALSE	5.60349
CTCF	WNK2	12	predrem__nrMotif2348	4.82	FALSE	11.0704
CTCF	YTHDF3	8	predrem__nrMotif2348	4.82	FALSE	1.42506
CTCF	ZBTB44	31	predrem__nrMotif2348	4.82	FALSE	65.0492
CTCF	ZFHX3	10	predrem__nrMotif2348	4.82	FALSE	26.1686
CTCF	ZNF652	20	predrem__nrMotif2348	4.82	FALSE	17.9797
CTCF	ZPBP	3	predrem__nrMotif2348	4.82	FALSE	8.6929
CTCF	ZZEF1	10	predrem__nrMotif2348	4.82	FALSE	11.7984
CTCF	BRCA2	9	dbcorrdb__E2F6__ENCSR000EWJ_1__m1	4.76	FALSE	41.7084
CTCF	CPPED1	7	dbcorrdb__E2F6__ENCSR000EWJ_1__m1	4.76	FALSE	34.6554
CTCF	DCP2	12	dbcorrdb__E2F6__ENCSR000EWJ_1__m1	4.76	FALSE	41.353
CTCF	EIF3H	7	dbcorrdb__E2F6__ENCSR000EWJ_1__m1	4.76	FALSE	38.1217
CTCF	FBN2	20	dbcorrdb__E2F6__ENCSR000EWJ_1__m1	4.76	FALSE	37.6446
CTCF	MAPKAP1	19	dbcorrdb__E2F6__ENCSR000EWJ_1__m1	4.76	FALSE	56.4691
CTCF	NETO2	18	dbcorrdb__E2F6__ENCSR000EWJ_1__m1	4.76	FALSE	48.1698
CTCF	PCNT	18	dbcorrdb__E2F6__ENCSR000EWJ_1__m1	4.76	FALSE	51.4195
CTCF	RGS12	8	dbcorrdb__E2F6__ENCSR000EWJ_1__m1	4.76	FALSE	38.5656
CTCF	SUZ12	30	dbcorrdb__E2F6__ENCSR000EWJ_1__m1	4.76	FALSE	45.195
CTCF	UPF1	8	dbcorrdb__E2F6__ENCSR000EWJ_1__m1	4.76	FALSE	54.4081
CTCF	DNAJC1	9	dbcorrdb__E2F6__ENCSR000EWJ_1__m1	4.54	FALSE	32.7307
CTCF	FAM178B	24	dbcorrdb__E2F6__ENCSR000EWJ_1__m1	4.54	FALSE	31.8973
CTCF	MVD	1	dbcorrdb__E2F6__ENCSR000EWJ_1__m1	4.54	FALSE	25.6462
CTCF	NASP	6	dbcorrdb__E2F6__ENCSR000EWJ_1__m1	4.54	FALSE	33.2323
CTCF	RAB3C	6	dbcorrdb__E2F6__ENCSR000EWJ_1__m1	4.54	FALSE	22.8654
CTCF	SLC20A1	34	dbcorrdb__E2F6__ENCSR000EWJ_1__m1	4.54	FALSE	20.0252
CTCF	SNX32	4	dbcorrdb__E2F6__ENCSR000EWJ_1__m1	4.54	FALSE	18.0175
CTCF	TRPM1	7	dbcorrdb__E2F6__ENCSR000EWJ_1__m1	4.54	FALSE	29.1323
CTCF	GNAL	13	dbcorrdb__MXI1__ENCSR000EIA_1__m4	4.44	FALSE	25.7201
CTCF	PDE6D	8	dbcorrdb__MXI1__ENCSR000EIA_1__m4	4.44	FALSE	23.0721
CTCF	RAPGEF1	13	dbcorrdb__MXI1__ENCSR000EIA_1__m4	4.44	FALSE	28.8993
CTCF	SRSF12	6	dbcorrdb__MXI1__ENCSR000EIA_1__m4	4.44	FALSE	29.2384
CTCF	AGAP1	15	dbcorrdb__CEBPZ__ENCSR000EDO_1__m5	4.24	FALSE	31.767
CTCF	ARIH2	5	dbcorrdb__CEBPZ__ENCSR000EDO_1__m5	4.24	FALSE	21.9863
CTCF	B4GALNT3	12	dbcorrdb__CEBPZ__ENCSR000EDO_1__m5	4.24	FALSE	20.6871
CTCF	BICD1	7	dbcorrdb__CEBPZ__ENCSR000EDO_1__m5	4.24	FALSE	18.8651
CTCF	CASP8AP2	7	dbcorrdb__CEBPZ__ENCSR000EDO_1__m5	4.24	FALSE	21.1843
CTCF	CDKAL1	3	dbcorrdb__CEBPZ__ENCSR000EDO_1__m5	4.24	FALSE	19.9799
CTCF	CNNM2	10	dbcorrdb__CEBPZ__ENCSR000EDO_1__m5	4.24	FALSE	22.2856
CTCF	CNTNAP5	6	dbcorrdb__CEBPZ__ENCSR000EDO_1__m5	4.24	FALSE	30.8232
CTCF	CYTH1	6	dbcorrdb__CEBPZ__ENCSR000EDO_1__m5	4.24	FALSE	43.4192
CTCF	DZIP3	1	dbcorrdb__CEBPZ__ENCSR000EDO_1__m5	4.24	FALSE	31.9129
CTCF	EIF3J	7	dbcorrdb__CEBPZ__ENCSR000EDO_1__m5	4.24	FALSE	14.6793
CTCF	FAM118B	6	dbcorrdb__CEBPZ__ENCSR000EDO_1__m5	4.24	FALSE	27.3481
CTCF	KDELR2	7	dbcorrdb__CEBPZ__ENCSR000EDO_1__m5	4.24	FALSE	18.801
CTCF	LCLAT1	9	dbcorrdb__CEBPZ__ENCSR000EDO_1__m5	4.24	FALSE	23.2671
CTCF	MNAT1	2	dbcorrdb__CEBPZ__ENCSR000EDO_1__m5	4.24	FALSE	26.5079
CTCF	MTOR	8	dbcorrdb__CEBPZ__ENCSR000EDO_1__m5	4.24	FALSE	40.1922
CTCF	NUDT3	20	dbcorrdb__CEBPZ__ENCSR000EDO_1__m5	4.24	FALSE	41.1271
CTCF	PHF20	4	dbcorrdb__CEBPZ__ENCSR000EDO_1__m5	4.24	FALSE	15.0595
CTCF	PRR5	9	dbcorrdb__CEBPZ__ENCSR000EDO_1__m5	4.24	FALSE	11.1817
CTCF	PSMD1	6	dbcorrdb__CEBPZ__ENCSR000EDO_1__m5	4.24	FALSE	23.9816
CTCF	RANBP10	13	dbcorrdb__CEBPZ__ENCSR000EDO_1__m5	4.24	FALSE	12.0595
CTCF	RBBP8	11	dbcorrdb__CEBPZ__ENCSR000EDO_1__m5	4.24	FALSE	19.5136
CTCF	RBM23	4	dbcorrdb__CEBPZ__ENCSR000EDO_1__m5	4.24	FALSE	20.1722
CTCF	SACS	4	dbcorrdb__CEBPZ__ENCSR000EDO_1__m5	4.24	FALSE	41.4496
CTCF	SMARCA4	16	dbcorrdb__CEBPZ__ENCSR000EDO_1__m5	4.24	FALSE	28.1067
CTCF	SNTB2	16	dbcorrdb__CEBPZ__ENCSR000EDO_1__m5	4.24	FALSE	30.162
CTCF	SNW1	6	dbcorrdb__CEBPZ__ENCSR000EDO_1__m5	4.24	FALSE	15.3265
CTCF	ST6GAL1	3	dbcorrdb__CEBPZ__ENCSR000EDO_1__m5	4.24	FALSE	22.0131
CTCF	SUGP1	14	dbcorrdb__CEBPZ__ENCSR000EDO_1__m5	4.24	FALSE	32.5428
CTCF	TMEM181	5	dbcorrdb__CEBPZ__ENCSR000EDO_1__m5	4.24	FALSE	24.8124
CTCF	TRAPPC9	8	dbcorrdb__CEBPZ__ENCSR000EDO_1__m5	4.24	FALSE	23.6201
CTCF	TSG101	2	dbcorrdb__CEBPZ__ENCSR000EDO_1__m5	4.24	FALSE	41.5166
CTCF	TXNRD3	2	dbcorrdb__CEBPZ__ENCSR000EDO_1__m5	4.24	FALSE	15.8818
CTCF	UBE4A	7	dbcorrdb__CEBPZ__ENCSR000EDO_1__m5	4.24	FALSE	22.5699
CTCF	WDR34	10	dbcorrdb__CEBPZ__ENCSR000EDO_1__m5	4.24	FALSE	37.8959
CTCF	WDR70	8	dbcorrdb__CEBPZ__ENCSR000EDO_1__m5	4.24	FALSE	34.771
CTCF	XPO6	11	dbcorrdb__CEBPZ__ENCSR000EDO_1__m5	4.24	FALSE	22.1052
CTCF	ZNF507	7	dbcorrdb__CEBPZ__ENCSR000EDO_1__m5	4.24	FALSE	23.1138
CTCF	ZNRF2	7	dbcorrdb__CEBPZ__ENCSR000EDO_1__m5	4.24	FALSE	25.8955
CTCF	MCF2L	3	dbcorrdb__MYC__ENCSR000DMM_1__m1	4.13	FALSE	32.8898
CTCF	FGD6	11	dbcorrdb__ZNF143__ENCSR000DZL_1__m1	4.06	FALSE	14.9271
CTCF	RIC8B	5	dbcorrdb__ZNF143__ENCSR000DZL_1__m1	4.06	FALSE	15.9979
CTCF	STX8	1	dbcorrdb__MAX__ENCSR000BLP_1__m1	4.06	FALSE	30.9698
CTCF	TXLNA	7	dbcorrdb__ZNF143__ENCSR000DZL_1__m1	4.06	FALSE	22.6757
CTCF	VRK1	16	dbcorrdb__ZNF143__ENCSR000DZL_1__m1	4.06	FALSE	43.0282
CTCF	ANP32B	9	dbcorrdb__RBBP5__ENCSR000AQC_1__m5	3.99	FALSE	18.7931
CTCF	CUL4A	11	dbcorrdb__RBBP5__ENCSR000AQC_1__m5	3.99	FALSE	15.9498
CTCF	MED27	4	dbcorrdb__ZNF143__ENCSR000DZL_1__m1	3.99	FALSE	54.5587
CTCF	PYGO1	3	dbcorrdb__RBBP5__ENCSR000AQC_1__m5	3.99	FALSE	20.1922
CTCF	SCN8A	13	dbcorrdb__RBBP5__ENCSR000AQC_1__m5	3.99	FALSE	16.695
CTCF	SF3A3	4	dbcorrdb__ZNF143__ENCSR000DZL_1__m1	3.99	FALSE	28.0683
CTCF	UBE2Q2	13	dbcorrdb__RBBP5__ENCSR000AQC_1__m5	3.99	FALSE	16.4044
CTCF	VTA1	7	dbcorrdb__ZNF143__ENCSR000DZL_1__m1	3.99	FALSE	38.7623
CTCF	VWC2	13	dbcorrdb__RBBP5__ENCSR000AQC_1__m5	3.99	FALSE	16.1561
CTCF	CYP2E1	1	dbcorrdb__E2F6__ENCSR000EWJ_1__m1	3.84	FALSE	33.86
CTCF	DNAJC2	1	dbcorrdb__E2F6__ENCSR000EWJ_1__m1	3.84	FALSE	49.7073
CTCF	MKI67	12	dbcorrdb__EZH2__ENCSR000ARK_1__m4	3.8	FALSE	50.4241
CTCF	EYA3	2	dbcorrdb__SREBF2__ENCSR000DYT_1__m6	3.67	FALSE	17.5765
CTCF	FANCA	1	dbcorrdb__SREBF2__ENCSR000DYT_1__m6	3.67	FALSE	18.7321
CTCF	FARS2	1	dbcorrdb__SREBF2__ENCSR000DYT_1__m6	3.67	FALSE	23.152
CTCF	NDUFS1	1	dbcorrdb__SREBF2__ENCSR000DYT_1__m6	3.67	FALSE	15.2785
CTCF	TBC1D15	2	dbcorrdb__SREBF2__ENCSR000DYT_1__m6	3.67	FALSE	22.27
CTCF	AAK1	2	predrem__nrMotif2348	3.59	FALSE	13.4841
CTCF	AASS	4	predrem__nrMotif2348	3.59	FALSE	0.148258
CTCF	ABCA1	8	predrem__nrMotif2348	3.59	FALSE	0.0323035
CTCF	ABCC4	6	predrem__nrMotif2348	3.59	FALSE	1.03988
CTCF	ABI1	2	predrem__nrMotif2348	3.59	FALSE	0.952328
CTCF	ABTB2	8	predrem__nrMotif2348	3.59	FALSE	0.544995
CTCF	ACTG1	10	predrem__nrMotif2348	3.59	FALSE	0.835701
CTCF	ACVR1	8	predrem__nrMotif2348	3.59	FALSE	0.156374
CTCF	ADAM12	6	predrem__nrMotif2348	3.59	FALSE	0.844724
CTCF	ADAMTS2	10	predrem__nrMotif2348	3.59	FALSE	0.869942
CTCF	ADAMTS3	8	predrem__nrMotif2348	3.59	FALSE	0.121599
CTCF	ADAMTS9	10	predrem__nrMotif2348	3.59	FALSE	0.0633525
CTCF	ADCY2	8	predrem__nrMotif2348	3.59	FALSE	1.26245
CTCF	ADCY5	6	predrem__nrMotif2348	3.59	FALSE	0.324608
CTCF	ADD3	6	predrem__nrMotif2348	3.59	FALSE	0.2323
CTCF	ADNP	8	predrem__nrMotif2348	3.59	FALSE	0.0999634
CTCF	AFF2	4	predrem__nrMotif2348	3.59	FALSE	0.63191
CTCF	AFTPH	6	predrem__nrMotif2348	3.59	FALSE	0.198074
CTCF	AHNAK	2	predrem__nrMotif2348	3.59	FALSE	0.144232
CTCF	AKAP11	11	predrem__nrMotif2348	3.59	FALSE	7.81833
CTCF	ALDH3A2	4	predrem__nrMotif2348	3.59	FALSE	0.0205929
CTCF	ANKRD10	4	predrem__nrMotif2348	3.59	FALSE	0.178793
CTCF	ANKRD17	10	predrem__nrMotif2348	3.59	FALSE	0.564414
CTCF	ANKS1A	6	predrem__nrMotif2348	3.59	FALSE	0.177778
CTCF	ANTXR1	4	predrem__nrMotif2348	3.59	FALSE	0.110284
CTCF	APBA1	8	predrem__nrMotif2348	3.59	FALSE	0.407279
CTCF	APBB2	8	predrem__nrMotif2348	3.59	FALSE	0.50052
CTCF	APP	8	predrem__nrMotif2348	3.59	FALSE	0.934965
CTCF	ARHGAP17	8	predrem__nrMotif2348	3.59	FALSE	1.18217
CTCF	ARHGAP20	6	predrem__nrMotif2348	3.59	FALSE	0.344839
CTCF	ARHGAP21	8	predrem__nrMotif2348	3.59	FALSE	0.0200295
CTCF	ARHGAP29	2	predrem__nrMotif2348	3.59	FALSE	0.0937522
CTCF	ARHGAP42	8	predrem__nrMotif2348	3.59	FALSE	0.11095
CTCF	ARHGAP6	6	predrem__nrMotif2348	3.59	FALSE	0.0839788
CTCF	ARHGEF3	6	predrem__nrMotif2348	3.59	FALSE	0.130107
CTCF	ARHGEF7	11	predrem__nrMotif2348	3.59	FALSE	18.8389
CTCF	ARID1A	8	predrem__nrMotif2348	3.59	FALSE	1.66765
CTCF	ARID1B	8	predrem__nrMotif2348	3.59	FALSE	0.0560303
CTCF	ARID5B	4	predrem__nrMotif2348	3.59	FALSE	0.0484499
CTCF	ARL15	4	predrem__nrMotif2348	3.59	FALSE	0.125092
CTCF	ASTN2	6	predrem__nrMotif2348	3.59	FALSE	0.0876529
CTCF	ATAD2	10	predrem__nrMotif2348	3.59	FALSE	0.303692
CTCF	ATE1	10	predrem__nrMotif2348	3.59	FALSE	0.0566343
CTCF	ATF4	4	predrem__nrMotif2348	3.59	FALSE	0.0491726
CTCF	ATF7IP	8	predrem__nrMotif2348	3.59	FALSE	0.40428
CTCF	ATG13	2	predrem__nrMotif2348	3.59	FALSE	1.00137
CTCF	ATN1	8	predrem__nrMotif2348	3.59	FALSE	0.234624
CTCF	ATP1A1	6	predrem__nrMotif2348	3.59	FALSE	0.578361
CTCF	ATP1B1	10	predrem__nrMotif2348	3.59	FALSE	0.164622
CTCF	ATP6V0E1	2	predrem__nrMotif2348	3.59	FALSE	8.59885
CTCF	ATP8A1	6	predrem__nrMotif2348	3.59	FALSE	1.24226
CTCF	ATP8A2	4	predrem__nrMotif2348	3.59	FALSE	2.37701
CTCF	ATRNL1	8	predrem__nrMotif2348	3.59	FALSE	1.38591
CTCF	ATRX	2	predrem__nrMotif2348	3.59	FALSE	0.0669913
CTCF	ATXN2	2	predrem__nrMotif2348	3.59	FALSE	1.0605
CTCF	BAHD1	4	predrem__nrMotif2348	3.59	FALSE	0.381218
CTCF	BAZ2A	2	predrem__nrMotif2348	3.59	FALSE	0.421537
CTCF	BCAR3	6	predrem__nrMotif2348	3.59	FALSE	0.210473
CTCF	BCL2L1	6	predrem__nrMotif2348	3.59	FALSE	0.586177
CTCF	BDP1	6	predrem__nrMotif2348	3.59	FALSE	0.872869
CTCF	BHLHE40	8	predrem__nrMotif2348	3.59	FALSE	0.355776
CTCF	BMP1	10	predrem__nrMotif2348	3.59	FALSE	0.0514571
CTCF	BMPR1A	8	predrem__nrMotif2348	3.59	FALSE	0.14995
CTCF	BNC2	10	predrem__nrMotif2348	3.59	FALSE	0.0346871
CTCF	BOC	6	predrem__nrMotif2348	3.59	FALSE	0.0464415
CTCF	BRAF	10	predrem__nrMotif2348	3.59	FALSE	0.170404
CTCF	BRSK2	6	predrem__nrMotif2348	3.59	FALSE	0.450335
CTCF	BTBD3	2	predrem__nrMotif2348	3.59	FALSE	0.145507
CTCF	CAD	5	predrem__nrMotif2348	3.59	FALSE	4.85471
CTCF	CADM1	10	predrem__nrMotif2348	3.59	FALSE	0.0185859
CTCF	CADPS	6	predrem__nrMotif2348	3.59	FALSE	0.21613
CTCF	CALN1	4	predrem__nrMotif2348	3.59	FALSE	9.76614
CTCF	CAMTA1	8	predrem__nrMotif2348	3.59	FALSE	1.78491
CTCF	CAND1	2	predrem__nrMotif2348	3.59	FALSE	1.26936
CTCF	CAPRIN1	2	predrem__nrMotif2348	3.59	FALSE	0.262004
CTCF	CAPZA1	2	predrem__nrMotif2348	3.59	FALSE	0.23426
CTCF	CASD1	8	predrem__nrMotif2348	3.59	FALSE	0.919317
CTCF	CASK	8	predrem__nrMotif2348	3.59	FALSE	0.305734
CTCF	CCBE1	2	predrem__nrMotif2348	3.59	FALSE	0.594294
CTCF	CCDC136	2	predrem__nrMotif2348	3.59	FALSE	0.917133
CTCF	CCDC148	4	predrem__nrMotif2348	3.59	FALSE	0.0402238
CTCF	CCDC18	2	predrem__nrMotif2348	3.59	FALSE	0.591608
CTCF	CCDC6	8	predrem__nrMotif2348	3.59	FALSE	0.036243
CTCF	CDC37	4	predrem__nrMotif2348	3.59	FALSE	2.04463
CTCF	CDC42BPA	8	predrem__nrMotif2348	3.59	FALSE	0.1176
CTCF	CDC42BPB	5	predrem__nrMotif2348	3.59	FALSE	3.4792
CTCF	CDH2	4	predrem__nrMotif2348	3.59	FALSE	0.253254
CTCF	CDH23	6	predrem__nrMotif2348	3.59	FALSE	0.0613155
CTCF	CDH4	5	predrem__nrMotif2348	3.59	FALSE	18.7189
CTCF	CDH6	6	predrem__nrMotif2348	3.59	FALSE	0.306648
CTCF	CDH8	6	predrem__nrMotif2348	3.59	FALSE	0.30594
CTCF	CDK6	8	predrem__nrMotif2348	3.59	FALSE	0.383917
CTCF	CDK8	10	predrem__nrMotif2348	3.59	FALSE	3.07706
CTCF	CELF2	4	predrem__nrMotif2348	3.59	FALSE	0.118993
CTCF	CEP120	2	predrem__nrMotif2348	3.59	FALSE	0.0922454
CTCF	CEP290	2	predrem__nrMotif2348	3.59	FALSE	3.71757
CTCF	CEP350	8	predrem__nrMotif2348	3.59	FALSE	1.38294
CTCF	CHKA	4	predrem__nrMotif2348	3.59	FALSE	0.77429
CTCF	CIRBP	8	predrem__nrMotif2348	3.59	FALSE	0.940469
CTCF	CLCN5	6	predrem__nrMotif2348	3.59	FALSE	0.121277
CTCF	CLIC4	7	predrem__nrMotif2348	3.59	FALSE	5.96531
CTCF	CLINT1	10	predrem__nrMotif2348	3.59	FALSE	0.0183176
CTCF	CLK2	2	predrem__nrMotif2348	3.59	FALSE	1.58539
CTCF	CLK4	6	predrem__nrMotif2348	3.59	FALSE	0.421559
CTCF	CLTC	2	predrem__nrMotif2348	3.59	FALSE	0.159632
CTCF	CNOT4	6	predrem__nrMotif2348	3.59	FALSE	1.29067
CTCF	CNTFR	10	predrem__nrMotif2348	3.59	FALSE	0.0502257
CTCF	CNTN4	2	predrem__nrMotif2348	3.59	FALSE	1.83152
CTCF	CNTNAP2	10	predrem__nrMotif2348	3.59	FALSE	2.25905
CTCF	COPB1	2	predrem__nrMotif2348	3.59	FALSE	1.24975
CTCF	CPSF6	6	predrem__nrMotif2348	3.59	FALSE	0.0809374
CTCF	CRIM1	8	predrem__nrMotif2348	3.59	FALSE	0.262685
CTCF	CRLF3	9	predrem__nrMotif2348	3.59	FALSE	9.185
CTCF	CSMD3	2	predrem__nrMotif2348	3.59	FALSE	0.859661
CTCF	CSNK1A1	4	predrem__nrMotif2348	3.59	FALSE	0.373726
CTCF	CSNK1D	8	predrem__nrMotif2348	3.59	FALSE	0.798662
CTCF	CTBP2	8	predrem__nrMotif2348	3.59	FALSE	0.185274
CTCF	CTDSPL2	10	predrem__nrMotif2348	3.59	FALSE	2.41859
CTCF	CTNNA1	8	predrem__nrMotif2348	3.59	FALSE	0.788887
CTCF	CTNNA2	6	predrem__nrMotif2348	3.59	FALSE	0.154512
CTCF	CTNND1	2	predrem__nrMotif2348	3.59	FALSE	0.00713563
CTCF	CTTNBP2	4	predrem__nrMotif2348	3.59	FALSE	5.02745
CTCF	CUL3	8	predrem__nrMotif2348	3.59	FALSE	0.109279
CTCF	CYHR1	8	predrem__nrMotif2348	3.59	FALSE	0.669519
CTCF	DAAM1	4	predrem__nrMotif2348	3.59	FALSE	0.235386
CTCF	DAB1	2	predrem__nrMotif2348	3.59	FALSE	4.08153
CTCF	DAPK1	6	predrem__nrMotif2348	3.59	FALSE	0.0427409
CTCF	DCAF6	8	predrem__nrMotif2348	3.59	FALSE	1.05133
CTCF	DCLK1	10	predrem__nrMotif2348	3.59	FALSE	0.105097
CTCF	DCUN1D4	8	predrem__nrMotif2348	3.59	FALSE	0.0875946
CTCF	DDAH1	6	predrem__nrMotif2348	3.59	FALSE	1.93208
CTCF	DDX1	2	predrem__nrMotif2348	3.59	FALSE	0.140013
CTCF	DDX42	2	predrem__nrMotif2348	3.59	FALSE	0.00513066
CTCF	DGKH	8	predrem__nrMotif2348	3.59	FALSE	0.961133
CTCF	DGKK	2	predrem__nrMotif2348	3.59	FALSE	0.469987
CTCF	DHRS3	4	predrem__nrMotif2348	3.59	FALSE	0.456667
CTCF	DIP2C	10	predrem__nrMotif2348	3.59	FALSE	0.60919
CTCF	DLG1	2	predrem__nrMotif2348	3.59	FALSE	17.7253
CTCF	DMD	8	predrem__nrMotif2348	3.59	FALSE	0.166375
CTCF	DNAJC13	8	predrem__nrMotif2348	3.59	FALSE	0.0688252
CTCF	DOCK3	6	predrem__nrMotif2348	3.59	FALSE	0.989928
CTCF	DOCK4	4	predrem__nrMotif2348	3.59	FALSE	2.23273
CTCF	DOCK5	10	predrem__nrMotif2348	3.59	FALSE	0.0500677
CTCF	DOCK6	4	predrem__nrMotif2348	3.59	FALSE	0.486412
CTCF	DOCK9	8	predrem__nrMotif2348	3.59	FALSE	0.151194
CTCF	DSTN	2	predrem__nrMotif2348	3.59	FALSE	0.1734
CTCF	DTNA	2	predrem__nrMotif2348	3.59	FALSE	0.0978769
CTCF	DVL3	8	predrem__nrMotif2348	3.59	FALSE	0.13063
CTCF	EEF2K	4	predrem__nrMotif2348	3.59	FALSE	0.227361
CTCF	EGLN1	2	predrem__nrMotif2348	3.59	FALSE	1.33223
CTCF	EGR1	8	predrem__nrMotif2348	3.59	FALSE	0.323434
CTCF	EIF2AK2	2	predrem__nrMotif2348	3.59	FALSE	0.124637
CTCF	EIF2B3	6	predrem__nrMotif2348	3.59	FALSE	0.95965
CTCF	EIF4G2	8	predrem__nrMotif2348	3.59	FALSE	0.233739
CTCF	EIF4H	8	predrem__nrMotif2348	3.59	FALSE	0.362749
CTCF	ELL2	2	predrem__nrMotif2348	3.59	FALSE	0.128158
CTCF	ELMO1	10	predrem__nrMotif2348	3.59	FALSE	0.838634
CTCF	EML5	8	predrem__nrMotif2348	3.59	FALSE	0.129712
CTCF	ENPP1	8	predrem__nrMotif2348	3.59	FALSE	0.0366662
CTCF	ENTPD5	2	predrem__nrMotif2348	3.59	FALSE	1.37022
CTCF	EPB41	6	predrem__nrMotif2348	3.59	FALSE	0.243993
CTCF	EPB41L2	4	predrem__nrMotif2348	3.59	FALSE	0.323579
CTCF	EPB41L4B	9	predrem__nrMotif2348	3.59	FALSE	8.23478
CTCF	EPC1	10	predrem__nrMotif2348	3.59	FALSE	0.2068
CTCF	EPHX1	6	predrem__nrMotif2348	3.59	FALSE	0.115901
CTCF	ERBB4	10	predrem__nrMotif2348	3.59	FALSE	0.0728478
CTCF	ESR2	2	predrem__nrMotif2348	3.59	FALSE	0.019876
CTCF	EXOC2	4	predrem__nrMotif2348	3.59	FALSE	1.36241
CTCF	EXT1	6	predrem__nrMotif2348	3.59	FALSE	0.0646351
CTCF	EZH1	6	predrem__nrMotif2348	3.59	FALSE	1.12715
CTCF	FADS1	2	predrem__nrMotif2348	3.59	FALSE	0.350321
CTCF	FAM120A	8	predrem__nrMotif2348	3.59	FALSE	0.0779491
CTCF	FAM122B	4	predrem__nrMotif2348	3.59	FALSE	0.04089
CTCF	FAM126A	2	predrem__nrMotif2348	3.59	FALSE	0.801858
CTCF	FAM126B	2	predrem__nrMotif2348	3.59	FALSE	0.432032
CTCF	FAM135A	2	predrem__nrMotif2348	3.59	FALSE	0.143871
CTCF	FAM174B	8	predrem__nrMotif2348	3.59	FALSE	0.843947
CTCF	FAM20C	10	predrem__nrMotif2348	3.59	FALSE	0.0316118
CTCF	FANK1	6	predrem__nrMotif2348	3.59	FALSE	0.140546
CTCF	FARP1	8	predrem__nrMotif2348	3.59	FALSE	0.257491
CTCF	FBXO21	2	predrem__nrMotif2348	3.59	FALSE	0.111357
CTCF	FBXW4	8	predrem__nrMotif2348	3.59	FALSE	0.0803809
CTCF	FCHSD2	9	predrem__nrMotif2348	3.59	FALSE	7.23012
CTCF	FGD5	2	predrem__nrMotif2348	3.59	FALSE	0.0430741
CTCF	FGF12	10	predrem__nrMotif2348	3.59	FALSE	4.12473
CTCF	FHOD3	8	predrem__nrMotif2348	3.59	FALSE	0.0101226
CTCF	FIGN	10	predrem__nrMotif2348	3.59	FALSE	0.0109463
CTCF	FKBP15	2	predrem__nrMotif2348	3.59	FALSE	0.282965
CTCF	FKBP5	8	predrem__nrMotif2348	3.59	FALSE	0.109951
CTCF	FLNA	8	predrem__nrMotif2348	3.59	FALSE	0.0511686
CTCF	FLT1	10	predrem__nrMotif2348	3.59	FALSE	0.194459
CTCF	FMNL2	8	predrem__nrMotif2348	3.59	FALSE	0.0477781
CTCF	FN1	10	predrem__nrMotif2348	3.59	FALSE	0.288207
CTCF	FNIP2	8	predrem__nrMotif2348	3.59	FALSE	0.740666
CTCF	FOSL2	2	predrem__nrMotif2348	3.59	FALSE	0.0853955
CTCF	FOXP1	2	predrem__nrMotif2348	3.59	FALSE	0.30131
CTCF	FOXP2	8	predrem__nrMotif2348	3.59	FALSE	9.33681
CTCF	FRY	2	predrem__nrMotif2348	3.59	FALSE	0.1301
CTCF	FRYL	4	predrem__nrMotif2348	3.59	FALSE	0.133802
CTCF	FUS	4	predrem__nrMotif2348	3.59	FALSE	6.776
CTCF	FUT8	4	predrem__nrMotif2348	3.59	FALSE	2.0666
CTCF	FYN	2	predrem__nrMotif2348	3.59	FALSE	0.320334
CTCF	GAB2	10	predrem__nrMotif2348	3.59	FALSE	0.0648165
CTCF	GABBR1	2	predrem__nrMotif2348	3.59	FALSE	0.0561467
CTCF	GALNT14	4	predrem__nrMotif2348	3.59	FALSE	2.56386
CTCF	GALNT2	10	predrem__nrMotif2348	3.59	FALSE	0.0724688
CTCF	GART	6	predrem__nrMotif2348	3.59	FALSE	2.73593
CTCF	GAS2	2	predrem__nrMotif2348	3.59	FALSE	0.813214
CTCF	GATA4	8	predrem__nrMotif2348	3.59	FALSE	0.0460514
CTCF	GCLC	2	predrem__nrMotif2348	3.59	FALSE	0.115397
CTCF	GGNBP2	6	predrem__nrMotif2348	3.59	FALSE	0.0831493
CTCF	GLRX3	2	predrem__nrMotif2348	3.59	FALSE	16.2137
CTCF	GMFG	2	predrem__nrMotif2348	3.59	FALSE	0.37888
CTCF	GNA14	4	predrem__nrMotif2348	3.59	FALSE	0.125659
CTCF	GNAQ	10	predrem__nrMotif2348	3.59	FALSE	0.367512
CTCF	GOLPH3	6	predrem__nrMotif2348	3.59	FALSE	0.669143
CTCF	GOPC	4	predrem__nrMotif2348	3.59	FALSE	0.465464
CTCF	GPBP1	6	predrem__nrMotif2348	3.59	FALSE	0.369675
CTCF	GPC5	4	predrem__nrMotif2348	3.59	FALSE	0.823736
CTCF	GPC6	2	predrem__nrMotif2348	3.59	FALSE	0.900503
CTCF	GPR137C	6	predrem__nrMotif2348	3.59	FALSE	0.595587
CTCF	GREB1L	10	predrem__nrMotif2348	3.59	FALSE	0.0804992
CTCF	GRID1	8	predrem__nrMotif2348	3.59	FALSE	1.27266
CTCF	GRIK5	2	predrem__nrMotif2348	3.59	FALSE	2.28937
CTCF	GRK4	8	predrem__nrMotif2348	3.59	FALSE	0.602052
CTCF	GRK5	8	predrem__nrMotif2348	3.59	FALSE	0.609723
CTCF	GRM8	6	predrem__nrMotif2348	3.59	FALSE	0.556571
CTCF	GSG1L	8	predrem__nrMotif2348	3.59	FALSE	0.15882
CTCF	GXYLT2	10	predrem__nrMotif2348	3.59	FALSE	0.978048
CTCF	HAGH	2	predrem__nrMotif2348	3.59	FALSE	4.69874
CTCF	HELZ	8	predrem__nrMotif2348	3.59	FALSE	0.430351
CTCF	HERC1	8	predrem__nrMotif2348	3.59	FALSE	0.222801
CTCF	HES1	8	predrem__nrMotif2348	3.59	FALSE	0.0957433
CTCF	HIPK3	8	predrem__nrMotif2348	3.59	FALSE	0.424744
CTCF	HLF	8	predrem__nrMotif2348	3.59	FALSE	0.0986071
CTCF	HMG20A	2	predrem__nrMotif2348	3.59	FALSE	0.15905
CTCF	HMGA2	10	predrem__nrMotif2348	3.59	FALSE	1.48609
CTCF	HMGXB4	2	predrem__nrMotif2348	3.59	FALSE	0.0601021
CTCF	HNRNPA2B1	10	predrem__nrMotif2348	3.59	FALSE	0.0221308
CTCF	HNRNPC	8	predrem__nrMotif2348	3.59	FALSE	0.903326
CTCF	HNRNPK	10	predrem__nrMotif2348	3.59	FALSE	1.53037
CTCF	HNRNPR	8	predrem__nrMotif2348	3.59	FALSE	0.664641
CTCF	HNRNPU	10	predrem__nrMotif2348	3.59	FALSE	0.026487
CTCF	HNRNPUL1	6	predrem__nrMotif2348	3.59	FALSE	11.948
CTCF	HOMER1	8	predrem__nrMotif2348	3.59	FALSE	0.431922
CTCF	HOOK3	6	predrem__nrMotif2348	3.59	FALSE	0.505059
CTCF	HS2ST1	4	predrem__nrMotif2348	3.59	FALSE	0.446087
CTCF	HS3ST2	10	predrem__nrMotif2348	3.59	FALSE	0.617759
CTCF	HS3ST3A1	2	predrem__nrMotif2348	3.59	FALSE	0.0286192
CTCF	HSF2	2	predrem__nrMotif2348	3.59	FALSE	0.290968
CTCF	HUWE1	2	predrem__nrMotif2348	3.59	FALSE	0.69403
CTCF	ICA1L	10	predrem__nrMotif2348	3.59	FALSE	0.747371
CTCF	IDE	10	predrem__nrMotif2348	3.59	FALSE	1.7963
CTCF	IFT74	2	predrem__nrMotif2348	3.59	FALSE	0.280585
CTCF	IGF2BP3	6	predrem__nrMotif2348	3.59	FALSE	0.845937
CTCF	IKZF2	10	predrem__nrMotif2348	3.59	FALSE	0.131776
CTCF	IL1RAP	4	predrem__nrMotif2348	3.59	FALSE	0.485568
CTCF	IMPAD1	8	predrem__nrMotif2348	3.59	FALSE	1.19264
CTCF	INPPL1	8	predrem__nrMotif2348	3.59	FALSE	0.0179492
CTCF	IPO11	2	predrem__nrMotif2348	3.59	FALSE	0.187717
CTCF	IQSEC3	10	predrem__nrMotif2348	3.59	FALSE	0.640545
CTCF	IRF2	10	predrem__nrMotif2348	3.59	FALSE	1.04011
CTCF	ITCH	2	predrem__nrMotif2348	3.59	FALSE	0.551394
CTCF	ITGB8	8	predrem__nrMotif2348	3.59	FALSE	0.0144198
CTCF	ITM2B	4	predrem__nrMotif2348	3.59	FALSE	0.0329121
CTCF	ITPR2	4	predrem__nrMotif2348	3.59	FALSE	0.715089
CTCF	ITPR3	8	predrem__nrMotif2348	3.59	FALSE	0.0160203
CTCF	JAG1	8	predrem__nrMotif2348	3.59	FALSE	0.0636422
CTCF	JAZF1	4	predrem__nrMotif2348	3.59	FALSE	0.360797
CTCF	KANK1	10	predrem__nrMotif2348	3.59	FALSE	0.808154
CTCF	KBTBD2	4	predrem__nrMotif2348	3.59	FALSE	1.69352
CTCF	KCNG3	6	predrem__nrMotif2348	3.59	FALSE	0.0921336
CTCF	KCNH2	10	predrem__nrMotif2348	3.59	FALSE	0.163202
CTCF	KCNK13	2	predrem__nrMotif2348	3.59	FALSE	0.0324531
CTCF	KDM1A	4	predrem__nrMotif2348	3.59	FALSE	0.576936
CTCF	KDM3A	8	predrem__nrMotif2348	3.59	FALSE	0.156859
CTCF	KDM5B	8	predrem__nrMotif2348	3.59	FALSE	0.980309
CTCF	KDM6A	8	predrem__nrMotif2348	3.59	FALSE	0.590692
CTCF	KIAA0355	8	predrem__nrMotif2348	3.59	FALSE	0.349609
CTCF	KIAA1217	6	predrem__nrMotif2348	3.59	FALSE	0.119656
CTCF	KIAA1841	8	predrem__nrMotif2348	3.59	FALSE	0.136542
CTCF	KIF1B	8	predrem__nrMotif2348	3.59	FALSE	1.44013
CTCF	KIF21A	4	predrem__nrMotif2348	3.59	FALSE	0.0416017
CTCF	KIF26B	8	predrem__nrMotif2348	3.59	FALSE	1.69181
CTCF	KLF8	8	predrem__nrMotif2348	3.59	FALSE	0.0792176
CTCF	KLHDC2	8	predrem__nrMotif2348	3.59	FALSE	0.30042
CTCF	KLHL13	8	predrem__nrMotif2348	3.59	FALSE	2.39599
CTCF	KTN1	2	predrem__nrMotif2348	3.59	FALSE	0.275455
CTCF	L3MBTL3	8	predrem__nrMotif2348	3.59	FALSE	0.922009
CTCF	LGR4	2	predrem__nrMotif2348	3.59	FALSE	0.034802
CTCF	LIMK2	4	predrem__nrMotif2348	3.59	FALSE	0.96627
CTCF	LIN52	5	predrem__nrMotif2348	3.59	FALSE	5.12876
CTCF	LRCH1	6	predrem__nrMotif2348	3.59	FALSE	0.109345
CTCF	LRFN5	6	predrem__nrMotif2348	3.59	FALSE	0.0339507
CTCF	LRP12	10	predrem__nrMotif2348	3.59	FALSE	0.236852
CTCF	LRP2	6	predrem__nrMotif2348	3.59	FALSE	0.0457715
CTCF	LRRC28	2	predrem__nrMotif2348	3.59	FALSE	0.0609835
CTCF	LRRFIP2	6	predrem__nrMotif2348	3.59	FALSE	0.152759
CTCF	LTBP3	10	predrem__nrMotif2348	3.59	FALSE	0.302028
CTCF	LYPD6	8	predrem__nrMotif2348	3.59	FALSE	3.57763
CTCF	MACF1	8	predrem__nrMotif2348	3.59	FALSE	0.102525
CTCF	MAGI1	10	predrem__nrMotif2348	3.59	FALSE	5.44287
CTCF	MAGI3	10	predrem__nrMotif2348	3.59	FALSE	2.07269
CTCF	MAML3	10	predrem__nrMotif2348	3.59	FALSE	0.143836
CTCF	MAMLD1	2	predrem__nrMotif2348	3.59	FALSE	0.0198214
CTCF	MAN1A1	6	predrem__nrMotif2348	3.59	FALSE	0.151125
CTCF	MAN1C1	2	predrem__nrMotif2348	3.59	FALSE	2.47628
CTCF	MAN2A1	4	predrem__nrMotif2348	3.59	FALSE	1.13969
CTCF	MAP2K5	8	predrem__nrMotif2348	3.59	FALSE	0.134474
CTCF	MAP3K1	8	predrem__nrMotif2348	3.59	FALSE	0.262972
CTCF	MAP4K4	8	predrem__nrMotif2348	3.59	FALSE	0.0780467
CTCF	MAP7	4	predrem__nrMotif2348	3.59	FALSE	0.0173097
CTCF	MAPRE2	6	predrem__nrMotif2348	3.59	FALSE	0.257933
CTCF	MARK4	8	predrem__nrMotif2348	3.59	FALSE	1.10244
CTCF	MBNL1	2	predrem__nrMotif2348	3.59	FALSE	0.0218368
CTCF	MBNL3	2	predrem__nrMotif2348	3.59	FALSE	0.102872
CTCF	MBTD1	10	predrem__nrMotif2348	3.59	FALSE	1.65538
CTCF	MCTP1	10	predrem__nrMotif2348	3.59	FALSE	0.702322
CTCF	MDGA1	4	predrem__nrMotif2348	3.59	FALSE	0.283285
CTCF	MDM2	10	predrem__nrMotif2348	3.59	FALSE	0.098614
CTCF	ME1	2	predrem__nrMotif2348	3.59	FALSE	0.0733127
CTCF	MEF2A	10	predrem__nrMotif2348	3.59	FALSE	0.571608
CTCF	MEF2C	4	predrem__nrMotif2348	3.59	FALSE	0.249997
CTCF	MEI1	2	predrem__nrMotif2348	3.59	FALSE	5.5928
CTCF	MEIS2	10	predrem__nrMotif2348	3.59	FALSE	0.110409
CTCF	METTL4	2	predrem__nrMotif2348	3.59	FALSE	7.70259
CTCF	MFN2	2	predrem__nrMotif2348	3.59	FALSE	0.327718
CTCF	MID2	4	predrem__nrMotif2348	3.59	FALSE	0.199937
CTCF	MIER1	6	predrem__nrMotif2348	3.59	FALSE	0.14359
CTCF	MKLN1	8	predrem__nrMotif2348	3.59	FALSE	2.03059
CTCF	MLLT10	10	predrem__nrMotif2348	3.59	FALSE	3.08648
CTCF	MLLT6	6	predrem__nrMotif2348	3.59	FALSE	0.699483
CTCF	MMP16	10	predrem__nrMotif2348	3.59	FALSE	1.11358
CTCF	MPP6	8	predrem__nrMotif2348	3.59	FALSE	0.376538
CTCF	MPZL1	8	predrem__nrMotif2348	3.59	FALSE	0.311334
CTCF	MSI2	2	predrem__nrMotif2348	3.59	FALSE	0.186221
CTCF	MSL3	8	predrem__nrMotif2348	3.59	FALSE	0.17534
CTCF	MSRA	2	predrem__nrMotif2348	3.59	FALSE	0.83987
CTCF	MTDH	4	predrem__nrMotif2348	3.59	FALSE	0.215787
CTCF	MTF2	4	predrem__nrMotif2348	3.59	FALSE	1.84829
CTCF	MTSS1	11	predrem__nrMotif2348	3.59	FALSE	6.64114
CTCF	MTUS1	8	predrem__nrMotif2348	3.59	FALSE	0.135209
CTCF	MXI1	8	predrem__nrMotif2348	3.59	FALSE	0.684139
CTCF	MYO1D	10	predrem__nrMotif2348	3.59	FALSE	3.13655
CTCF	MYO1E	2	predrem__nrMotif2348	3.59	FALSE	0.662417
CTCF	MYO6	6	predrem__nrMotif2348	3.59	FALSE	0.134591
CTCF	MYRIP	10	predrem__nrMotif2348	3.59	FALSE	0.432141
CTCF	NAA50	4	predrem__nrMotif2348	3.59	FALSE	1.02756
CTCF	NAV1	4	predrem__nrMotif2348	3.59	FALSE	0.0147196
CTCF	NAV2	6	predrem__nrMotif2348	3.59	FALSE	0.64666
CTCF	NBEA	8	predrem__nrMotif2348	3.59	FALSE	0.138211
CTCF	NCOA3	2	predrem__nrMotif2348	3.59	FALSE	1.65201
CTCF	NDFIP1	8	predrem__nrMotif2348	3.59	FALSE	0.382033
CTCF	NDRG4	8	predrem__nrMotif2348	3.59	FALSE	0.299022
CTCF	NEDD9	8	predrem__nrMotif2348	3.59	FALSE	0.179357
CTCF	NEK7	2	predrem__nrMotif2348	3.59	FALSE	0.0661739
CTCF	NFIA	8	predrem__nrMotif2348	3.59	FALSE	0.0565087
CTCF	NFIB	8	predrem__nrMotif2348	3.59	FALSE	0.121335
CTCF	NFKBIA	8	predrem__nrMotif2348	3.59	FALSE	0.0293962
CTCF	NHS	10	predrem__nrMotif2348	3.59	FALSE	0.0385346
CTCF	NISCH	2	predrem__nrMotif2348	3.59	FALSE	0.556939
CTCF	NLK	2	predrem__nrMotif2348	3.59	FALSE	0.361796
CTCF	NOTCH2	8	predrem__nrMotif2348	3.59	FALSE	0.090837
CTCF	NPAS2	10	predrem__nrMotif2348	3.59	FALSE	0.666647
CTCF	NR1D1	2	predrem__nrMotif2348	3.59	FALSE	0.28414
CTCF	NR1D2	8	predrem__nrMotif2348	3.59	FALSE	0.771775
CTCF	NR3C1	10	predrem__nrMotif2348	3.59	FALSE	1.67388
CTCF	NRCAM	10	predrem__nrMotif2348	3.59	FALSE	0.162028
CTCF	NRXN1	2	predrem__nrMotif2348	3.59	FALSE	2.07457
CTCF	NSF	11	predrem__nrMotif2348	3.59	FALSE	8.64991
CTCF	NSUN7	2	predrem__nrMotif2348	3.59	FALSE	4.60005
CTCF	NTNG2	6	predrem__nrMotif2348	3.59	FALSE	0.196329
CTCF	NUB1	8	predrem__nrMotif2348	3.59	FALSE	1.12074
CTCF	NUDT4	8	predrem__nrMotif2348	3.59	FALSE	0.303085
CTCF	OGT	2	predrem__nrMotif2348	3.59	FALSE	0.0734766
CTCF	OLA1	2	predrem__nrMotif2348	3.59	FALSE	2.15642
CTCF	ORC2	2	predrem__nrMotif2348	3.59	FALSE	7.16117
CTCF	ORC4	8	predrem__nrMotif2348	3.59	FALSE	1.13617
CTCF	OSBP	2	predrem__nrMotif2348	3.59	FALSE	1.12919
CTCF	OSBPL11	2	predrem__nrMotif2348	3.59	FALSE	7.62506
CTCF	OSBPL3	9	predrem__nrMotif2348	3.59	FALSE	7.84232
CTCF	P4HA1	8	predrem__nrMotif2348	3.59	FALSE	0.140238
CTCF	PAG1	2	predrem__nrMotif2348	3.59	FALSE	0.433322
CTCF	PAK2	6	predrem__nrMotif2348	3.59	FALSE	2.25779
CTCF	PAPSS2	4	predrem__nrMotif2348	3.59	FALSE	0.0975228
CTCF	PATL1	10	predrem__nrMotif2348	3.59	FALSE	0.601232
CTCF	PCDH7	2	predrem__nrMotif2348	3.59	FALSE	0.153007
CTCF	PCDH9	8	predrem__nrMotif2348	3.59	FALSE	1.90743
CTCF	PCMTD1	2	predrem__nrMotif2348	3.59	FALSE	1.38666
CTCF	PCSK5	2	predrem__nrMotif2348	3.59	FALSE	0.0443755
CTCF	PDE4D	10	predrem__nrMotif2348	3.59	FALSE	1.38444
CTCF	PDE5A	6	predrem__nrMotif2348	3.59	FALSE	0.258929
CTCF	PDGFRA	4	predrem__nrMotif2348	3.59	FALSE	0.0990898
CTCF	PDK3	8	predrem__nrMotif2348	3.59	FALSE	0.229457
CTCF	PDLIM5	8	predrem__nrMotif2348	3.59	FALSE	0.125683
CTCF	PDZRN3	2	predrem__nrMotif2348	3.59	FALSE	0.126191
CTCF	PEAK1	2	predrem__nrMotif2348	3.59	FALSE	0.272079
CTCF	PEG3	4	predrem__nrMotif2348	3.59	FALSE	0.816815
CTCF	PELI2	8	predrem__nrMotif2348	3.59	FALSE	0.0821764
CTCF	PER3	11	predrem__nrMotif2348	3.59	FALSE	6.06896
CTCF	PEX2	8	predrem__nrMotif2348	3.59	FALSE	0.412805
CTCF	PHF20L1	6	predrem__nrMotif2348	3.59	FALSE	0.101331
CTCF	PHF21B	10	predrem__nrMotif2348	3.59	FALSE	0.0912273
CTCF	PHF8	6	predrem__nrMotif2348	3.59	FALSE	1.84206
CTCF	PHIP	8	predrem__nrMotif2348	3.59	FALSE	1.99314
CTCF	PHLDB1	2	predrem__nrMotif2348	3.59	FALSE	0.0269601
CTCF	PI4KA	2	predrem__nrMotif2348	3.59	FALSE	2.41174
CTCF	PIK3IP1	2	predrem__nrMotif2348	3.59	FALSE	0.0335812
CTCF	PITPNC1	10	predrem__nrMotif2348	3.59	FALSE	2.91261
CTCF	PJA2	8	predrem__nrMotif2348	3.59	FALSE	0.62399
CTCF	PKN2	8	predrem__nrMotif2348	3.59	FALSE	0.0829607
CTCF	PLCB1	10	predrem__nrMotif2348	3.59	FALSE	0.343451
CTCF	PLCB4	8	predrem__nrMotif2348	3.59	FALSE	0.0337701
CTCF	PLD1	4	predrem__nrMotif2348	3.59	FALSE	0.0750581
CTCF	PLD5	4	predrem__nrMotif2348	3.59	FALSE	1.28136
CTCF	PLEKHA5	8	predrem__nrMotif2348	3.59	FALSE	0.482955
CTCF	PLEKHA7	2	predrem__nrMotif2348	3.59	FALSE	8.40937
CTCF	PLEKHG1	6	predrem__nrMotif2348	3.59	FALSE	0.0512097
CTCF	PLEKHH1	6	predrem__nrMotif2348	3.59	FALSE	0.409083
CTCF	POGZ	2	predrem__nrMotif2348	3.59	FALSE	1.08652
CTCF	PPHLN1	2	predrem__nrMotif2348	3.59	FALSE	0.358951
CTCF	PPM1H	8	predrem__nrMotif2348	3.59	FALSE	3.30344
CTCF	PPM1L	8	predrem__nrMotif2348	3.59	FALSE	0.578226
CTCF	PPP1R12A	8	predrem__nrMotif2348	3.59	FALSE	0.115245
CTCF	PPP1R9A	2	predrem__nrMotif2348	3.59	FALSE	1.56082
CTCF	PRICKLE1	10	predrem__nrMotif2348	3.59	FALSE	0.225151
CTCF	PRKCA	10	predrem__nrMotif2348	3.59	FALSE	0.553306
CTCF	PRKCE	10	predrem__nrMotif2348	3.59	FALSE	0.170156
CTCF	PRKD1	10	predrem__nrMotif2348	3.59	FALSE	0.0123219
CTCF	PRMT8	8	predrem__nrMotif2348	3.59	FALSE	0.729476
CTCF	PRPF6	2	predrem__nrMotif2348	3.59	FALSE	5.78244
CTCF	PSIP1	8	predrem__nrMotif2348	3.59	FALSE	0.256419
CTCF	PTBP2	4	predrem__nrMotif2348	3.59	FALSE	1.95609
CTCF	PTCH1	10	predrem__nrMotif2348	3.59	FALSE	0.0937586
CTCF	PTEN	2	predrem__nrMotif2348	3.59	FALSE	0.224906
CTCF	PTPN12	10	predrem__nrMotif2348	3.59	FALSE	1.08704
CTCF	PTPN14	6	predrem__nrMotif2348	3.59	FALSE	0.0308749
CTCF	PTPN21	10	predrem__nrMotif2348	3.59	FALSE	0.883622
CTCF	PTPN4	8	predrem__nrMotif2348	3.59	FALSE	0.682249
CTCF	PTPRD	8	predrem__nrMotif2348	3.59	FALSE	2.15346
CTCF	PTPRG	10	predrem__nrMotif2348	3.59	FALSE	0.185721
CTCF	PTPRK	10	predrem__nrMotif2348	3.59	FALSE	1.53896
CTCF	PTPRM	8	predrem__nrMotif2348	3.59	FALSE	2.63473
CTCF	PTPRS	8	predrem__nrMotif2348	3.59	FALSE	0.119064
CTCF	RAB2A	8	predrem__nrMotif2348	3.59	FALSE	0.102769
CTCF	RAB6A	8	predrem__nrMotif2348	3.59	FALSE	0.212703
CTCF	RABEP1	2	predrem__nrMotif2348	3.59	FALSE	17.3092
CTCF	RABGAP1L	10	predrem__nrMotif2348	3.59	FALSE	0.527411
[truncated: 23,834 more rows]

## Sheet: SPG pseudotime core TFs
Transcription factors of differentially expressed genes along the pseudotime trajectory of spermatogonial cells in monkey testes
TF	gene	nMotifs	bestMotif	NES	highConfAnnot	Genie3Weight
BCL11B	BCL11B	4	taipale_cyt_meth__BCL11B_GTGAACRNNNNNNYTACAC_eDBD_meth	3.62	TRUE	NA
BCL11B	CACNA1B	4	taipale_cyt_meth__BCL11B_GTGAACRNNNNNNYTACAC_eDBD_meth	3.62	TRUE	22.7
BCL11B	TEX15	4	taipale_cyt_meth__BCL11B_GTGAACRNNNNNNYTACAC_eDBD_meth	3.62	TRUE	23.6152
BCL11B	CHD6	1	taipale_cyt_meth__BCL11B_GTGAACRNNNNNNYTACAC_eDBD_repr	3.16	TRUE	17.965
BCL11B	REV3L	1	taipale_cyt_meth__BCL11B_GTGAACRNNNNNNYTACAC_eDBD_repr	3.16	TRUE	16.6845
BCL11B	ZNF732	1	taipale_cyt_meth__BCL11B_GTGAACRNNNNNNYTACAC_eDBD_repr	3.16	TRUE	28.7993
BRCA1	KNTC1	5	dbcorrdb__CHD2__ENCSR000ECP_1__m1	4.86	FALSE	43.4652
BRCA1	ANKS3	5	dbcorrdb__ZBTB33__ENCSR000BNY_1__m1	4.21	FALSE	15.0909
BRCA1	RGS7	17	dbcorrdb__ZBTB33__ENCSR000BNY_1__m1	4.21	FALSE	28.2688
BRCA1	CHD6	10	dbcorrdb__CHD2__ENCSR000ECP_1__m1	3.73	FALSE	16.7143
BRCA1	N4BP2	10	dbcorrdb__CHD2__ENCSR000ECP_1__m1	3.73	FALSE	17.4851
BRCA1	NCL	10	dbcorrdb__CHD2__ENCSR000ECP_1__m1	3.73	FALSE	21.0966
BRCA1	TOP2A	2	dbcorrdb__CHD2__ENCSR000ECP_1__m1	3.73	FALSE	15.3519
BRCA1	CAMK1D	5	dbcorrdb__CHD2__ENCSR000ECP_1__m1	3.67	FALSE	15.9987
BRCA1	CHD3	3	dbcorrdb__CHD2__ENCSR000ECP_1__m1	3.67	FALSE	19.6122
BRCA1	DTL	2	dbcorrdb__CHD2__ENCSR000ECP_1__m1	3.67	FALSE	50.8512
BRCA1	GALNT14	1	dbcorrdb__CHD2__ENCSR000ECP_1__m1	3.67	FALSE	14.0121
BRCA1	NCOR2	7	dbcorrdb__CHD2__ENCSR000ECP_1__m1	3.67	FALSE	25.7102
BRCA1	HMGB2	5	dbcorrdb__CHD2__ENCSR000ECP_1__m1	3.65	FALSE	11.4164
BRCA1	KATNAL2	1	dbcorrdb__CHD2__ENCSR000ECP_1__m1	3.65	FALSE	12.4604
BRCA1	KCNIP4	4	dbcorrdb__CHD2__ENCSR000ECP_1__m1	3.65	FALSE	10.8125
BRCA1	KIT	5	dbcorrdb__CHD2__ENCSR000ECP_1__m1	3.65	FALSE	10.1708
BRCA1	SCML2	3	dbcorrdb__CHD2__ENCSR000ECP_1__m1	3.65	FALSE	12.5941
BRCA1	SHISA9	3	dbcorrdb__CHD2__ENCSR000ECP_1__m1	3.65	FALSE	11.9815
BRCA1	SKA3	5	dbcorrdb__CHD2__ENCSR000ECP_1__m1	3.65	FALSE	12.5298
BRCA1	RBM44	2	cisbp__M2323	3.62	FALSE	38.4596
BRCA1	ABCC4	1	dbcorrdb__ZBTB33__ENCSR000BNY_1__m1	3.58	FALSE	14.4797
BRCA1	ALMS1	2	dbcorrdb__ZBTB33__ENCSR000BNY_1__m1	3.58	FALSE	17.7555
BRCA1	SPEN	4	dbcorrdb__ZBTB33__ENCSR000BNY_1__m1	3.58	FALSE	14.5836
BRCA1	SLCO3A1	4	dbcorrdb__CHD2__ENCSR000DZR_1__m1	3.51	FALSE	11.1564
BRCA1	ZNF280C	2	dbcorrdb__CHD2__ENCSR000DZR_1__m1	3.51	FALSE	7.57151
BRCA1	ASPM	12	dbcorrdb__BRCA1__ENCSR000EBX_1__m1	3.42	TRUE	22.1861
BRCA1	BCL11B	25	dbcorrdb__BRCA1__ENCSR000EBX_1__m1	3.42	TRUE	26.5584
BRCA1	BRCA1	31	dbcorrdb__BRCA1__ENCSR000EBX_1__m1	3.42	TRUE	NA
BRCA1	CALR	27	dbcorrdb__BRCA1__ENCSR000EBX_1__m1	3.42	TRUE	13.6742
BRCA1	CDCA2	25	dbcorrdb__BRCA1__ENCSR000EBX_1__m1	3.42	TRUE	24.7019
BRCA1	DIAPH3	5	dbcorrdb__BRCA1__ENCSR000EBX_1__m1	3.42	TRUE	22.2128
BRCA1	DMRT1	22	dbcorrdb__BRCA1__ENCSR000EBX_1__m1	3.42	TRUE	24.439
BRCA1	HELLS	31	dbcorrdb__BRCA1__ENCSR000EBX_1__m1	3.42	TRUE	32.177
BRCA1	HSP90AB1	9	dbcorrdb__BRCA1__ENCSR000EBX_1__m1	3.42	TRUE	13.3614
BRCA1	LPP	25	dbcorrdb__BRCA1__ENCSR000EBX_1__m1	3.42	TRUE	17.1918
BRCA1	MKI67	17	dbcorrdb__BRCA1__ENCSR000EBX_1__m1	3.42	TRUE	38.5181
BRCA1	NASP	17	dbcorrdb__BRCA1__ENCSR000EBX_1__m1	3.42	TRUE	30.884
BRCA1	PACS1	22	dbcorrdb__BRCA1__ENCSR000EBX_1__m1	3.42	TRUE	23.6592
BRCA1	PRKDC	27	dbcorrdb__BRCA1__ENCSR000EBX_1__m1	3.42	TRUE	18.6238
BRCA1	SMC1B	31	dbcorrdb__BRCA1__ENCSR000EBX_1__m1	3.42	TRUE	31.8248
BRCA1	SMC4	8	dbcorrdb__BRCA1__ENCSR000EBX_1__m1	3.42	TRUE	23.5949
BRCA1	STAG3	31	dbcorrdb__BRCA1__ENCSR000EBX_1__m1	3.42	TRUE	20.4329
BRCA1	STIL	25	dbcorrdb__BRCA1__ENCSR000EBX_1__m1	3.42	TRUE	33.7498
BRCA1	TAF15	18	dbcorrdb__BRCA1__ENCSR000EBX_1__m1	3.42	TRUE	26.8828
BRCA1	UBAP2	24	dbcorrdb__BRCA1__ENCSR000EBX_1__m1	3.42	TRUE	18.6552
BRCA1	PRC1	8	cisbp__M4528	3.41	TRUE	19.2485
BRCA1	ATP9B	1	dbcorrdb__ATF3__ENCSR000BKC_1__m1	3.32	FALSE	20.7028
BRCA1	CLSPN	3	dbcorrdb__ZBTB33__ENCSR000BNY_1__m1	3.29	FALSE	10.0884
BRCA1	SMC3	2	dbcorrdb__ZBTB33__ENCSR000BNY_1__m1	3.29	FALSE	11.0598
BRCA1	BUB1B	1	dbcorrdb__CHD2__ENCSR000ECP_1__m1	3.24	FALSE	9.26365
BRCA1	SPAG9	1	dbcorrdb__CHD2__ENCSR000ECP_1__m1	3.24	FALSE	12.3207
BRCA1	CDCA8	2	dbcorrdb__ZBTB33__ENCSR000BPZ_1__m1	3.05	FALSE	15.4727
BRCA1	TPX2	2	dbcorrdb__ZBTB33__ENCSR000BPZ_1__m1	3.05	FALSE	20.495
BRCA1	HMGB1	1	dbcorrdb__ZBTB33__ENCSR000BPZ_1__m1	3.02	FALSE	12.883
BRCA1	MOV10L1	1	dbcorrdb__ZBTB33__ENCSR000BPZ_1__m1	3.02	FALSE	17.821
DMRT1	DDX10	2	transfac_pro__M01148	3.92	FALSE	37.581
DMRT1	GALNT14	2	transfac_pro__M01148	3.92	FALSE	29.5912
DMRT1	LPP	2	transfac_pro__M01148	3.92	FALSE	21.7967
DMRT1	NCOR2	2	transfac_pro__M01148	3.92	FALSE	98.876
DMRT1	SHISA9	2	transfac_pro__M01148	3.92	FALSE	37.6684
DMRT1	STIL	1	transfac_pro__M01148	3.92	FALSE	10.6228
ETV4	BCL2	1	tfdimers__MD00104	3.37	TRUE	9.43369
ETV4	CCDC85A	1	tfdimers__MD00104	3.37	TRUE	7.4678
ETV4	CDH13	1	tfdimers__MD00104	3.37	TRUE	7.35281
ETV4	CTBP2	1	tfdimers__MD00104	3.37	TRUE	7.98912
ETV4	GLIS3	1	tfdimers__MD00104	3.37	TRUE	13.7308
ETV4	LTBP1	1	tfdimers__MD00104	3.37	TRUE	8.13834
ETV4	MDGA1	1	tfdimers__MD00104	3.37	TRUE	20.49
ETV4	SMAD3	1	tfdimers__MD00104	3.37	TRUE	15.5953
ETV4	TSHZ2	1	tfdimers__MD00104	3.37	TRUE	12.5504
FOXP1	BMPR1B	8	cisbp__M5456	4.15	FALSE	27.0204
FOXP1	FGF13	17	cisbp__M5456	4.15	FALSE	24.2553
FOXP1	CMTM8	2	transfac_pro__M01599	4.03	FALSE	24.4145
FOXP1	GNAQ	1	transfac_pro__M01599	4.03	FALSE	20.3442
FOXP1	HS3ST4	3	transfac_pro__M01599	4.03	FALSE	22.282
FOXP1	PBX3	3	transfac_pro__M01599	4.03	FALSE	23.8403
FOXP1	PLD1	1	transfac_pro__M01599	4.03	FALSE	16.679
FOXP1	PRKCA	2	transfac_pro__M01599	4.03	FALSE	28.9107
FOXP1	SLC24A2	1	transfac_pro__M01599	4.03	FALSE	16.4674
FOXP1	RAPGEF2	5	taipale__FOXJ3_DBD_RTAAACAA	3.96	FALSE	18.0727
FOXP1	ADAMTS17	2	cisbp__M5456	3.73	FALSE	17.0347
FOXP1	AFF1	2	cisbp__M5456	3.73	FALSE	15.1508
FOXP1	ANKS1B	2	cisbp__M5456	3.73	FALSE	18.453
FOXP1	CACNA1A	2	cisbp__M5456	3.73	FALSE	19.8117
FOXP1	CACNA2D1	2	cisbp__M5456	3.73	FALSE	15.3696
FOXP1	CDH13	2	cisbp__M5456	3.73	FALSE	11.0417
FOXP1	CTBP2	2	cisbp__M5456	3.73	FALSE	18.6767
FOXP1	DCLK2	2	cisbp__M5456	3.73	FALSE	13.6627
FOXP1	DOCK11	3	cisbp__M5456	3.73	FALSE	13.1861
FOXP1	DPP10	2	cisbp__M5456	3.73	FALSE	17.5665
FOXP1	EYA2	2	cisbp__M5456	3.73	FALSE	10.7202
FOXP1	GRID2	1	cisbp__M5456	3.73	FALSE	12.862
FOXP1	IGF2BP3	2	cisbp__M5456	3.73	FALSE	16.3062
FOXP1	LTBP1	1	cisbp__M5456	3.73	FALSE	13.491
FOXP1	NRXN3	2	cisbp__M5456	3.73	FALSE	16.9065
FOXP1	PDE4B	5	cisbp__M5456	3.73	FALSE	13.4411
FOXP1	PRICKLE1	2	cisbp__M5456	3.73	FALSE	14.9656
FOXP1	PTPRD	2	cisbp__M5456	3.73	FALSE	18.6421
FOXP1	RBM24	2	cisbp__M5456	3.73	FALSE	13.1543
FOXP1	RBMS3	2	cisbp__M5456	3.73	FALSE	14.2396
FOXP1	RIMS1	7	cisbp__M5456	3.73	FALSE	14.9905
FOXP1	SGK3	3	cisbp__M5456	3.73	FALSE	12.6078
FOXP1	SLC8A1	5	cisbp__M5456	3.73	FALSE	13.9093
FOXP1	SRPK2	2	cisbp__M5456	3.73	FALSE	16.0973
FOXP1	SYT1	2	cisbp__M5456	3.73	FALSE	18.0449
FOXP1	TMEM196	2	cisbp__M5456	3.73	FALSE	14.3419
FOXP1	TMTC2	1	cisbp__M5456	3.73	FALSE	15.5806
FOXP1	PTPRG	3	cisbp__M6245	3.61	FALSE	45.4192
FOXP1	BCAS3	59	cisbp__M0717	3.44	TRUE	39.2251
FOXP1	BNC2	78	cisbp__M0717	3.44	TRUE	39.4105
FOXP1	CRIM1	55	cisbp__M0717	3.44	TRUE	29.2716
FOXP1	FOXP1	92	cisbp__M0717	3.44	TRUE	NA
FOXP1	FOXP2	90	cisbp__M0717	3.44	TRUE	31.1524
FOXP1	KCND2	50	cisbp__M0717	3.44	TRUE	18.6008
FOXP1	NFIA	66	cisbp__M0717	3.44	TRUE	30.6888
FOXP1	TBC1D4	67	cisbp__M0717	3.44	TRUE	22.5262
FOXP1	EPHA6	4	transfac_pro__M04669	3.42	FALSE	27.8707
FOXP1	NKAIN2	1	transfac_pro__M08916	3.4	FALSE	18.2564
FOXP1	IGF2BP2	2	cisbp__M0721	3.23	FALSE	24.5085
FOXP1	COL25A1	2	transfac_pro__M02753	3.19	FALSE	7.19655
FOXP1	EYA1	2	transfac_pro__M02753	3.19	FALSE	9.27018
FOXP1	MDGA1	2	transfac_pro__M02753	3.19	FALSE	6.80975
FOXP1	PDE1A	2	transfac_pro__M02753	3.19	FALSE	3.8538
FOXP1	RNF220	2	transfac_pro__M02753	3.19	FALSE	10.7238
FOXP1	SCN2A	2	transfac_pro__M02753	3.19	FALSE	18.7843
FOXP1	SPAG16	2	transfac_pro__M02753	3.19	FALSE	11.3813
FOXP1	SULF2	2	transfac_pro__M02753	3.19	FALSE	9.16559
FOXP1	YAP1	2	transfac_pro__M02753	3.19	FALSE	17.6066
FOXP1	CNTN4	18	jaspar__MA0481.1	3.18	TRUE	48.9195
FOXP1	MLLT3	27	jaspar__MA0481.1	3.18	TRUE	24.1226
FOXP1	SPON1	8	jaspar__MA0481.1	3.18	TRUE	15.5157
FOXP1	TCF4	12	jaspar__MA0481.1	3.18	TRUE	23.5514
FOXP1	DSCAM	14	yetfasco__YNL068C_830	3.14	TRUE	28.3212
FOXP1	ELMO1	26	yetfasco__YNL068C_830	3.14	TRUE	17.9998
FOXP1	GALNT13	11	yetfasco__YNL068C_830	3.14	TRUE	26.7993
FOXP1	KLF12	65	yetfasco__YNL068C_830	3.14	TRUE	22.9597
FOXP1	MAML3	52	yetfasco__YNL068C_830	3.14	TRUE	32.4835
FOXP1	MYO1E	20	yetfasco__YNL068C_830	3.14	TRUE	17.1332
FOXP1	POU6F2	7	yetfasco__YNL068C_830	3.14	TRUE	18.6994
FOXP1	PTPRK	18	yetfasco__YNL068C_830	3.14	TRUE	23.7265
FOXP1	TJP1	15	yetfasco__YNL068C_830	3.14	TRUE	28.8607
FOXP1	VAV3	11	yetfasco__YNL068C_830	3.14	TRUE	19.5847
FOXP1	CNTNAP2	10	transfac_pro__M04666	3.13	TRUE	25.4105
FOXP1	DYNC1I1	2	cisbp__M2283	3.13	TRUE	20.8088
FOXP1	EYA4	11	transfac_pro__M04666	3.13	TRUE	31.6711
FOXP1	HPSE2	3	transfac_pro__M04666	3.13	TRUE	22.5947
FOXP1	KANK1	21	transfac_pro__M04666	3.13	TRUE	32.9689
FOXP1	KLHL14	7	transfac_pro__M04666	3.13	TRUE	23.4357
FOXP1	MDGA2	2	transfac_pro__M04666	3.13	TRUE	28.0659
FOXP1	MED12L	9	transfac_pro__M04666	3.13	TRUE	30.0802
FOXP1	NAALADL2	2	cisbp__M2283	3.13	TRUE	20.6117
FOXP1	NRG3	2	transfac_pro__M04666	3.13	TRUE	30.7115
FOXP1	NRXN1	5	transfac_pro__M04666	3.13	TRUE	39.9124
FOXP1	PDE4D	32	transfac_pro__M04666	3.13	TRUE	23.2609
FOXP1	PRKCE	5	transfac_pro__M04666	3.13	TRUE	22.9402
FOXP1	SYNE1	7	cisbp__M2283	3.13	TRUE	20.3977
FOXP1	SYNE2	10	transfac_pro__M04666	3.13	TRUE	23.1943
FOXP1	TNIK	18	transfac_pro__M04666	3.13	TRUE	39.578
FOXP1	MAN1A1	1	cisbp__M0734	3.08	FALSE	23.8012
FOXP1	PARD3B	1	cisbp__M0734	3.08	FALSE	27.5388
FOXP1	PDZD2	1	cisbp__M0734	3.08	FALSE	28.2411
FOXP1	ATRNL1	4	cisbp__M2283	3.07	TRUE	26.4202
FOXP1	BACH2	10	cisbp__M0717	3.07	TRUE	14.1257
FOXP1	CACNB2	4	cisbp__M0717	3.07	TRUE	12.0068
FOXP1	CADPS2	5	cisbp__M2283	3.07	TRUE	24.8289
FOXP1	DLGAP1	6	cisbp__M0717	3.07	TRUE	16.5412
FOXP1	ERBB4	4	cisbp__M0717	3.07	TRUE	6.17211
FOXP1	ETV4	4	cisbp__M0717	3.07	TRUE	2.8356
FOXP1	ETV5	12	cisbp__M0717	3.07	TRUE	11.4132
FOXP1	GALNTL6	4	cisbp__M0717	3.07	TRUE	13.6677
FOXP1	GFRA1	4	cisbp__M0717	3.07	TRUE	6.13581
FOXP1	INSR	9	cisbp__M0717	3.07	TRUE	17.6978
FOXP1	KCNQ3	4	cisbp__M0717	3.07	TRUE	5.85948
FOXP1	LIMCH1	8	cisbp__M0717	3.07	TRUE	14.5527
FOXP1	MBNL1	5	cisbp__M2283	3.07	TRUE	29.2034
FOXP1	RBFOX1	7	cisbp__M0717	3.07	TRUE	17.6315
FOXP1	SATB2	8	cisbp__M0717	3.07	TRUE	13.6199
FOXP1	TBL1X	4	cisbp__M0717	3.07	TRUE	13.911
FOXP1	TMEM117	2	cisbp__M0717	3.07	TRUE	8.97858
FOXP1	ZBTB16	11	cisbp__M0717	3.07	TRUE	11.5987
FOXP1	TMEM132C	1	cisbp__M2283	3.03	TRUE	17.8699
FOXP2	MDGA2	2	cisbp__M0749	4.41	FALSE	35.9667
FOXP2	PPP1R9A	6	cisbp__M0749	4.41	FALSE	44.1568
FOXP2	PRTG	13	cisbp__M0749	4.41	FALSE	32.0515
FOXP2	PTPRK	6	cisbp__M0749	4.41	FALSE	34.6711
FOXP2	COBL	3	transfac_pro__M07722	3.98	FALSE	35.3089
FOXP2	CACNA1A	8	cisbp__M6245	3.7	FALSE	30.3947
FOXP2	SRPK2	4	cisbp__M6245	3.7	FALSE	33.6462
FOXP2	ADAM23	3	cisbp__M0744	3.53	FALSE	31.6036
FOXP2	ATRNL1	5	cisbp__M0744	3.53	FALSE	31.0706
FOXP2	DOK6	3	cisbp__M0744	3.53	FALSE	31.6528
FOXP2	IMMP2L	3	cisbp__M0744	3.53	FALSE	42.7607
FOXP2	NRXN1	3	cisbp__M0744	3.53	FALSE	34.6217
FOXP2	SLC24A2	2	cisbp__M0744	3.53	FALSE	36.7449
FOXP2	BNC2	20	flyfactorsurvey__CG16899_SANGER_5_FBgn0037735	3.49	TRUE	33.2583
FOXP2	FOXP2	30	flyfactorsurvey__CG16899_SANGER_5_FBgn0037735	3.49	TRUE	NA
FOXP2	GLIS3	11	flyfactorsurvey__CG16899_SANGER_5_FBgn0037735	3.49	TRUE	37.3189
FOXP2	KCND2	30	flyfactorsurvey__CG16899_SANGER_5_FBgn0037735	3.49	TRUE	42.5046
FOXP2	KLF12	25	flyfactorsurvey__CG16899_SANGER_5_FBgn0037735	3.49	TRUE	30.5325
FOXP2	MLLT3	12	flyfactorsurvey__CG16899_SANGER_5_FBgn0037735	3.49	TRUE	36.5687
FOXP2	RBFOX1	16	flyfactorsurvey__CG16899_SANGER_5_FBgn0037735	3.49	TRUE	36.7089
FOXP2	TJP1	7	flyfactorsurvey__CG16899_SANGER_5_FBgn0037735	3.49	TRUE	34.1012
FOXP2	ZNF804B	1	cisbp__M5456	3.47	FALSE	35.5523
FOXP2	EYA1	13	hocomoco__FOXA3_HUMAN.H11MO.0.B	3.43	FALSE	30.9027
FOXP2	RELN	2	hocomoco__FOXA3_HUMAN.H11MO.0.B	3.43	FALSE	47.489
FOXP2	CADPS2	1	cisbp__M6245	3.42	FALSE	32.1636
FOXP2	ELMO1	13	transfac_pro__M08916	3.41	TRUE	30.209
FOXP2	GALNT13	13	transfac_pro__M08916	3.41	TRUE	30.7506
FOXP2	GALNTL6	16	transfac_pro__M08916	3.41	TRUE	35.744
FOXP2	PDE4D	22	transfac_pro__M08916	3.41	TRUE	31.2887
FOXP2	ANKS1B	5	transfac_pro__M09415	3.3	FALSE	27.9908
FOXP2	BMPR1B	5	transfac_pro__M09415	3.3	FALSE	30.095
FOXP2	CC2D2A	5	transfac_pro__M09415	3.3	FALSE	23.401
FOXP2	CNKSR3	5	transfac_pro__M09415	3.3	FALSE	23.089
FOXP2	FOXP1	14	transfac_pro__M09415	3.3	FALSE	23.655
FOXP2	IGF2BP3	5	transfac_pro__M09415	3.3	FALSE	23.835
FOXP2	LIMCH1	9	transfac_pro__M09415	3.3	FALSE	20.3781
FOXP2	PRICKLE1	5	transfac_pro__M09415	3.3	FALSE	21.7364
FOXP2	RAPGEF2	5	transfac_pro__M09415	3.3	FALSE	28.1422
FOXP2	SYT1	6	transfac_pro__M09415	3.3	FALSE	22.7232
FOXP2	ZBTB16	9	transfac_pro__M09415	3.3	FALSE	22.264
FOXP2	ASXL3	2	hocomoco__FOXA3_HUMAN.H11MO.0.B	3.21	FALSE	29.7222
FOXP2	BACH2	10	hocomoco__FOXA3_HUMAN.H11MO.0.B	3.21	FALSE	20.0892
FOXP2	EPHA6	2	hocomoco__FOXA3_HUMAN.H11MO.0.B	3.21	FALSE	26.9637
FOXP2	FGF13	4	hocomoco__FOXA3_HUMAN.H11MO.0.B	3.21	FALSE	28.9097
FOXP2	GRM5	6	hocomoco__FOXA3_HUMAN.H11MO.0.B	3.21	FALSE	28.3865
FOXP2	RFX8	2	hocomoco__FOXA3_HUMAN.H11MO.0.B	3.21	FALSE	28.5507
FOXP2	SGK3	8	hocomoco__FOXA3_HUMAN.H11MO.0.B	3.21	FALSE	23.404
FOXP2	SPON1	3	hocomoco__FOXA3_HUMAN.H11MO.0.B	3.21	FALSE	20.2447
FOXP2	BCAS3	6	transfac_pro__M02753	3.19	FALSE	18.7878
FOXP2	CACNB2	9	transfac_pro__M02753	3.19	FALSE	12.7593
FOXP2	COL25A1	4	transfac_pro__M02753	3.19	FALSE	17.4084
FOXP2	ERBB4	6	transfac_pro__M02753	3.19	FALSE	7.53209
FOXP2	ETV4	6	transfac_pro__M02753	3.19	FALSE	5.26935
FOXP2	ETV5	7	transfac_pro__M02753	3.19	FALSE	10.255
FOXP2	GFRA1	6	transfac_pro__M02753	3.19	FALSE	11.0725
FOXP2	KCNQ3	4	transfac_pro__M02753	3.19	FALSE	10.5492
FOXP2	MDGA1	4	transfac_pro__M02753	3.19	FALSE	7.9162
FOXP2	NFIA	8	transfac_pro__M02753	3.19	FALSE	22.6497
FOXP2	PDE1A	2	transfac_pro__M02753	3.19	FALSE	7.52288
FOXP2	PDE4B	5	transfac_pro__M02753	3.19	FALSE	17.7338
FOXP2	RIMS1	4	transfac_pro__M02753	3.19	FALSE	13.5785
FOXP2	RNF220	5	transfac_pro__M02753	3.19	FALSE	19.6058
FOXP2	SATB2	5	transfac_pro__M02753	3.19	FALSE	13.8845
FOXP2	SCN2A	5	transfac_pro__M02753	3.19	FALSE	18.2053
FOXP2	SLC8A1	4	transfac_pro__M02753	3.19	FALSE	12.5696
FOXP2	SPAG16	4	transfac_pro__M02753	3.19	FALSE	19.6905
FOXP2	SULF2	4	transfac_pro__M02753	3.19	FALSE	15.5702
FOXP2	TBC1D4	9	transfac_pro__M02753	3.19	FALSE	15.1264
FOXP2	TBL1X	7	transfac_pro__M02753	3.19	FALSE	17.7248
FOXP2	VAV3	3	transfac_pro__M02753	3.19	FALSE	11.3309
FOXP2	YAP1	4	transfac_pro__M02753	3.19	FALSE	24.4061
FOXP2	AFF1	3	taipale_cyt_meth__FOXI1_NANGTAAACAAN_FL_meth	3.17	FALSE	36.248
FOXP2	ATP10B	2	taipale_cyt_meth__FOXI1_NANGTAAACAAN_FL_meth	3.17	FALSE	21.6676
FOXP2	CNTN4	3	taipale_cyt_meth__FOXI1_NANGTAAACAAN_FL_meth	3.17	FALSE	15.9392
FOXP2	CRIM1	5	taipale_cyt_meth__FOXI1_NANGTAAACAAN_FL_meth	3.17	FALSE	15.1478
FOXP2	DCLK2	2	taipale_cyt_meth__FOXI1_NANGTAAACAAN_FL_meth	3.17	FALSE	19.7735
FOXP2	DLG2	3	taipale_cyt_meth__FOXI1_NANGTAAACAAN_FL_meth	3.17	FALSE	14.909
FOXP2	ESR2	2	taipale_cyt_meth__FOXI1_NANGTAAACAAN_FL_meth	3.17	FALSE	21.0709
FOXP2	EYA2	2	taipale_cyt_meth__FOXI1_NANGTAAACAAN_FL_meth	3.17	FALSE	13.9334
FOXP2	GPC6	3	taipale_cyt_meth__FOXI1_NANGTAAACAAN_FL_meth	3.17	FALSE	12.4386
FOXP2	HDAC9	2	taipale_cyt_meth__FOXI1_NANGTAAACAAN_FL_meth	3.17	FALSE	26.165
FOXP2	HPSE2	4	taipale_cyt_meth__FOXI1_NANGTAAACAAN_FL_meth	3.17	FALSE	32.6711
FOXP2	INSR	3	taipale_cyt_meth__FOXI1_NANGTAAACAAN_FL_meth	3.17	FALSE	13.047
FOXP2	KLHL14	3	taipale_cyt_meth__FOXI1_NANGTAAACAAN_FL_meth	3.17	FALSE	14.1256
FOXP2	L3MBTL3	4	taipale_cyt_meth__FOXI1_NANGTAAACAAN_FL_meth	3.17	FALSE	28.496
FOXP2	MAPK10	2	taipale_cyt_meth__FOXI1_NANGTAAACAAN_FL_meth	3.17	FALSE	14.2983
FOXP2	MED12L	4	taipale_cyt_meth__FOXI1_NANGTAAACAAN_FL_meth	3.17	FALSE	28.8446
FOXP2	NEDD4L	1	taipale_cyt_meth__FOXI1_NANGTAAACAAN_FL_meth	3.17	FALSE	13.2753
FOXP2	NRXN3	4	taipale_cyt_meth__FOXI1_NANGTAAACAAN_FL_meth	3.17	FALSE	26.6968
FOXP2	PHACTR1	1	taipale_cyt_meth__FOXI1_NANGTAAACAAN_FL_meth	3.17	FALSE	12.7558
FOXP2	POU6F2	4	taipale_cyt_meth__FOXI1_NANGTAAACAAN_FL_meth	3.17	FALSE	37.0078
FOXP2	PTPRO	4	taipale_cyt_meth__FOXI1_NANGTAAACAAN_FL_meth	3.17	FALSE	10.9778
FOXP2	RTN1	2	taipale_cyt_meth__FOXI1_NANGTAAACAAN_FL_meth	3.17	FALSE	19.2688
FOXP2	SEL1L2	2	taipale_cyt_meth__FOXI1_NANGTAAACAAN_FL_meth	3.17	FALSE	20.2312
FOXP2	SH3GL2	1	taipale_cyt_meth__FOXI1_NANGTAAACAAN_FL_meth	3.17	FALSE	16.2424
FOXP2	TCF4	3	taipale_cyt_meth__FOXI1_NANGTAAACAAN_FL_meth	3.17	FALSE	18.4344
FOXP2	TMEM196	2	taipale_cyt_meth__FOXI1_NANGTAAACAAN_FL_meth	3.17	FALSE	18.9053
FOXP2	TNS3	1	taipale_cyt_meth__FOXI1_NANGTAAACAAN_FL_meth	3.17	FALSE	16.0776
FOXP2	TRPS1	2	taipale_cyt_meth__FOXI1_NANGTAAACAAN_FL_meth	3.17	FALSE	17.8829
FOXP2	XIRP2	1	taipale_cyt_meth__FOXI1_NANGTAAACAAN_FL_meth	3.17	FALSE	12.5438
FOXP2	NCOR1	1	taipale_cyt_meth__FOXD2_NYWANGTAAACAN_eDBD_repr	3.14	FALSE	15.2771
FOXP2	PPFIA2	3	taipale_cyt_meth__FOXD2_NYWANGTAAACAN_eDBD_repr	3.14	FALSE	13.2547
FOXP2	ADAMTS6	1	taipale_cyt_meth__FOXI1_NANGTAAACAAN_FL_meth	3.13	FALSE	25.4645
FOXP2	CNBD1	2	taipale_cyt_meth__FOXI1_NANGTAAACAAN_FL_meth	3.13	FALSE	41.9848
FOXP2	DYNC1I1	1	taipale_cyt_meth__FOXI1_NANGTAAACAAN_FL_meth	3.13	FALSE	27.5179
FOXP2	MAST4	1	taipale_cyt_meth__FOXI1_NANGTAAACAAN_FL_meth	3.13	FALSE	28.8503
FOXP2	PRKCE	1	taipale_cyt_meth__FOXI1_NANGTAAACAAN_FL_meth	3.13	FALSE	30.2981
FOXP2	SATB1	3	taipale_cyt_meth__FOXI1_NANGTAAACAAN_FL_meth	3.13	FALSE	20.5939
FOXP2	SHROOM3	1	taipale_cyt_meth__FOXI1_NANGTAAACAAN_FL_meth	3.13	FALSE	18.3681
FOXP2	TMTC2	2	hocomoco__FOXF2_HUMAN.H11MO.0.D	3.11	FALSE	33.5214
FOXP2	ENOX1	1	cisbp__M0749	3.1	FALSE	16.0832
FOXP2	KANK1	1	cisbp__M0749	3.1	FALSE	15.5791
FOXP2	MAML3	3	cisbp__M0749	3.1	FALSE	13.145
FOXP2	SMAD3	2	cisbp__M0749	3.1	FALSE	29.9456
FOXP2	NCAM2	1	swissregulon__hs__FOX_F1_F2_J1_.p2	3.09	FALSE	30.2055
FOXP2	NRG3	3	swissregulon__hs__FOX_F1_F2_J1_.p2	3.09	FALSE	37.8371
FOXP2	PARD3	1	swissregulon__hs__FOX_F1_F2_J1_.p2	3.09	FALSE	35.5588
FOXP2	PTPRN2	1	swissregulon__hs__FOX_F1_F2_J1_.p2	3.09	FALSE	40.5059
FOXP2	BCL2	2	flyfactorsurvey__CG2052_SANGER_2.5_FBgn0039905	3.08	FALSE	12.7972
FOXP2	CDH13	2	flyfactorsurvey__CG2052_SANGER_2.5_FBgn0039905	3.08	FALSE	9.09458
FOXP2	CTBP2	2	flyfactorsurvey__CG2052_SANGER_2.5_FBgn0039905	3.08	FALSE	20.8198
FOXP2	EYA4	2	flyfactorsurvey__CG2052_SANGER_2.5_FBgn0039905	3.08	FALSE	19.7792
FOXP2	GRID2	2	flyfactorsurvey__CG2052_SANGER_2.5_FBgn0039905	3.08	FALSE	11.1526
FOXP2	MYO1E	2	flyfactorsurvey__CG2052_SANGER_2.5_FBgn0039905	3.08	FALSE	9.81752
FOXP2	NEGR1	2	flyfactorsurvey__CG2052_SANGER_2.5_FBgn0039905	3.08	FALSE	25.1662
FOXP2	RBM24	2	flyfactorsurvey__CG2052_SANGER_2.5_FBgn0039905	3.08	FALSE	7.74737
FOXP2	RBMS3	2	flyfactorsurvey__CG2052_SANGER_2.5_FBgn0039905	3.08	FALSE	8.51586
FOXP2	SYNE2	2	flyfactorsurvey__CG2052_SANGER_2.5_FBgn0039905	3.08	FALSE	24.0954
FOXP2	TNIK	2	flyfactorsurvey__CG2052_SANGER_2.5_FBgn0039905	3.08	FALSE	23.3915
FOXP2	DLGAP1	2	cisbp__M0717	3.07	FALSE	20.3799
FOXP2	TMEM117	2	cisbp__M0717	3.07	FALSE	13.8343
FOXP2	CDK17	1	jaspar__MA0148.3	3.03	FALSE	29.1256
FOXP2	CTNNA2	1	jaspar__MA0148.3	3.03	FALSE	26.8273
FOXP2	PLD1	1	jaspar__MA0148.3	3.03	FALSE	22.5555
FOXP2	PTPN14	1	jaspar__MA0148.3	3.03	FALSE	12.6192
FOXP2	TPK1	1	cisbp__M4689	3.01	FALSE	35.2803
HMGA2	ADAM23	2	transfac_pro__M07320	3.65	TRUE	2.68875
HMGA2	ADAMTS6	2	transfac_pro__M07320	3.65	TRUE	0.825685
HMGA2	AFF1	2	transfac_pro__M07320	3.65	TRUE	3.1145
HMGA2	ANKS1B	2	transfac_pro__M07320	3.65	TRUE	2.42792
HMGA2	ANO3	2	transfac_pro__M07320	3.65	TRUE	5.3813
HMGA2	ASXL3	2	transfac_pro__M07320	3.65	TRUE	3.44759
HMGA2	ATRNL1	2	transfac_pro__M07320	3.65	TRUE	1.26359
HMGA2	BACH2	2	transfac_pro__M07320	3.65	TRUE	2.63695
HMGA2	BCL2	2	transfac_pro__M07320	3.65	TRUE	1.6944
HMGA2	BICC1	2	transfac_pro__M07320	3.65	TRUE	3.52161
HMGA2	BMP5	2	transfac_pro__M07320	3.65	TRUE	2.61786
HMGA2	BMPR1B	2	transfac_pro__M07320	3.65	TRUE	0.681651
HMGA2	BNC2	2	transfac_pro__M07320	3.65	TRUE	0.238332
HMGA2	CACNA1A	2	transfac_pro__M07320	3.65	TRUE	3.52555
HMGA2	CACNA2D1	2	transfac_pro__M07320	3.65	TRUE	5.36841
HMGA2	CACNB2	2	transfac_pro__M07320	3.65	TRUE	1.52142
HMGA2	CADPS2	2	transfac_pro__M07320	3.65	TRUE	5.77255
HMGA2	CDH13	2	transfac_pro__M07320	3.65	TRUE	2.3063
HMGA2	CDK17	2	transfac_pro__M07320	3.65	TRUE	3.54326
HMGA2	CNBD1	2	transfac_pro__M07320	3.65	TRUE	0.66475
HMGA2	CNKSR3	2	transfac_pro__M07320	3.65	TRUE	5.83987
HMGA2	CNTN4	2	transfac_pro__M07320	3.65	TRUE	4.78339
HMGA2	CRIM1	2	transfac_pro__M07320	3.65	TRUE	1.42068
HMGA2	CTBP2	2	transfac_pro__M07320	3.65	TRUE	6.63013
HMGA2	CTNNA2	2	transfac_pro__M07320	3.65	TRUE	1.78835
HMGA2	DCLK2	2	transfac_pro__M07320	3.65	TRUE	0.907526
HMGA2	DGKI	2	transfac_pro__M07320	3.65	TRUE	5.28377
HMGA2	DLG2	2	transfac_pro__M07320	3.65	TRUE	2.09842
HMGA2	DLGAP1	2	transfac_pro__M07320	3.65	TRUE	1.71675
HMGA2	DPP10	2	transfac_pro__M07320	3.65	TRUE	2.70954
HMGA2	DSCAM	2	transfac_pro__M07320	3.65	TRUE	2.82393
HMGA2	DYNC1I1	2	transfac_pro__M07320	3.65	TRUE	0.882462
HMGA2	EPB41L4A	2	transfac_pro__M07320	3.65	TRUE	6.47383
HMGA2	EPHA6	2	transfac_pro__M07320	3.65	TRUE	4.19816
HMGA2	ERBB4	2	transfac_pro__M07320	3.65	TRUE	3.97714
HMGA2	ESR2	2	transfac_pro__M07320	3.65	TRUE	3.42834
HMGA2	ETV4	2	transfac_pro__M07320	3.65	TRUE	7.70841
HMGA2	ETV5	2	transfac_pro__M07320	3.65	TRUE	3.11357
HMGA2	EYA1	2	transfac_pro__M07320	3.65	TRUE	3.46541
HMGA2	EYA2	2	transfac_pro__M07320	3.65	TRUE	1.83474
HMGA2	EYA4	2	transfac_pro__M07320	3.65	TRUE	3.68169
HMGA2	EYS	2	transfac_pro__M07320	3.65	TRUE	9.94909
HMGA2	FAT3	2	transfac_pro__M07320	3.65	TRUE	4.17879
HMGA2	FGF13	2	transfac_pro__M07320	3.65	TRUE	11.2957
HMGA2	FOXP1	2	transfac_pro__M07320	3.65	TRUE	0.746139
HMGA2	FOXP2	2	transfac_pro__M07320	3.65	TRUE	0.581232
HMGA2	GABRB2	2	transfac_pro__M07320	3.65	TRUE	4.3359
HMGA2	GALNTL6	2	transfac_pro__M07320	3.65	TRUE	1.8039
HMGA2	GLIS3	2	transfac_pro__M07320	3.65	TRUE	3.1164
HMGA2	GNAQ	2	transfac_pro__M07320	3.65	TRUE	1.86616
HMGA2	GPC5	2	transfac_pro__M07320	3.65	TRUE	0.65805
HMGA2	GPC6	2	transfac_pro__M07320	3.65	TRUE	1.07156
HMGA2	GRID2	2	transfac_pro__M07320	3.65	TRUE	2.43956
HMGA2	GRM5	2	transfac_pro__M07320	3.65	TRUE	3.91951
HMGA2	GRM7	2	transfac_pro__M07320	3.65	TRUE	0.98231
HMGA2	HDAC9	2	transfac_pro__M07320	3.65	TRUE	5.05502
HMGA2	HIPK2	2	transfac_pro__M07320	3.65	TRUE	3.11864
HMGA2	HMGA2	2	transfac_pro__M07320	3.65	TRUE	NA
HMGA2	HPSE2	2	transfac_pro__M07320	3.65	TRUE	4.96472
HMGA2	IGF2BP2	2	transfac_pro__M07320	3.65	TRUE	3.34295
HMGA2	IGF2BP3	2	transfac_pro__M07320	3.65	TRUE	6.13926
HMGA2	KANK1	2	transfac_pro__M07320	3.65	TRUE	3.22864
HMGA2	KCND2	2	transfac_pro__M07320	3.65	TRUE	2.00225
HMGA2	KCNJ3	2	transfac_pro__M07320	3.65	TRUE	19.6208
HMGA2	KLF12	2	transfac_pro__M07320	3.65	TRUE	2.49926
HMGA2	L3MBTL3	2	transfac_pro__M07320	3.65	TRUE	1.44527
HMGA2	LDB2	2	transfac_pro__M07320	3.65	TRUE	2.0364
HMGA2	LSAMP	2	transfac_pro__M07320	3.65	TRUE	3.31631
HMGA2	LTBP1	2	transfac_pro__M07320	3.65	TRUE	11.7666
HMGA2	MACROD2	2	transfac_pro__M07320	3.65	TRUE	0.598917
HMGA2	MAGI2	2	transfac_pro__M07320	3.65	TRUE	2.433
HMGA2	MAGI3	2	transfac_pro__M07320	3.65	TRUE	3.97848
HMGA2	MAML2	2	transfac_pro__M07320	3.65	TRUE	5.79006
HMGA2	MAML3	2	transfac_pro__M07320	3.65	TRUE	1.19939
HMGA2	MAN1A1	2	transfac_pro__M07320	3.65	TRUE	5.22636
HMGA2	MAPK10	2	transfac_pro__M07320	3.65	TRUE	14.3305
HMGA2	MAST4	2	transfac_pro__M07320	3.65	TRUE	3.41613
HMGA2	MBNL1	2	transfac_pro__M07320	3.65	TRUE	0.345799
HMGA2	MDGA2	2	transfac_pro__M07320	3.65	TRUE	1.68706
HMGA2	MLLT3	2	transfac_pro__M07320	3.65	TRUE	2.41963
HMGA2	MMP16	2	transfac_pro__M07320	3.65	TRUE	3.62382
HMGA2	MSI2	2	transfac_pro__M07320	3.65	TRUE	0.977586
HMGA2	MYO1E	2	transfac_pro__M07320	3.65	TRUE	9.50541
HMGA2	NAALADL2	2	transfac_pro__M07320	3.65	TRUE	1.7729
HMGA2	NCAM2	2	transfac_pro__M07320	3.65	TRUE	2.89672
HMGA2	NEDD4L	2	transfac_pro__M07320	3.65	TRUE	2.76094
HMGA2	NEGR1	2	transfac_pro__M07320	3.65	TRUE	4.12423
HMGA2	NFIA	2	transfac_pro__M07320	3.65	TRUE	3.69406
HMGA2	NKAIN2	2	transfac_pro__M07320	3.65	TRUE	1.88768
HMGA2	NPAS3	2	transfac_pro__M07320	3.65	TRUE	1.77814
HMGA2	NRG3	2	transfac_pro__M07320	3.65	TRUE	3.16886
HMGA2	NRXN1	2	transfac_pro__M07320	3.65	TRUE	2.01098
HMGA2	NRXN3	2	transfac_pro__M07320	3.65	TRUE	8.8121
HMGA2	PBX3	2	transfac_pro__M07320	3.65	TRUE	2.46759
HMGA2	PDE4B	2	transfac_pro__M07320	3.65	TRUE	1.06305
HMGA2	PDE4D	2	transfac_pro__M07320	3.65	TRUE	3.71069
HMGA2	PHACTR1	2	transfac_pro__M07320	3.65	TRUE	4.19631
HMGA2	PIP5K1B	2	transfac_pro__M07320	3.65	TRUE	2.94001
HMGA2	POU6F2	2	transfac_pro__M07320	3.65	TRUE	5.84
HMGA2	PRICKLE1	2	transfac_pro__M07320	3.65	TRUE	12.4102
HMGA2	PRKCA	2	transfac_pro__M07320	3.65	TRUE	7.06621
HMGA2	PRR16	2	transfac_pro__M07320	3.65	TRUE	5.4277
HMGA2	PRTG	2	transfac_pro__M07320	3.65	TRUE	2.41561
HMGA2	PTPRD	2	transfac_pro__M07320	3.65	TRUE	7.2569
HMGA2	PTPRG	2	transfac_pro__M07320	3.65	TRUE	1.5864
HMGA2	PTPRK	2	transfac_pro__M07320	3.65	TRUE	3.93178
HMGA2	PTPRO	2	transfac_pro__M07320	3.65	TRUE	5.84657
HMGA2	RAPGEF2	2	transfac_pro__M07320	3.65	TRUE	0.63835
HMGA2	RBMS3	2	transfac_pro__M07320	3.65	TRUE	2.21859
HMGA2	RBPMS	2	transfac_pro__M07320	3.65	TRUE	1.63593
HMGA2	RIMS1	2	transfac_pro__M07320	3.65	TRUE	7.96107
HMGA2	RNF220	2	transfac_pro__M07320	3.65	TRUE	4.92199
HMGA2	RTN1	2	transfac_pro__M07320	3.65	TRUE	4.36264
HMGA2	RYR2	2	transfac_pro__M07320	3.65	TRUE	1.36655
HMGA2	SATB1	2	transfac_pro__M07320	3.65	TRUE	1.08938
HMGA2	SATB2	2	transfac_pro__M07320	3.65	TRUE	2.41872
HMGA2	SCN2A	2	transfac_pro__M07320	3.65	TRUE	1.47455
HMGA2	SEMA3C	2	transfac_pro__M07320	3.65	TRUE	14.7504
HMGA2	SEMA5A	2	transfac_pro__M07320	3.65	TRUE	3.58145
HMGA2	SGCZ	2	transfac_pro__M07320	3.65	TRUE	1.71496
HMGA2	SHROOM3	2	transfac_pro__M07320	3.65	TRUE	4.7387
HMGA2	SLC24A2	2	transfac_pro__M07320	3.65	TRUE	3.92206
HMGA2	SLC8A1	2	transfac_pro__M07320	3.65	TRUE	5.70059
HMGA2	SOBP	2	transfac_pro__M07320	3.65	TRUE	0.377209
HMGA2	STK24	2	transfac_pro__M07320	3.65	TRUE	6.16715
HMGA2	SYNE1	2	transfac_pro__M07320	3.65	TRUE	2.31697
HMGA2	SYT1	2	transfac_pro__M07320	3.65	TRUE	4.48688
HMGA2	TCF4	2	transfac_pro__M07320	3.65	TRUE	1.0914
HMGA2	TJP1	2	transfac_pro__M07320	3.65	TRUE	1.62071
HMGA2	TMEM196	2	transfac_pro__M07320	3.65	TRUE	0.609548
HMGA2	TRPS1	2	transfac_pro__M07320	3.65	TRUE	4.35003
HMGA2	TSHZ2	2	transfac_pro__M07320	3.65	TRUE	2.13436
HMGA2	XIRP2	2	transfac_pro__M07320	3.65	TRUE	16.9913
HMGA2	YAP1	2	transfac_pro__M07320	3.65	TRUE	1.17588
HMGA2	ZBTB16	2	transfac_pro__M07320	3.65	TRUE	2.9558
HMGA2	ZFPM2	2	transfac_pro__M07320	3.65	TRUE	0.840697
HMGA2	ZMYND8	2	transfac_pro__M07320	3.65	TRUE	1.96829
HMGA2	ZNF462	2	transfac_pro__M07320	3.65	TRUE	2.14394
HMGA2	ZNF804B	2	transfac_pro__M07320	3.65	TRUE	2.35794
HMGB1	BCL11B	5	scertf__zhu.NHP6B	3.4	TRUE	12.0374
HMGB1	CALR	3	scertf__zhu.NHP6B	3.4	TRUE	41.6783
HMGB1	CHD3	5	scertf__zhu.NHP6B	3.4	TRUE	12.2041
HMGB1	DCAF4	3	scertf__zhu.NHP6B	3.4	TRUE	17.6117
HMGB1	HMGB1	5	scertf__zhu.NHP6B	3.4	TRUE	NA
HMGB1	HMGB2	3	scertf__zhu.NHP6B	3.4	TRUE	47.9417
HMGB1	KCNIP4	3	scertf__zhu.NHP6B	3.4	TRUE	15.5353
HMGB1	MKI67	1	scertf__zhu.NHP6B	3.4	TRUE	16.1474
HMGB1	NCOR2	5	scertf__zhu.NHP6B	3.4	TRUE	13.7789
HMGB1	REV3L	1	scertf__zhu.NHP6B	3.4	TRUE	13.5997
HMGB1	TAF15	3	scertf__zhu.NHP6B	3.4	TRUE	17.1608
HMGB1	PABPC1	4	scertf__zhu.NHP6B	3.09	TRUE	7.4817
HMGB1	CHD6	2	transfac_pro__M02814	3.01	FALSE	6.34811
HMGB1	LPP	2	transfac_pro__M02814	3.01	FALSE	5.93262
HMGB1	RGS7	2	transfac_pro__M02814	3.01	FALSE	5.3442
HMGB1	SPEN	2	transfac_pro__M02814	3.01	FALSE	9.17886
HMGB2	BCL11B	6	scertf__zhu.NHP6B	3.42	TRUE	12.3176
HMGB2	CHD3	6	scertf__zhu.NHP6B	3.42	TRUE	10.2739
HMGB2	HMGB1	6	scertf__zhu.NHP6B	3.42	TRUE	63.266
HMGB2	NCOR2	6	scertf__zhu.NHP6B	3.42	TRUE	15.454
HMGB2	CALR	3	transfac_pro__M02814	3.32	FALSE	32.6498
HMGB2	CENPF	1	transfac_pro__M02814	3.32	FALSE	43.4512
HMGB2	CLSPN	1	transfac_pro__M02814	3.32	FALSE	21.2238
HMGB2	GALNT14	1	transfac_pro__M02814	3.32	FALSE	10.9315
HMGB2	HMGB2	3	transfac_pro__M02814	3.32	FALSE	NA
HMGB2	HSP90AB1	1	transfac_pro__M02814	3.32	FALSE	46.4089
HMGB2	LPP	3	transfac_pro__M02814	3.32	FALSE	11.5998
HMGB2	MKI67	1	transfac_pro__M02814	3.32	FALSE	57.2087
HMGB2	N4BP2	1	transfac_pro__M02814	3.32	FALSE	11.6931
HMGB2	TAF15	3	transfac_pro__M02814	3.32	FALSE	14.7575
HMGB2	TPX2	1	transfac_pro__M02814	3.32	FALSE	31.0829
HMGB2	PABPC1	4	scertf__zhu.NHP6B	3.09	TRUE	2.67697
HMGB2	CHD6	2	transfac_pro__M02814	3.01	FALSE	3.68762
HMGB2	DCAF4	2	transfac_pro__M02814	3.01	FALSE	5.36775
HMGB2	KCNIP4	2	transfac_pro__M02814	3.01	FALSE	7.92676
HMGB2	RGS7	2	transfac_pro__M02814	3.01	FALSE	4.70386
HMGB2	SPEN	2	transfac_pro__M02814	3.01	FALSE	3.79966
PBX3	CACNB2	2	transfac_public__M00124	3.13	FALSE	17.1761
PBX3	CDK17	2	transfac_public__M00124	3.13	FALSE	13.1132
PBX3	CNTN4	2	transfac_public__M00124	3.13	FALSE	16.9673
PBX3	DLG2	2	transfac_public__M00124	3.13	FALSE	14.8577
PBX3	ESR2	2	transfac_public__M00124	3.13	FALSE	12.9902
PBX3	KCND2	2	transfac_public__M00124	3.13	FALSE	14.6544
PBX3	PBX3	2	transfac_public__M00124	3.13	FALSE	NA
PBX3	PRR16	2	transfac_public__M00124	3.13	FALSE	10.5187
PBX3	RNF150	2	transfac_public__M00124	3.13	FALSE	14.5474
PBX3	SHROOM3	2	transfac_public__M00124	3.13	FALSE	13.2593
PBX3	SYT1	2	transfac_public__M00124	3.13	FALSE	19.9378
PBX3	EPHA6	1	cisbp__M3733	3.11	FALSE	19.153
PBX3	ZFPM2	1	cisbp__M3733	3.11	FALSE	22.3612
SMAD3	CACNA1A	2	transfac_pro__M01888	3.22	TRUE	18.1268
SMAD3	ETV4	2	transfac_pro__M01888	3.22	TRUE	18.5864
SMAD3	GFRA1	2	transfac_pro__M01888	3.22	TRUE	12.2977
SMAD3	HS6ST2	1	transfac_pro__M01888	3.22	TRUE	13.6539
SMAD3	LIMCH1	1	transfac_pro__M01888	3.22	TRUE	13.7741
SMAD3	PRTG	1	transfac_pro__M01888	3.22	TRUE	12.2932
SMAD3	RAPGEF2	2	transfac_pro__M01888	3.22	TRUE	11.0014
SMAD3	RBFOX1	1	transfac_pro__M01888	3.22	TRUE	13.2567
SMAD3	SMAD3	1	transfac_pro__M01888	3.22	TRUE	NA
TCF4	BCL2	1	hocomoco__TCF7_HUMAN.H11MO.0.A	3.73	FALSE	28.6663
TCF4	CNTN4	1	hocomoco__TCF7_HUMAN.H11MO.0.A	3.73	FALSE	30.004
TCF4	ENOX1	1	hocomoco__TCF7_HUMAN.H11MO.0.A	3.73	FALSE	36.2349
TCF4	FHOD3	1	hocomoco__TCF7_HUMAN.H11MO.0.A	3.73	FALSE	39.5348
TCF4	FOXP1	1	hocomoco__TCF7_HUMAN.H11MO.0.A	3.73	FALSE	23.3042
TCF4	GPC5	1	hocomoco__TCF7_HUMAN.H11MO.0.A	3.73	FALSE	25.6592
TCF4	MAML2	1	hocomoco__TCF7_HUMAN.H11MO.0.A	3.73	FALSE	23.1233
TCF4	MAST4	1	hocomoco__TCF7_HUMAN.H11MO.0.A	3.73	FALSE	37.6622
TCF4	NEDD4L	1	hocomoco__TCF7_HUMAN.H11MO.0.A	3.73	FALSE	29.669
TCF4	NPAS3	1	hocomoco__TCF7_HUMAN.H11MO.0.A	3.73	FALSE	23.4344
TCF4	NRXN1	1	hocomoco__TCF7_HUMAN.H11MO.0.A	3.73	FALSE	24.2723
TCF4	SEMA5A	1	hocomoco__TCF7_HUMAN.H11MO.0.A	3.73	FALSE	30.1329
TCF4	SGCZ	1	hocomoco__TCF7_HUMAN.H11MO.0.A	3.73	FALSE	24.5441
TCF4	TCF4	1	hocomoco__TCF7_HUMAN.H11MO.0.A	3.73	FALSE	NA

## Sheet: SPG core TFs
Transcription factors of differentially expressed genes of spermatogonial cell types in monkey testes
TF	gene	nMotifs	bestMotif	NES	highConfAnnot	Genie3Weight
ATF4	HDLBP	11	transfac_pro__M01187	6.15	FALSE	17.4431
ATF4	SLC24A3	13	transfac_pro__M01187	6.15	FALSE	20.1604
ATF4	ATF4	10	transfac_pro__M01186	5.56	FALSE	NA
ATF4	CREM	335	transfac_pro__M00981	5.37	TRUE	17.7115
ATF4	CSNK1G2	345	transfac_pro__M00981	5.37	TRUE	25.5833
ATF4	DDX3X	34	transfac_pro__M00981	5.37	TRUE	18.942
ATF4	EEF1D	162	transfac_pro__M00981	5.37	TRUE	28.6347
ATF4	FAT1	258	transfac_pro__M00981	5.37	TRUE	11.44
ATF4	HNRNPU	332	transfac_pro__M00981	5.37	TRUE	30.9248
ATF4	PDE4A	333	transfac_pro__M00981	5.37	TRUE	17.0776
ATF4	RRBP1	94	transfac_pro__M00981	5.37	TRUE	14.9636
ATF4	SSU72	77	transfac_pro__M00981	5.37	TRUE	16.2109
ATF4	TOPORS	77	transfac_pro__M00981	5.37	TRUE	17.5847
ATF4	TRAF4	267	transfac_pro__M00981	5.37	TRUE	11.856
ATF4	ADCY1	3	transfac_pro__M04746	4.61	FALSE	15.4752
ATF4	WDR34	3	cisbp__M0309	4.58	FALSE	40.2004
ATF4	FAM120B	20	swissregulon__hs__ATF4.p2	4.51	TRUE	17.9238
ATF4	KCNIP4	51	swissregulon__hs__ATF4.p2	4.51	TRUE	12.5186
ATF4	RANGAP1	2	swissregulon__hs__ATF4.p2	4.51	TRUE	11.4301
ATF4	RBBP6	55	swissregulon__hs__ATF4.p2	4.51	TRUE	23.2169
ATF4	SKI	14	swissregulon__hs__ATF4.p2	4.51	TRUE	24.6659
ATF4	SSX2IP	57	swissregulon__hs__ATF4.p2	4.51	TRUE	17.9087
ATF4	AKT2	3	taipale_cyt_meth__CREB1_NRTGACGTCAYN_eDBD	4.31	FALSE	6.46395
ATF4	TSHZ3	155	transfac_pro__M00981	4.18	TRUE	18.591
ATF4	CDH4	14	cisbp__M0347	3.96	FALSE	12.7252
ATF4	MLLT1	1	cisbp__M0347	3.96	FALSE	18.8253
ATF4	TRIM58	16	cisbp__M0347	3.96	FALSE	11.9777
ATF4	DGAT1	2	cisbp__M3089	3.82	FALSE	10.7356
ATF4	PABPC1	3	cisbp__M3090	3.73	FALSE	11.7899
ATF4	ODF2	2	hocomoco__ATF1_HUMAN.H11MO.0.B	3.72	FALSE	15.4632
ATF4	TRPM1	3	transfac_pro__M07312	3.72	FALSE	14.8903
ATF4	ATP11A	60	transfac_pro__M07246	3.64	TRUE	35.0598
ATF4	KIF2C	66	transfac_pro__M07246	3.64	TRUE	18.5905
ATF4	MTAP	11	transfac_pro__M07246	3.64	TRUE	23.2481
ATF4	CACNA1C	94	transfac_pro__M00981	3.63	TRUE	13.5986
ATF4	DLGAP2	73	transfac_pro__M00981	3.63	TRUE	21.8488
ATF4	CEP152	2	transfac_pro__M00917	3.61	FALSE	14.5745
ATF4	ADCY5	1	cisbp__M0306	3.59	TRUE	11.8226
ATF4	CHD5	67	cisbp__M0306	3.59	TRUE	16.5902
ATF4	ESRRA	5	cisbp__M0306	3.59	TRUE	8.83601
ATF4	GGNBP2	6	homer__NGRTGACGTCAY_Atf7	3.59	FALSE	13.3016
ATF4	NFATC1	24	cisbp__M0306	3.59	TRUE	8.11351
ATF4	ZMIZ1	3	cisbp__M0306	3.59	TRUE	10.1474
ATF4	SPEN	3	scertf__morozov.MET28	3.39	FALSE	24.75
ATF4	TTC7A	1	cisbp__M0342	3.23	FALSE	12.9619
ATF4	ARPP19	58	swissregulon__hs__ATF4.p2	3.15	TRUE	12.3174
ATF4	C16orf72	9	swissregulon__hs__ATF4.p2	3.15	TRUE	9.75817
ATF4	HSP90AB1	43	swissregulon__hs__ATF4.p2	3.15	TRUE	9.63323
ATF4	MTSS1	4	swissregulon__hs__ATF4.p2	3.15	TRUE	10.352
ATF4	SLC35F3	18	swissregulon__hs__ATF4.p2	3.15	TRUE	13.54
ATF4	G2E3	1	dbcorrdb__CEBPB__ENCSR000EFM_1__m1	3	FALSE	8.97388
BBX	CTNNA2	5	hocomoco__SOX7_HUMAN.H11MO.0.D	4.05	FALSE	19.9699
BBX	DPP10	8	hocomoco__SOX7_HUMAN.H11MO.0.D	4.05	FALSE	19.3431
BBX	ENOX1	8	hocomoco__SOX7_HUMAN.H11MO.0.D	4.05	FALSE	13.7451
BBX	EPHB1	9	hocomoco__SOX7_HUMAN.H11MO.0.D	4.05	FALSE	11.3653
BBX	FOXP2	7	hocomoco__SOX7_HUMAN.H11MO.0.D	4.05	FALSE	14.4754
BBX	GRM7	6	hocomoco__SOX7_HUMAN.H11MO.0.D	4.05	FALSE	26.0719
BBX	MS4A5	7	hocomoco__SOX7_HUMAN.H11MO.0.D	4.05	FALSE	16.2511
BBX	PDE4D	9	hocomoco__SOX7_HUMAN.H11MO.0.D	4.05	FALSE	19.4006
BBX	PRKG1	5	hocomoco__SOX7_HUMAN.H11MO.0.D	4.05	FALSE	30.8082
BBX	SLC8A1	6	hocomoco__SOX7_HUMAN.H11MO.0.D	4.05	FALSE	11.7128
BBX	TTLL7	3	hocomoco__SOX7_HUMAN.H11MO.0.D	4.05	FALSE	13.6278
BBX	ANKS1B	4	cisbp__M5825	3.41	FALSE	13.1501
BBX	AP2B1	2	cisbp__M6083	3.31	FALSE	12.0069
BBX	CPNE4	1	cisbp__M6083	3.31	FALSE	7.08945
BBX	DNAH8	2	cisbp__M6083	3.31	FALSE	20.5967
BBX	FHOD3	1	cisbp__M6083	3.31	FALSE	9.00272
BBX	KALRN	2	cisbp__M6083	3.31	FALSE	44.087
BBX	LYPD6	1	cisbp__M6083	3.31	FALSE	10.1857
BBX	PIK3C2G	2	cisbp__M6083	3.31	FALSE	20.3932
BBX	POU6F2	3	cisbp__M6083	3.31	FALSE	28.2828
BBX	SEL1L2	2	cisbp__M6083	3.31	FALSE	23.81
BBX	SLC4A4	2	cisbp__M6083	3.31	FALSE	10.8704
BBX	BBX	1	transfac_pro__M07751	3.15	FALSE	NA
BBX	EFCAB5	1	transfac_pro__M07751	3.15	FALSE	15.92
CREM	RFX2	2	hocomoco__E4F1_HUMAN.H11MO.0.D	5.94	FALSE	6.69478
CREM	ESRRA	17	hocomoco__E4F1_HUMAN.H11MO.0.D	4.92	FALSE	9.59404
CREM	GET4	4	cisbp__M0263	4.9	FALSE	15.2585
CREM	HDLBP	9	cisbp__M0263	4.9	FALSE	19.5545
CREM	G2E3	2	transfac_pro__M02738	4.11	FALSE	16.9276
CREM	NUP35	14	transfac_pro__M02738	4.11	FALSE	10.637
CREM	RNF138	13	transfac_pro__M02738	4.11	FALSE	15.8304
CREM	CORIN	5	yetfasco__YER045C_8	3.84	FALSE	14.3247
CREM	SLC24A3	9	yetfasco__YER045C_8	3.84	FALSE	19.88
CREM	CEP350	7	cisbp__M0347	3.81	FALSE	8.01717
CREM	ARPP19	106	transfac_pro__M07682	3.77	TRUE	26.8814
CREM	CREM	211	transfac_pro__M07682	3.77	TRUE	NA
CREM	CSNK1G2	214	transfac_pro__M07682	3.77	TRUE	18.0716
CREM	DCUN1D1	51	transfac_pro__M07682	3.77	TRUE	21.3916
CREM	DLGAP2	60	transfac_pro__M07682	3.77	TRUE	32.2281
CREM	FAT1	139	transfac_pro__M07682	3.77	TRUE	14.0453
CREM	IRAK2	61	transfac_pro__M07682	3.77	TRUE	13.8803
CREM	NBR1	115	transfac_pro__M07682	3.77	TRUE	8.42992
CREM	POLB	140	transfac_pro__M07682	3.77	TRUE	9.25772
CREM	TRAF4	133	transfac_pro__M07682	3.77	TRUE	12.7498
CREM	ACOT7	4	transfac_pro__M07248	3.64	FALSE	10.095
CREM	PKP4	4	transfac_pro__M07248	3.64	FALSE	11.6872
CREM	ZC3H14	5	cisbp__M0283	3.62	FALSE	13.6699
CREM	ATF4	33	transfac_pro__M00801	3.61	TRUE	20.0149
CREM	C16orf72	67	transfac_pro__M00801	3.61	TRUE	20.6546
CREM	CLPB	27	transfac_pro__M00801	3.61	TRUE	17.2206
CREM	RBBP6	78	transfac_pro__M00801	3.61	TRUE	24.0571
CREM	SSU72	54	transfac_pro__M00801	3.61	TRUE	11.7368
CREM	FAM120B	4	transfac_pro__M04746	3.58	FALSE	12.3449
CREM	RGS22	2	transfac_pro__M07246	3.58	FALSE	21.0066
CREM	CEP152	1	transfac_pro__M07248	3.55	FALSE	22.679
CREM	GORASP1	1	transfac_pro__M07248	3.55	FALSE	14.4355
CREM	PDGFRA	6	transfac_pro__M07248	3.55	FALSE	11.4083
CREM	AASDH	39	transfac_pro__M00916	3.48	TRUE	5.5005
CREM	ARHGEF7	45	transfac_pro__M00916	3.48	TRUE	14.9803
CREM	CHD5	39	transfac_pro__M00916	3.48	TRUE	16.3418
CREM	CPNE4	8	transfac_pro__M00916	3.48	TRUE	9.24065
CREM	FBXO33	35	transfac_pro__M00916	3.48	TRUE	8.05963
CREM	HNRNPU	47	transfac_pro__M00916	3.48	TRUE	11.3461
CREM	KIF2C	20	transfac_pro__M00916	3.48	TRUE	7.48254
CREM	LTN1	48	transfac_pro__M00916	3.48	TRUE	11.0549
CREM	MTUS2	39	transfac_pro__M00916	3.48	TRUE	19.4575
CREM	PDE4A	48	transfac_pro__M00916	3.48	TRUE	12.1743
CREM	PPP2R3A	19	taipale_cyt_meth__CREB3_NRTGACGTCAYN_FL	3.48	FALSE	11.4679
CREM	RRBP1	23	transfac_pro__M00916	3.48	TRUE	10.3667
CREM	RUNDC3B	24	transfac_pro__M00916	3.48	TRUE	18.1265
CREM	SLC25A37	49	transfac_pro__M00916	3.48	TRUE	11.547
CREM	SSX2IP	15	transfac_pro__M00916	3.48	TRUE	11.1675
CREM	DGAT1	4	scertf__morozov.MET28	3.37	FALSE	10.5725
CREM	KIF27	1	scertf__morozov.MET28	3.37	FALSE	22.1892
CREM	CCNY	1	cisbp__M6153	3.36	FALSE	34.6359
CREM	GABRG3	2	cisbp__M6153	3.36	FALSE	19.238
CREM	GGNBP2	5	taipale_cyt_meth__CREB1_NRTGACGTCAYN_FL	3.36	FALSE	14.2232
CREM	DDX3X	14	transfac_pro__M00981	3.35	TRUE	8.97921
CREM	KALRN	23	transfac_pro__M00981	3.35	TRUE	7.15517
CREM	KCNIP4	20	transfac_pro__M00981	3.35	TRUE	7.81036
CREM	LHFPL3	5	transfac_pro__M00981	3.35	TRUE	11.0585
CREM	PHF8	24	transfac_pro__M00981	3.35	TRUE	12.1231
CREM	SPATA6	77	transfac_pro__M00981	3.35	TRUE	13.1558
CREM	SULF2	20	transfac_pro__M00981	3.35	TRUE	10.453
CREM	ZMIZ1	2	cisbp__M0316	3.32	FALSE	13.5881
CREM	CENPJ	2	transfac_pro__M07667	3.27	FALSE	12.6132
CREM	AGBL4	1	yetfasco__YER045C_8	3.17	FALSE	7.4422
CREM	CEP164	5	yetfasco__YER045C_8	3.17	FALSE	13.5958
CREM	DNAH6	1	transfac_pro__M07680	3.16	FALSE	17.8031
CREM	MLLT1	1	cisbp__M0347	3.16	FALSE	12.1307
CREM	PIP4K2A	1	cisbp__M0347	3.16	FALSE	9.66677
CREM	TTLL4	1	transfac_pro__M07680	3.16	FALSE	6.60689
CREM	MBD6	1	transfac_pro__M07246	3.11	FALSE	9.84396
CREM	UPF3A	1	transfac_pro__M07572	3.11	FALSE	11.0298
CREM	DDX5	69	taipale_cyt_meth__CREM_NRTGACGTCAYN_eDBD	3.1	TRUE	29.5547
CREM	ATP11A	13	jaspar__MA0609.1	3.08	TRUE	17.3893
CREM	BAIAP3	1	transfac_pro__M01187	3.06	FALSE	4.91747
CREM	DDX20	16	transfac_pro__M07682	3.05	TRUE	18.9348
CREM	TCF7L2	16	transfac_pro__M07682	3.05	TRUE	17.5374
CREM	TRIM58	12	transfac_pro__M07682	3.05	TRUE	24.9631
CREM	HMGA2	1	dbcorrdb__ATF3__ENCSR000BKE_1__m1	3.03	FALSE	12.9331
CREM	PREP	1	hocomoco__ATF1_MOUSE.H11MO.0.B	3.02	FALSE	12.1789
DDX20	EIF1B	1	hdpi__DDX20	3.13	TRUE	8.2022
DDX20	PDE4A	1	hdpi__DDX20	3.13	TRUE	7.94873
DDX20	TNK2	1	hdpi__DDX20	3.13	TRUE	8.94964
DDX20	UNC80	1	hdpi__DDX20	3.13	TRUE	9.82213
ESRRA	AP2B1	9	dbcorrdb__CREB1__ENCSR000BRB_1__m1	5.31	FALSE	20.5123
ESRRA	CEP152	2	dbcorrdb__CREB1__ENCSR000BRB_1__m1	5.31	FALSE	14.0912
ESRRA	CREM	2	dbcorrdb__CREB1__ENCSR000BRB_1__m1	5.31	FALSE	10.1888
ESRRA	DDX5	3	dbcorrdb__CREB1__ENCSR000BRB_1__m1	5.31	FALSE	10.9774
ESRRA	EEF1D	3	dbcorrdb__CREB1__ENCSR000BRB_1__m1	5.31	FALSE	11.6942
ESRRA	HNRNPU	3	dbcorrdb__CREB1__ENCSR000BRB_1__m1	5.31	FALSE	10.0507
ESRRA	PABPC1	6	dbcorrdb__CREB1__ENCSR000BRB_1__m1	5.31	FALSE	15.3162
ESRRA	PDXDC1	6	dbcorrdb__CREB1__ENCSR000BRB_1__m1	5.31	FALSE	12.4331
ESRRA	POLB	6	dbcorrdb__CREB1__ENCSR000BRB_1__m1	5.31	FALSE	7.90732
ESRRA	RAB21	9	dbcorrdb__CREB1__ENCSR000BRB_1__m1	5.31	FALSE	15.3936
ESRRA	RBBP6	7	dbcorrdb__CREB1__ENCSR000BRB_1__m1	5.31	FALSE	10.9967
ESRRA	SSU72	6	dbcorrdb__CREB1__ENCSR000BRB_1__m1	5.31	FALSE	9.12615
ESRRA	TRAF4	12	dbcorrdb__CREB1__ENCSR000BRB_1__m1	5.31	FALSE	21.3146
ESRRA	WDR34	4	dbcorrdb__CREB1__ENCSR000BRB_1__m1	5.31	FALSE	16.5176
ESRRA	SSX2IP	4	dbcorrdb__CREB1__ENCSR000BRB_1__m1	4.68	FALSE	13.9065
ESRRA	ARPP19	7	dbcorrdb__ATF3__ENCSR000DOG_1__m1	4.59	FALSE	16.1332
ESRRA	CAPZB	1	dbcorrdb__ATF3__ENCSR000DOG_1__m1	4.59	FALSE	7.76337
ESRRA	GORASP1	3	dbcorrdb__ATF3__ENCSR000DOG_1__m1	4.59	FALSE	12.2486
ESRRA	SNX32	4	dbcorrdb__ATF3__ENCSR000DOG_1__m1	4.59	FALSE	10.9742
ESRRA	C16orf72	15	cisbp__M4947	4.25	TRUE	19.7338
ESRRA	DGAT1	18	cisbp__M4947	4.25	TRUE	24.6765
ESRRA	ESRRA	18	cisbp__M4947	4.25	TRUE	NA
ESRRA	LPIN1	15	cisbp__M4947	4.25	TRUE	13.5249
ESRRA	ACOT7	7	dbcorrdb__ATF3__ENCSR000DOG_1__m1	4	FALSE	9.49577
ESRRA	CENPJ	4	dbcorrdb__ATF3__ENCSR000DOG_1__m1	4	FALSE	15.6369
ESRRA	CEP164	2	dbcorrdb__ATF3__ENCSR000DOG_1__m1	4	FALSE	10.3266
ESRRA	FBXW5	6	dbcorrdb__ATF3__ENCSR000DOG_1__m1	4	FALSE	27.9605
ESRRA	FDFT1	2	dbcorrdb__ATF3__ENCSR000DOG_1__m1	4	FALSE	8.04466
ESRRA	KIF2C	2	dbcorrdb__ATF3__ENCSR000DOG_1__m1	4	FALSE	11.8591
ESRRA	NBR1	4	dbcorrdb__ATF3__ENCSR000DOG_1__m1	4	FALSE	8.26221
ESRRA	NOL7	3	dbcorrdb__ATF3__ENCSR000DOG_1__m1	4	FALSE	12.9259
ESRRA	COQ4	1	transfac_pro__M01589	3.55	FALSE	17.8072
ESRRA	RSRC2	1	dbcorrdb__SP1__ENCSR000BHK_1__m2	3.21	FALSE	12.9803
ESRRA	CHD5	11	transfac_pro__M04873	3.17	TRUE	19.1808
ESRRA	CLPB	3	taipale__Esrra_DBD_RAGGTCANTCAAGGTCA_repr	3.13	TRUE	9.56499
ESRRA	PDE4A	7	taipale__Esrra_DBD_RAGGTCANTCAAGGTCA_repr	3.13	TRUE	15.2045
FOXN3	CACNA2D3	34	elemento__TTGTTTAC	4.49	FALSE	24.3326
FOXN3	PHF21B	22	cisbp__M0750	4.36	FALSE	19.5258
FOXN3	LDLRAD3	3	cisbp__M0718	4.07	FALSE	17.5539
FOXN3	LTBP1	25	cisbp__M0718	4.07	FALSE	19.8294
FOXN3	ADCY5	2	taipale_cyt_meth__FOXI1_NANGTAAACAAN_FL_meth	4.01	FALSE	16.0057
FOXN3	KANK1	9	taipale_cyt_meth__FOXI1_NANGTAAACAAN_FL_meth	4.01	FALSE	16.3094
FOXN3	SLC25A37	1	taipale_cyt_meth__FOXI1_NANGTAAACAAN_FL_meth	4.01	FALSE	23.1786
FOXN3	TNK2	1	taipale_cyt_meth__FOXI1_NANGTAAACAAN_FL_meth	4.01	FALSE	17.5304
FOXN3	CLPB	6	cisbp__M0739	3.84	FALSE	22.9987
FOXN3	BBX	9	cisbp__M6019	3.59	FALSE	11.3164
FOXN3	CACNA1C	10	cisbp__M6019	3.59	FALSE	16.7187
FOXN3	GABRG3	4	cisbp__M0757	3.57	FALSE	26.3343
FOXN3	XYLT1	2	cisbp__M0757	3.57	FALSE	19.8787
FOXN3	AFF3	4	taipale_cyt_meth__FOXQ1_NTAYRTAAACAN_eDBD_meth	3.54	FALSE	21.2766
FOXN3	MTSS1	1	taipale_cyt_meth__FOXQ1_NTAYRTAAACAN_eDBD_meth	3.54	FALSE	12.0016
FOXN3	RFX8	3	taipale_cyt_meth__FOXQ1_NTAYRTAAACAN_eDBD_meth	3.54	FALSE	13.1708
FOXN3	SGSM1	2	taipale_cyt_meth__FOXQ1_NTAYRTAAACAN_eDBD_meth	3.54	FALSE	29.6764
FOXN3	ZMIZ1	3	taipale_cyt_meth__FOXQ1_NTAYRTAAACAN_eDBD_meth	3.54	FALSE	10.3096
FOXN3	KALRN	5	cisbp__M0717	3.45	FALSE	11.4064
FOXN3	PDGFRA	7	cisbp__M0717	3.45	FALSE	6.5395
FOXN3	RUNDC3B	8	cisbp__M6016	3.45	FALSE	22.1034
FOXN3	ZDHHC15	2	cisbp__M6016	3.45	FALSE	9.40018
FOXN3	CALN1	2	cisbp__M0718	3.29	FALSE	15.2333
FOXN3	FAM120B	2	cisbp__M0718	3.29	FALSE	14.497
FOXN3	KCND3	2	cisbp__M0718	3.29	FALSE	13.598
FOXN3	TSPAN5	2	cisbp__M0718	3.29	FALSE	10.5015
FOXN3	ZMYND8	2	cisbp__M0718	3.29	FALSE	12.6316
FOXN3	UNC80	1	cisbp__M0725	3.2	FALSE	12.1987
FOXN3	ABCA1	35	transfac_pro__M07709	3.17	TRUE	8.30679
FOXN3	ADAD1	21	transfac_pro__M07709	3.17	TRUE	10.1198
FOXN3	AP2B1	8	transfac_pro__M07709	3.17	TRUE	9.46565
FOXN3	ARHGEF7	15	transfac_pro__M07709	3.17	TRUE	22.0973
FOXN3	ASRGL1	12	transfac_pro__M07709	3.17	TRUE	9.06594
FOXN3	BAZ1A	17	transfac_pro__M07709	3.17	TRUE	8.98542
FOXN3	CNBD1	12	transfac_pro__M07709	3.17	TRUE	19.8969
FOXN3	CORIN	2	transfac_pro__M07709	3.17	TRUE	11.5407
FOXN3	CTBP2	17	transfac_pro__M07709	3.17	TRUE	12.4419
FOXN3	DDX3X	10	transfac_pro__M07709	3.17	TRUE	12.6193
FOXN3	DDX5	31	transfac_pro__M07709	3.17	TRUE	12.6623
FOXN3	DPP10	6	transfac_pro__M07709	3.17	TRUE	15.6829
FOXN3	DPP6	40	transfac_pro__M07709	3.17	TRUE	23.5046
FOXN3	FBN2	2	transfac_pro__M07709	3.17	TRUE	14.1028
FOXN3	FHL1	10	transfac_pro__M07709	3.17	TRUE	10.4169
FOXN3	FOXN3	61	transfac_pro__M07709	3.17	TRUE	NA
FOXN3	GABRB3	3	transfac_pro__M07709	3.17	TRUE	15.1424
FOXN3	GLIS3	9	transfac_pro__M07709	3.17	TRUE	27.0912
FOXN3	IMMT	17	transfac_pro__M07709	3.17	TRUE	13.0166
FOXN3	INSR	28	transfac_pro__M07709	3.17	TRUE	12.978
FOXN3	IRF2	14	transfac_pro__M07709	3.17	TRUE	15.2568
FOXN3	KIF25	6	transfac_pro__M07709	3.17	TRUE	15.3125
FOXN3	KIF27	9	transfac_pro__M07709	3.17	TRUE	18.994
FOXN3	KSR2	21	transfac_pro__M07709	3.17	TRUE	14.4046
FOXN3	LPP	38	transfac_pro__M07709	3.17	TRUE	14.3852
FOXN3	MDGA1	7	transfac_pro__M07709	3.17	TRUE	12.4836
FOXN3	MYO18B	44	transfac_pro__M07709	3.17	TRUE	19.2816
FOXN3	NFATC1	34	transfac_pro__M07709	3.17	TRUE	14.7089
FOXN3	NFIA	57	transfac_pro__M07709	3.17	TRUE	16.9911
FOXN3	NOL4	34	transfac_pro__M07709	3.17	TRUE	19.4713
FOXN3	PDE4D	28	transfac_pro__M07709	3.17	TRUE	13.1249
FOXN3	PELI2	71	transfac_pro__M07709	3.17	TRUE	40.0474
FOXN3	PHF8	35	transfac_pro__M07709	3.17	TRUE	25.5613
FOXN3	PITPNC1	31	transfac_pro__M07709	3.17	TRUE	15.2341
FOXN3	PPP2R3A	12	transfac_pro__M07709	3.17	TRUE	13.8252
FOXN3	RYR3	1	transfac_pro__M07709	3.17	TRUE	21.1641
FOXN3	SLC30A8	7	transfac_pro__M07709	3.17	TRUE	7.84772
FOXN3	SYN3	17	transfac_pro__M07709	3.17	TRUE	18.178
FOXN3	TBL1X	57	transfac_pro__M07709	3.17	TRUE	20.8774
FOXN3	TMEM117	55	transfac_pro__M07709	3.17	TRUE	22.3479
FOXN3	TMTC2	12	transfac_pro__M07709	3.17	TRUE	13.2813
FOXN3	TNRC18	58	transfac_pro__M07709	3.17	TRUE	18.8574
FOXN3	TSHZ2	1	transfac_pro__M07709	3.17	TRUE	11.3873
FOXN3	ZC3H14	17	transfac_pro__M07709	3.17	TRUE	30.255
FOXN3	ZDHHC14	51	transfac_pro__M07709	3.17	TRUE	17.3427
FOXN3	ZNF532	61	transfac_pro__M07709	3.17	TRUE	34.9958
FOXN3	POLB	1	cisbp__M5454	3.09	FALSE	8.65797
FOXN3	COL25A1	2	cisbp__M0750	3.06	FALSE	8.68694
FOXN3	FOXP2	4	cisbp__M0750	3.06	FALSE	8.58046
FOXN3	KCNQ3	4	cisbp__M0750	3.06	FALSE	11.3436
FOXN3	LIMCH1	2	cisbp__M0750	3.06	FALSE	8.40459
FOXN3	FAM178B	1	cisbp__M0734	3.03	FALSE	16.2035
FOXN3	KLHL29	1	cisbp__M0734	3.03	FALSE	17.4924
FOXP2	ADAD1	8	transfac_pro__M01137	3.55	FALSE	22.7988
FOXP2	AKT2	10	transfac_pro__M01137	3.55	FALSE	0.95123
FOXP2	ANKS1B	3	transfac_pro__M01137	3.55	FALSE	47.5792
FOXP2	BBX	18	transfac_pro__M01137	3.55	FALSE	23.0998
FOXP2	CTBP2	21	transfac_pro__M01137	3.55	FALSE	45.2851
FOXP2	FHL1	6	transfac_pro__M01137	3.55	FALSE	7.12161
FOXP2	FOXN3	22	transfac_pro__M01137	3.55	FALSE	13.6309
FOXP2	IRF2	11	transfac_pro__M01137	3.55	FALSE	37.1272
FOXP2	LTBP1	3	transfac_pro__M01137	3.55	FALSE	25.2698
FOXP2	PDE1A	9	transfac_pro__M01137	3.55	FALSE	14.6086
FOXP2	PDE4D	27	transfac_pro__M01137	3.55	FALSE	53.0952
FOXP2	PHF21B	9	transfac_pro__M01137	3.55	FALSE	16.4235
FOXP2	SLC8A1	8	transfac_pro__M01137	3.55	FALSE	16.7661
FOXP2	ZNF532	16	transfac_pro__M01137	3.55	FALSE	3.084
FOXP2	DLGAP1	4	cisbp__M2595	3.36	FALSE	37.6971
FOXP2	INSR	10	cisbp__M2595	3.36	FALSE	26.9016
FOXP2	MDGA1	8	cisbp__M2595	3.36	FALSE	19.9909
FOXP2	MYO18B	6	cisbp__M2595	3.36	FALSE	15.8844
FOXP2	SYN3	4	cisbp__M2595	3.36	FALSE	3.36741
FOXP2	ABCA1	11	taipale_cyt_meth__FOXI1_NANGTAAACAAN_FL_meth	3.32	FALSE	11.0764
FOXP2	BOC	19	taipale_cyt_meth__FOXI1_NANGTAAACAAN_FL_meth	3.32	FALSE	17.4971
FOXP2	DPP6	10	taipale_cyt_meth__FOXI1_NANGTAAACAAN_FL_meth	3.32	FALSE	6.70389
FOXP2	FGF14	17	taipale_cyt_meth__FOXI1_NANGTAAACAAN_FL_meth	3.32	FALSE	25.0878
FOXP2	IMMT	4	taipale_cyt_meth__FOXI1_NANGTAAACAAN_FL_meth	3.32	FALSE	8.71373
FOXP2	LRCH2	3	taipale_cyt_meth__FOXI1_NANGTAAACAAN_FL_meth	3.32	FALSE	11.2375
FOXP2	PRKG1	8	taipale_cyt_meth__FOXI1_NANGTAAACAAN_FL_meth	3.32	FALSE	12.8698
FOXP2	SULF2	11	taipale_cyt_meth__FOXI1_NANGTAAACAAN_FL_meth	3.32	FALSE	20.9388
FOXP2	ADCY5	8	taipale_cyt_meth__FOXI1_NANGTAAACAAN_FL_meth	3.24	FALSE	1.12074
FOXP2	ANO4	9	taipale_cyt_meth__FOXI1_NANGTAAACAAN_FL_meth	3.24	FALSE	17.2678
FOXP2	ASXL3	4	taipale_cyt_meth__FOXI1_NANGTAAACAAN_FL_meth	3.24	FALSE	34.2647
FOXP2	CALN1	6	taipale_cyt_meth__FOXI1_NANGTAAACAAN_FL_meth	3.24	FALSE	44.6659
FOXP2	CPNE4	4	taipale_cyt_meth__FOXI1_NANGTAAACAAN_FL_meth	3.24	FALSE	7.46886
FOXP2	DDX20	4	taipale_cyt_meth__FOXI1_NANGTAAACAAN_FL_meth	3.24	FALSE	6.46626
FOXP2	KANK1	6	taipale_cyt_meth__FOXI1_NANGTAAACAAN_FL_meth	3.24	FALSE	27.8518
FOXP2	KCNU1	6	taipale_cyt_meth__FOXI1_NANGTAAACAAN_FL_meth	3.24	FALSE	22.7776
FOXP2	NOL4	6	taipale_cyt_meth__FOXI1_NANGTAAACAAN_FL_meth	3.24	FALSE	14.9328
FOXP2	RANGAP1	4	taipale_cyt_meth__FOXI1_NANGTAAACAAN_FL_meth	3.24	FALSE	0.525687
FOXP2	RFX8	4	taipale_cyt_meth__FOXI1_NANGTAAACAAN_FL_meth	3.24	FALSE	36.058
FOXP2	SLC25A37	2	taipale_cyt_meth__FOXI1_NANGTAAACAAN_FL_meth	3.24	FALSE	15.0716
FOXP2	TNK2	4	taipale_cyt_meth__FOXI1_NANGTAAACAAN_FL_meth	3.24	FALSE	10.3983
FOXP2	ZMIZ1	12	taipale_cyt_meth__FOXI1_NANGTAAACAAN_FL_meth	3.24	FALSE	2.3089
FOXP2	CREM	6	cisbp__M5456	3.22	FALSE	2.77045
FOXP2	CACNA2D3	10	cisbp__M0750	3.19	TRUE	8.53969
FOXP2	COL25A1	12	cisbp__M0750	3.19	TRUE	33.8887
FOXP2	DDX5	10	cisbp__M0750	3.19	TRUE	3.06651
FOXP2	FOXP2	32	cisbp__M0750	3.19	TRUE	NA
FOXP2	KCNQ3	30	cisbp__M0750	3.19	TRUE	14.0109
FOXP2	KSR2	18	cisbp__M0750	3.19	TRUE	19.3145
FOXP2	LIMCH1	18	cisbp__M0750	3.19	TRUE	26.2223
FOXP2	NFATC1	28	cisbp__M0750	3.19	TRUE	1.24844
FOXP2	NFIA	21	cisbp__M0750	3.19	TRUE	53.1335
FOXP2	PELI2	28	cisbp__M0750	3.19	TRUE	14.9793
FOXP2	PITPNC1	16	cisbp__M0750	3.19	TRUE	5.27299
FOXP2	TBL1X	28	cisbp__M0750	3.19	TRUE	24.9924
FOXP2	TMEM117	23	cisbp__M0750	3.19	TRUE	22.9991
FOXP2	TNRC18	24	cisbp__M0750	3.19	TRUE	3.64759
FOXP2	ZDHHC14	10	cisbp__M0750	3.19	TRUE	12.5506
FOXP2	FGF13	6	cisbp__M0734	3.18	FALSE	42.601
FOXP2	MTUS2	6	cisbp__M0734	3.18	FALSE	28.8166
FOXP2	PDGFRA	6	cisbp__M0734	3.18	FALSE	10.7554
FOXP2	PRKCE	1	cisbp__M0732	3.15	FALSE	39.1338
FOXP2	SPON1	3	cisbp__M0732	3.15	FALSE	26.89
FOXP2	AFF3	4	cisbp__M0723	3.14	FALSE	5.85342
FOXP2	ARHGEF7	8	cisbp__M0723	3.14	FALSE	8.46144
FOXP2	CTNNA3	6	cisbp__M0723	3.14	FALSE	27.8332
FOXP2	EFNA5	4	cisbp__M0723	3.14	FALSE	22.5184
FOXP2	ENOX1	4	cisbp__M0723	3.14	FALSE	27.5563
FOXP2	FAM120B	6	cisbp__M0723	3.14	FALSE	1.50753
FOXP2	KCNH1	4	cisbp__M0723	3.14	FALSE	35.095
FOXP2	PTPRK	6	cisbp__M0723	3.14	FALSE	45.0896
FOXP2	SGSM1	4	cisbp__M0723	3.14	FALSE	36.9848
FOXP2	SLC4A4	4	cisbp__M0723	3.14	FALSE	21.4564
FOXP2	TSPAN5	4	cisbp__M0723	3.14	FALSE	8.19238
FOXP2	ZMYND8	4	cisbp__M0723	3.14	FALSE	37.427
FOXP2	CDH13	4	taipale_cyt_meth__FOXA1_NWRTGTAMAYAN_eDBD_meth	3.06	FALSE	21.9916
FOXP2	CLSTN2	2	taipale_cyt_meth__FOXA1_NWRTGTAMAYAN_eDBD_meth	3.06	FALSE	19.319
FOXP2	DPP10	4	taipale_cyt_meth__FOXA1_NWRTGTAMAYAN_eDBD_meth	3.06	FALSE	49.0252
FOXP2	FAT1	2	taipale_cyt_meth__FOXA1_NWRTGTAMAYAN_eDBD_meth	3.06	FALSE	2.58604
FOXP2	GABRG3	2	taipale_cyt_meth__FOXA1_NWRTGTAMAYAN_eDBD_meth	3.06	FALSE	4.90202
FOXP2	KCND3	4	taipale_cyt_meth__FOXA1_NWRTGTAMAYAN_eDBD_meth	3.06	FALSE	6.6977
FOXP2	KCNJ3	2	taipale_cyt_meth__FOXA1_NWRTGTAMAYAN_eDBD_meth	3.06	FALSE	32.6781
FOXP2	NBR1	2	taipale_cyt_meth__FOXA1_NWRTGTAMAYAN_eDBD_meth	3.06	FALSE	3.82766
FOXP2	PIK3C2G	2	taipale_cyt_meth__FOXA1_NWRTGTAMAYAN_eDBD_meth	3.06	FALSE	18.0839
FOXP2	PIP4K2A	4	taipale_cyt_meth__FOXA1_NWRTGTAMAYAN_eDBD_meth	3.06	FALSE	25.5194
FOXP2	POU6F2	4	taipale_cyt_meth__FOXA1_NWRTGTAMAYAN_eDBD_meth	3.06	FALSE	54.042
FOXP2	RYR3	2	taipale_cyt_meth__FOXA1_NWRTGTAMAYAN_eDBD_meth	3.06	FALSE	52.7112
FOXP2	TTLL7	2	taipale_cyt_meth__FOXA1_NWRTGTAMAYAN_eDBD_meth	3.06	FALSE	10.3116
FOXP2	ZNF516	2	taipale_cyt_meth__FOXA1_NWRTGTAMAYAN_eDBD_meth	3.06	FALSE	15.6665
FOXP2	COBL	2	transfac_pro__M07722	3.05	FALSE	62.604
FOXP2	CSNK1G2	2	transfac_pro__M07722	3.05	FALSE	1.67768
FOXP2	DENND2A	4	transfac_pro__M07722	3.05	FALSE	20.0583
FOXP2	DNAH8	2	transfac_pro__M07722	3.05	FALSE	12.7493
FOXP2	GLIS3	4	transfac_pro__M07722	3.05	FALSE	58.7151
FOXP2	PPP2R3A	4	transfac_pro__M07722	3.05	FALSE	3.64291
FOXP2	TCF7L2	6	transfac_pro__M07722	3.05	FALSE	12.6113
FOXP2	TIAM1	4	transfac_pro__M07722	3.05	FALSE	23.5583
FOXP2	ANO3	2	transfac_pro__M04653	3.04	FALSE	30.6495
FOXP2	AP2B1	2	transfac_pro__M04653	3.04	FALSE	2.58962
FOXP2	ASRGL1	2	transfac_pro__M04653	3.04	FALSE	3.17224
FOXP2	CLPB	2	transfac_pro__M04653	3.04	FALSE	6.10033
FOXP2	CORIN	2	transfac_pro__M04653	3.04	FALSE	16.8494
FOXP2	DSCAM	2	transfac_pro__M04653	3.04	FALSE	51.9299
FOXP2	EFCAB5	2	transfac_pro__M04653	3.04	FALSE	6.57315
FOXP2	EPHB1	2	transfac_pro__M04653	3.04	FALSE	16.5905
FOXP2	G2E3	2	transfac_pro__M04653	3.04	FALSE	0.598326
FOXP2	GABRB3	2	transfac_pro__M04653	3.04	FALSE	30.4105
FOXP2	KIF25	2	transfac_pro__M04653	3.04	FALSE	29.4358
FOXP2	PHF8	2	transfac_pro__M04653	3.04	FALSE	9.80624
FOXP2	SLC30A8	4	transfac_pro__M04653	3.04	FALSE	38.0821
FOXP2	TMTC2	2	transfac_pro__M04653	3.04	FALSE	47.2163
FOXP2	UNC13C	2	transfac_pro__M04653	3.04	FALSE	24.472
FOXP2	ZC3H14	2	transfac_pro__M04653	3.04	FALSE	5.79944
FOXP2	CACNA1C	2	cisbp__M0749	3.01	FALSE	7.77604
FOXP2	IGF2BP2	2	cisbp__M0749	3.01	FALSE	56.6483
FOXP2	XIRP2	2	cisbp__M0749	3.01	FALSE	24.8816
HMGB1	ARPP19	4	scertf__zhu.NHP6B	3.55	TRUE	5.62316
HMGB1	CALR	14	scertf__zhu.NHP6B	3.55	TRUE	79.2521
HMGB1	CD63	12	scertf__zhu.NHP6B	3.55	TRUE	41.8288
HMGB1	DPP6	14	scertf__zhu.NHP6B	3.55	TRUE	8.58299
HMGB1	FAM120B	10	scertf__zhu.NHP6B	3.55	TRUE	7.65143
HMGB1	HMGB1	14	scertf__zhu.NHP6B	3.55	TRUE	NA
HMGB1	IRAK2	10	scertf__zhu.NHP6B	3.55	TRUE	5.45685
HMGB1	KCNIP4	12	scertf__zhu.NHP6B	3.55	TRUE	15.3904
HMGB1	LPP	6	scertf__zhu.NHP6B	3.55	TRUE	9.14087
HMGB1	MKI67	2	scertf__zhu.NHP6B	3.55	TRUE	39.0298
HMGB1	MTSS1	12	scertf__zhu.NHP6B	3.55	TRUE	9.87475
HMGB1	NFATC1	14	scertf__zhu.NHP6B	3.55	TRUE	4.96232
HMGB1	PABPC1	14	scertf__zhu.NHP6B	3.55	TRUE	9.19227
HMGB1	PAM16	2	scertf__zhu.NHP6B	3.55	TRUE	4.50142
HMGB1	PDE4A	14	scertf__zhu.NHP6B	3.55	TRUE	5.46036
HMGB1	RBBP6	6	scertf__zhu.NHP6B	3.55	TRUE	9.64573
HMGB1	RPS16	10	scertf__zhu.NHP6B	3.55	TRUE	99.6038
HMGB1	RRBP1	6	scertf__zhu.NHP6B	3.55	TRUE	25.3775
HMGB1	SNX32	10	scertf__zhu.NHP6B	3.55	TRUE	9.11365
HMGB1	SPEN	14	scertf__zhu.NHP6B	3.55	TRUE	9.43048
HMGB1	TUBA1A	12	scertf__zhu.NHP6B	3.55	TRUE	6.55281
HMGB1	WDR34	14	scertf__zhu.NHP6B	3.55	TRUE	16.7817
HMGB1	ACOT7	8	jaspar__MA0346.1	3.4	TRUE	2.90486
HMGB1	DLGAP2	8	jaspar__MA0346.1	3.4	TRUE	10.6266
HMGB1	ENO1	8	jaspar__MA0346.1	3.4	TRUE	12.7094
IRF2	ABCA1	2	transfac_pro__M03793	3.43	FALSE	6.55973
IRF2	CNKSR3	4	transfac_pro__M03793	3.43	FALSE	16.038
IRF2	CTBP2	4	transfac_pro__M03793	3.43	FALSE	13.3167
IRF2	FOXP2	2	transfac_pro__M03793	3.43	FALSE	15.9569
IRF2	IRF2	5	transfac_pro__M03793	3.43	FALSE	NA
IRF2	MDGA1	2	transfac_pro__M03793	3.43	FALSE	14.2903
IRF2	PDE4D	4	transfac_pro__M03793	3.43	FALSE	12.9367
IRF2	XIRP2	1	transfac_pro__M03793	3.43	FALSE	13.6681
IRF2	FHOD3	2	transfac_pro__M07314	3.08	FALSE	8.74541
IRF2	NFIA	2	transfac_pro__M07314	3.08	FALSE	15.7409
IRF2	NRG3	1	transfac_pro__M07314	3.08	FALSE	18.7756
IRF2	TMTC2	2	transfac_pro__M07314	3.08	FALSE	12.086
IRF2	GDA	2	flyfactorsurvey__Blimp-1_SOLEXA_FBgn0035625	3.05	FALSE	14.858
IRF2	GLIS3	1	hocomoco__IRF8_HUMAN.H11MO.0.B	3.05	FALSE	15.6877
IRF2	LTBP1	1	hocomoco__IRF8_HUMAN.H11MO.0.B	3.05	FALSE	18.2861
IRF2	PARD3B	2	flyfactorsurvey__Blimp-1_SOLEXA_FBgn0035625	3.05	FALSE	18.7867
IRF2	PIP4K2A	1	hocomoco__IRF8_HUMAN.H11MO.0.B	3.05	FALSE	13.4488
IRF2	SLC8A1	2	flyfactorsurvey__Blimp-1_SOLEXA_FBgn0035625	3.05	FALSE	14.9029
IRF2	TTN	1	hocomoco__IRF8_HUMAN.H11MO.0.B	3.05	FALSE	18.7288
NFATC1	CACNA2D3	3	cisbp__M1522	4.4	FALSE	11.328
NFATC1	FOXN3	2	cisbp__M1522	4.4	FALSE	8.99584
NFATC1	HNRNPU	2	cisbp__M1522	4.4	FALSE	11.3347
NFATC1	NFATC1	3	cisbp__M1522	4.4	FALSE	NA
NFATC1	PELI2	3	cisbp__M1522	4.4	FALSE	11.7907
NFATC1	SYN3	3	cisbp__M1522	4.4	FALSE	20.8918
NFATC1	TEX15	2	cisbp__M1522	4.4	FALSE	16.5232
NFATC1	TNRC18	3	cisbp__M1522	4.4	FALSE	9.41414
NFATC1	ZMIZ1	3	cisbp__M1522	4.4	FALSE	11.1217
NFATC1	LPP	1	cisbp__M1521	3.74	FALSE	9.4957
NFIA	CNKSR3	2	tfdimers__MD00390	3.03	TRUE	41.1086
NFIA	CTBP2	2	tfdimers__MD00390	3.03	TRUE	41.5891
NFIA	CTNNA3	2	tfdimers__MD00390	3.03	TRUE	25.836
NFIA	DENND2A	2	tfdimers__MD00390	3.03	TRUE	15.6269
NFIA	FAM178B	2	tfdimers__MD00390	3.03	TRUE	11.7257
NFIA	FGF13	2	tfdimers__MD00390	3.03	TRUE	30.9161
NFIA	FHL1	2	tfdimers__MD00390	3.03	TRUE	8.52836
NFIA	FOXN3	2	tfdimers__MD00390	3.03	TRUE	22.8757
NFIA	FOXP2	2	tfdimers__MD00390	3.03	TRUE	55.8101
NFIA	KCNJ3	2	tfdimers__MD00390	3.03	TRUE	20.4585
NFIA	KCNQ3	2	tfdimers__MD00390	3.03	TRUE	19.6069
NFIA	KSR2	2	tfdimers__MD00390	3.03	TRUE	18.2197
NFIA	LTBP1	2	tfdimers__MD00390	3.03	TRUE	52.6186
NFIA	NBR1	2	tfdimers__MD00390	3.03	TRUE	2.38738
NFIA	NOL4	2	tfdimers__MD00390	3.03	TRUE	18.4183
NFIA	PDE4D	2	tfdimers__MD00390	3.03	TRUE	51.5562
NFIA	PELI2	2	tfdimers__MD00390	3.03	TRUE	11.0447
NFIA	POU6F2	2	tfdimers__MD00390	3.03	TRUE	58.8362
NFIA	SULF2	2	tfdimers__MD00390	3.03	TRUE	34.7864
NFIA	TRPM1	2	tfdimers__MD00390	3.03	TRUE	7.47641
PHF8	ABCA1	1	dbcorrdb__POLR2A__ENCSR000EFK_1__m1	3.88	FALSE	4.92658
PHF8	ATF4	2	dbcorrdb__POLR2A__ENCSR000EFK_1__m1	3.88	FALSE	10.5099
PHF8	ATP11A	1	dbcorrdb__POLR2A__ENCSR000EFK_1__m1	3.88	FALSE	19.9972
PHF8	CACNA2D3	1	dbcorrdb__POLR2A__ENCSR000EFK_1__m1	3.88	FALSE	16.2866
PHF8	CCNY	1	dbcorrdb__POLR2A__ENCSR000EFK_1__m1	3.88	FALSE	12.7703
PHF8	DPP6	2	dbcorrdb__POLR2A__ENCSR000EFK_1__m1	3.88	FALSE	14.015
PHF8	FAT1	2	dbcorrdb__POLR2A__ENCSR000EFK_1__m1	3.88	FALSE	9.05931
PHF8	FOXN3	2	dbcorrdb__POLR2A__ENCSR000EFK_1__m1	3.88	FALSE	19.2768
PHF8	LRCH2	1	dbcorrdb__POLR2A__ENCSR000EFK_1__m1	3.88	FALSE	7.83443
PHF8	NARF	1	dbcorrdb__POLR2A__ENCSR000EFK_1__m1	3.88	FALSE	7.71161
PHF8	NBR1	2	dbcorrdb__POLR2A__ENCSR000EFK_1__m1	3.88	FALSE	6.15657
PHF8	NFATC1	2	dbcorrdb__POLR2A__ENCSR000EFK_1__m1	3.88	FALSE	16.5634
PHF8	PELI2	2	dbcorrdb__POLR2A__ENCSR000EFK_1__m1	3.88	FALSE	18.2095
PHF8	PPP2R3A	2	dbcorrdb__POLR2A__ENCSR000EFK_1__m1	3.88	FALSE	11.3803
PHF8	PRDM5	1	dbcorrdb__POLR2A__ENCSR000EFK_1__m1	3.88	FALSE	10.8372
PHF8	RANGAP1	2	dbcorrdb__POLR2A__ENCSR000EFK_1__m1	3.88	FALSE	6.6555
PHF8	REXO1	2	dbcorrdb__POLR2A__ENCSR000EFK_1__m1	3.88	FALSE	8.57639
PHF8	SSX2IP	1	dbcorrdb__POLR2A__ENCSR000EFK_1__m1	3.88	FALSE	10.4899
PHF8	TAF6	2	dbcorrdb__POLR2A__ENCSR000EFK_1__m1	3.88	FALSE	5.74241
PHF8	TMEM181	1	dbcorrdb__POLR2A__ENCSR000EFK_1__m1	3.88	FALSE	18.1387
PHF8	WDR34	1	dbcorrdb__POLR2A__ENCSR000EFK_1__m1	3.88	FALSE	12.1808
PHF8	WSB1	2	dbcorrdb__POLR2A__ENCSR000EFK_1__m1	3.88	FALSE	10.5645
PHF8	ZC3H14	1	dbcorrdb__POLR2A__ENCSR000EFK_1__m1	3.88	FALSE	9.55991
PHF8	ZPBP	1	dbcorrdb__POLR2A__ENCSR000EFK_1__m1	3.88	FALSE	11.3959
PHF8	ADCY5	1	dbcorrdb__TAF1__ENCSR000BGS_1__m1	3.31	FALSE	19.6695
PHF8	ARPP19	1	dbcorrdb__TAF1__ENCSR000BGS_1__m1	3.31	FALSE	11.6365
PHF8	DLGAP2	1	dbcorrdb__TAF1__ENCSR000BGS_1__m1	3.31	FALSE	27.2504
PHF8	FAM120B	1	dbcorrdb__TAF1__ENCSR000BGS_1__m1	3.31	FALSE	14.0991
PHF8	FHL1	1	dbcorrdb__TAF1__ENCSR000BGS_1__m1	3.31	FALSE	11.6462
PHF8	HDLBP	1	dbcorrdb__TAF1__ENCSR000BGS_1__m1	3.31	FALSE	25.8692
PHF8	TBL1X	1	dbcorrdb__TAF1__ENCSR000BGS_1__m1	3.31	FALSE	38.5807
PHF8	TCF7L2	1	dbcorrdb__TAF1__ENCSR000BGS_1__m1	3.31	FALSE	20.0734
PHF8	TNK2	1	dbcorrdb__TAF1__ENCSR000BGS_1__m1	3.31	FALSE	15.8748
PHF8	VOPP1	1	dbcorrdb__TAF1__ENCSR000BGS_1__m1	3.31	FALSE	21.6231
PHF8	ZNF516	1	dbcorrdb__TAF1__ENCSR000BGS_1__m1	3.31	FALSE	15.2589
PHF8	ZNF532	1	dbcorrdb__TAF1__ENCSR000BGS_1__m1	3.31	FALSE	28.6449
PHF8	CCT5	2	dbcorrdb__PHF8__ENCSR000AQH_1__m2	3.03	TRUE	20.5948
PHF8	CDH13	2	dbcorrdb__PHF8__ENCSR000AQH_1__m2	3.03	TRUE	15.078
PHF8	CRYL1	2	dbcorrdb__PHF8__ENCSR000AQH_1__m2	3.03	TRUE	16.6118
PHF8	DDX5	8	dbcorrdb__PHF8__ENCSR000AQH_1__m2	3.03	TRUE	29.0224
PHF8	DIP2C	2	dbcorrdb__PHF8__ENCSR000AQH_1__m2	3.03	TRUE	14.0288
PHF8	DTWD2	2	dbcorrdb__PHF8__ENCSR000AQH_1__m2	3.03	TRUE	14.0226
PHF8	GABRG3	1	dbcorrdb__PHF8__ENCSR000AQH_1__m2	3.03	TRUE	24.7227
PHF8	INTS3	2	dbcorrdb__PHF8__ENCSR000AQH_1__m2	3.03	TRUE	12.308
PHF8	MYO5B	3	dbcorrdb__PHF8__ENCSR000AQH_1__m2	3.03	TRUE	4.57463
PHF8	NOL4	2	dbcorrdb__PHF8__ENCSR000AQH_1__m2	3.03	TRUE	25.1424
PHF8	ODF2	3	dbcorrdb__PHF8__ENCSR000AQH_1__m2	3.03	TRUE	29.0993
PHF8	PDXDC1	1	dbcorrdb__PHF8__ENCSR000AQH_1__m2	3.03	TRUE	12.7917
PHF8	PHF8	8	dbcorrdb__PHF8__ENCSR000AQH_1__m2	3.03	TRUE	NA
PHF8	SAMD1	2	dbcorrdb__PHF8__ENCSR000AQH_1__m2	3.03	TRUE	24.8908
PHF8	SPEN	7	dbcorrdb__PHF8__ENCSR000AQH_1__m2	3.03	TRUE	23.8817
PHF8	TDRD6	2	dbcorrdb__PHF8__ENCSR000AQH_1__m2	3.03	TRUE	29.6144
PHF8	TOPORS	8	dbcorrdb__PHF8__ENCSR000AQH_1__m2	3.03	TRUE	14.0346
RFX2	ABCA1	12	yetfasco__YLR176C_496	3.45	TRUE	1.7402
RFX2	ACOT7	39	yetfasco__YLR176C_496	3.45	TRUE	6.53124
RFX2	ALMS1	25	yetfasco__YLR176C_496	3.45	TRUE	8.92152
RFX2	ANO2	4	cisbp__M1532	3.45	FALSE	0.4282
RFX2	ANO3	40	yetfasco__YLR176C_496	3.45	TRUE	1.14836
RFX2	ANO4	18	yetfasco__YLR176C_496	3.45	TRUE	2.00311
RFX2	BAZ1A	4	yetfasco__YLR176C_496	3.45	TRUE	6.4413
RFX2	CENPJ	13	yetfasco__YLR176C_496	3.45	TRUE	4.76972
RFX2	CEP152	34	yetfasco__YLR176C_496	3.45	TRUE	17.912
RFX2	CEP164	21	yetfasco__YLR176C_496	3.45	TRUE	14.2987
RFX2	CHD5	43	yetfasco__YLR176C_496	3.45	TRUE	5.89448
RFX2	CLSTN2	2	cisbp__M1532	3.45	FALSE	1.12588
RFX2	CORIN	8	cisbp__M1532	3.45	FALSE	0.983089
RFX2	CPNE4	16	yetfasco__YLR176C_496	3.45	TRUE	3.77266
RFX2	CREM	7	yetfasco__YLR176C_496	3.45	TRUE	8.08005
RFX2	CSNK1G2	27	yetfasco__YLR176C_496	3.45	TRUE	6.52426
RFX2	CTNNA2	44	yetfasco__YLR176C_496	3.45	TRUE	1.34154
RFX2	CTNNA3	8	yetfasco__YLR176C_496	3.45	TRUE	2.5624
RFX2	DALRD3	4	yetfasco__YLR176C_496	3.45	TRUE	15.2594
RFX2	DNAH6	23	yetfasco__YLR176C_496	3.45	TRUE	9.64688
RFX2	DNAH8	6	yetfasco__YLR176C_496	3.45	TRUE	2.74701
RFX2	DPP10	14	yetfasco__YLR176C_496	3.45	TRUE	2.394
RFX2	DPP6	46	yetfasco__YLR176C_496	3.45	TRUE	1.7656
RFX2	EDA	6	yetfasco__YLR176C_496	3.45	TRUE	2.83247
RFX2	EFCAB5	26	yetfasco__YLR176C_496	3.45	TRUE	6.66385
RFX2	ENO1	2	cisbp__M1532	3.45	FALSE	2.1495
RFX2	ESRRA	2	cisbp__M1532	3.45	FALSE	1.36839
RFX2	FLNB	2	cisbp__M1532	3.45	FALSE	1.55726
RFX2	HNRNPU	10	yetfasco__YLR176C_496	3.45	TRUE	2.83137
RFX2	IP6K2	47	yetfasco__YLR176C_496	3.45	TRUE	5.74507
RFX2	KCNIP4	10	yetfasco__YLR176C_496	3.45	TRUE	1.96953
RFX2	KCNU1	2	yetfasco__YLR176C_496	3.45	TRUE	1.69687
RFX2	KIF27	27	yetfasco__YLR176C_496	3.45	TRUE	7.31666
RFX2	MS4A13	8	yetfasco__YLR176C_496	3.45	TRUE	2.75201
RFX2	NBR1	44	yetfasco__YLR176C_496	3.45	TRUE	1.25873
RFX2	NELL1	6	yetfasco__YLR176C_496	3.45	TRUE	0.913645
RFX2	PARD3B	8	yetfasco__YLR176C_496	3.45	TRUE	1.67243
RFX2	PHF21B	2	cisbp__M1532	3.45	FALSE	3.93023
RFX2	PRKG1	26	yetfasco__YLR176C_496	3.45	TRUE	2.35278
RFX2	RAB3C	6	yetfasco__YLR176C_496	3.45	TRUE	4.04767
RFX2	RANGAP1	8	yetfasco__YLR176C_496	3.45	TRUE	0.555794
RFX2	RPS6KA2	44	yetfasco__YLR176C_496	3.45	TRUE	2.21284
RFX2	RSRC2	38	yetfasco__YLR176C_496	3.45	TRUE	1.08929
RFX2	RTTN	8	yetfasco__YLR176C_496	3.45	TRUE	2.58959
RFX2	SEL1L2	34	yetfasco__YLR176C_496	3.45	TRUE	0.708266
RFX2	SLC2A13	4	yetfasco__YLR176C_496	3.45	TRUE	1.25041
RFX2	SLC30A8	16	yetfasco__YLR176C_496	3.45	TRUE	3.06891
RFX2	SLC4A8	45	yetfasco__YLR176C_496	3.45	TRUE	6.75159
RFX2	SSX2IP	34	yetfasco__YLR176C_496	3.45	TRUE	3.30389
RFX2	TMEM132B	40	yetfasco__YLR176C_496	3.45	TRUE	3.33221
RFX2	TOP2A	6	yetfasco__YLR176C_496	3.45	TRUE	3.81056
RFX2	TTLL7	22	yetfasco__YLR176C_496	3.45	TRUE	1.82975
RFX2	VWA3B	10	yetfasco__YLR176C_496	3.45	TRUE	1.26086
RFX2	XYLT1	2	cisbp__M1532	3.45	FALSE	2.29695
RFX2	KALRN	9	taipale__Rfx2_DBD_SGTTGCYARGCAACS_repr	3.32	TRUE	4.37374
RFX2	ANKMY1	14	taipale_cyt_meth__RFX2_NGTTRCCATGGYAACN_eDBD_meth	3.31	TRUE	1.07896
RFX2	AP2B1	12	taipale_cyt_meth__RFX2_NGTTRCCATGGYAACN_eDBD_meth	3.31	TRUE	6.32177
RFX2	MYO5B	8	taipale_cyt_meth__RFX2_NGTTRCCATGGYAACN_eDBD_meth	3.31	TRUE	0.875571
RFX2	RGS22	14	taipale_cyt_meth__RFX2_NGTTRCCATGGYAACN_eDBD_meth	3.31	TRUE	2.57636
RFX2	TUBA1A	15	taipale_cyt_meth__RFX2_NGTTRCCATGGYAACN_eDBD_meth	3.31	TRUE	4.85138
RFX2	FOXN3	16	transfac_pro__M02045	3.28	TRUE	2.00835
RFX2	REXO1	16	transfac_pro__M07882	3.28	TRUE	4.2362
RFX2	RFX2	16	transfac_pro__M07882	3.28	TRUE	NA
RFX2	RNF138	12	transfac_pro__M07882	3.28	TRUE	2.58269
RFX2	SLC35F3	12	transfac_pro__M07882	3.28	TRUE	3.38513
RFX2	SLC8A1	10	transfac_pro__M07882	3.28	TRUE	0.446206
RFX2	THOC3	4	cisbp__M1529	3.28	FALSE	0.951748
RFX2	TMCO5A	2	cisbp__M1529	3.28	FALSE	2.04036
RFX2	FGF14	10	cisbp__M5774	3.22	TRUE	1.63561
RFX2	KSR2	6	hocomoco__RFX2_MOUSE.H11MO.0.A	3.07	TRUE	9.1925
RFX2	CCHCR1	1	hocomoco__RFX2_MOUSE.H11MO.0.A	3.05	TRUE	6.34188
RFX2	HSP90AB1	1	hocomoco__RFX2_MOUSE.H11MO.0.A	3.05	TRUE	6.65845
RFX2	OSBP2	5	hocomoco__RFX2_MOUSE.H11MO.0.A	3.05	TRUE	4.85208
RFX2	RUNDC3B	2	hocomoco__RFX2_MOUSE.H11MO.0.A	3.05	TRUE	4.43258
RFX2	ZMIZ1	2	hocomoco__RFX2_MOUSE.H11MO.0.A	3.05	TRUE	4.91053
RFX2	FAT1	2	transfac_public__M00279	3.04	FALSE	1.43453
RFX2	LPP	1	transfac_pro__M04707	3.04	FALSE	9.26455
RFX2	POU6F2	2	transfac_public__M00279	3.04	FALSE	0.741024
TCF7L1	AFF3	1	tfdimers__MD00078	3.14	TRUE	38.5878
TCF7L1	ANO4	1	tfdimers__MD00078	3.14	TRUE	28.1542
TCF7L1	BOC	2	tfdimers__MD00078	3.14	TRUE	22.7497
TCF7L1	CACNA2D3	1	tfdimers__MD00078	3.14	TRUE	22.4851
TCF7L1	CTBP2	2	tfdimers__MD00078	3.14	TRUE	27.8693
TCF7L1	DIP2C	1	tfdimers__MD00078	3.14	TRUE	19.6838
TCF7L1	FGF13	1	tfdimers__MD00078	3.14	TRUE	21.0286
TCF7L1	GLIS3	2	tfdimers__MD00078	3.14	TRUE	22.7558
TCF7L1	IGF2BP2	1	tfdimers__MD00078	3.14	TRUE	28.5015
TCF7L1	IRF2	1	tfdimers__MD00078	3.14	TRUE	20.3737
TCF7L1	KLHL29	1	tfdimers__MD00078	3.14	TRUE	32.1964
TCF7L1	LRCH2	1	tfdimers__MD00078	3.14	TRUE	30.5658
TCF7L1	NOL4	1	tfdimers__MD00078	3.14	TRUE	23.0652
TCF7L1	PRKCE	1	tfdimers__MD00078	3.14	TRUE	19.0318
TCF7L1	TCF7L2	1	tfdimers__MD00078	3.14	TRUE	22.9253
TCF7L1	TNRC18	2	tfdimers__MD00078	3.14	TRUE	31.2778
TCF7L1	DPP6	1	tfdimers__MD00263	3.02	TRUE	19.3076
TCF7L1	LTBP1	1	tfdimers__MD00263	3.02	TRUE	23.1998
TCF7L2	ANO4	3	tfdimers__MD00430	4.06	TRUE	15.3637
TCF7L2	BOC	3	tfdimers__MD00430	4.06	TRUE	24.34
TCF7L2	CD46	3	tfdimers__MD00430	4.06	TRUE	14.0247
TCF7L2	DCUN1D1	3	tfdimers__MD00430	4.06	TRUE	10.1558
TCF7L2	DPP10	3	tfdimers__MD00430	4.06	TRUE	13.2414
TCF7L2	FGF13	3	tfdimers__MD00430	4.06	TRUE	12.3234
TCF7L2	FOXP2	3	tfdimers__MD00430	4.06	TRUE	15.2061
TCF7L2	HMGA2	3	tfdimers__MD00430	4.06	TRUE	12.1312
TCF7L2	NOL4	3	tfdimers__MD00430	4.06	TRUE	22.1819
TCF7L2	PELI2	3	tfdimers__MD00430	4.06	TRUE	32.0204
TCF7L2	PHF21B	3	tfdimers__MD00430	4.06	TRUE	18.557
TCF7L2	PRKG1	3	tfdimers__MD00430	4.06	TRUE	14.3604
TCF7L2	SULF2	3	tfdimers__MD00430	4.06	TRUE	10.9357
TCF7L2	SYN3	3	tfdimers__MD00430	4.06	TRUE	21.2496
TCF7L2	TBL1X	3	tfdimers__MD00430	4.06	TRUE	26.9981
TCF7L2	TCF7L2	3	tfdimers__MD00430	4.06	TRUE	NA
TCF7L2	TMTC2	3	tfdimers__MD00430	4.06	TRUE	20.8403
TCF7L2	ZDHHC14	3	tfdimers__MD00430	4.06	TRUE	18.7855
TCF7L2	ANO3	2	tfdimers__MD00430	3.57	TRUE	14.3051
TCF7L2	AP2B1	2	tfdimers__MD00430	3.57	TRUE	4.96424
TCF7L2	CNBD1	2	tfdimers__MD00430	3.57	TRUE	6.82414
TCF7L2	KCNIP4	2	tfdimers__MD00430	3.57	TRUE	3.89843
TCF7L2	LYPD6	2	tfdimers__MD00430	3.57	TRUE	5.58716
TCF7L2	NFIA	2	tfdimers__MD00430	3.57	TRUE	10.3211
TCF7L2	PDE4D	2	tfdimers__MD00430	3.57	TRUE	6.97711
TCF7L2	PREP	2	tfdimers__MD00430	3.57	TRUE	12.6082
TCF7L2	TMEM132D	2	tfdimers__MD00430	3.57	TRUE	5.68972
ZMIZ1	CHD5	11	dbcorrdb__CREB1__ENCSR000BRB_1__m1	4.75	FALSE	18.1219
ZMIZ1	CREM	7	dbcorrdb__CREB1__ENCSR000BRB_1__m1	4.75	FALSE	18.1189
ZMIZ1	CSNK1G2	13	dbcorrdb__CREB1__ENCSR000BRB_1__m1	4.75	FALSE	16.0908
ZMIZ1	FAT1	8	dbcorrdb__CREB1__ENCSR000BRB_1__m1	4.75	FALSE	10.5596
ZMIZ1	PDE4A	10	dbcorrdb__CREB1__ENCSR000BRB_1__m1	4.75	FALSE	19.8264
ZMIZ1	SLC25A37	8	dbcorrdb__CREB1__ENCSR000BRB_1__m1	4.75	FALSE	15.5851
ZMIZ1	AKT2	2	dbcorrdb__TAF1__ENCSR000BJN_1__m1	3.53	FALSE	7.71925
ZMIZ1	ATF4	4	dbcorrdb__TAF1__ENCSR000BJN_1__m1	3.53	FALSE	9.60297
ZMIZ1	C16orf72	12	dbcorrdb__TAF1__ENCSR000BJN_1__m1	3.53	FALSE	13.571
ZMIZ1	CAPZB	3	dbcorrdb__TAF1__ENCSR000BJN_1__m1	3.53	FALSE	10.8909
ZMIZ1	CCNY	3	dbcorrdb__TAF1__ENCSR000BJN_1__m1	3.53	FALSE	16.3613
ZMIZ1	CEP152	4	dbcorrdb__TAF1__ENCSR000BJN_1__m1	3.53	FALSE	13.3803
ZMIZ1	CEP164	1	dbcorrdb__TAF1__ENCSR000BJN_1__m1	3.53	FALSE	9.94484
ZMIZ1	CNIH3	3	dbcorrdb__TAF1__ENCSR000BJN_1__m1	3.53	FALSE	12.222
ZMIZ1	COQ4	4	dbcorrdb__TAF1__ENCSR000BJN_1__m1	3.53	FALSE	12.826
ZMIZ1	CSMD2	1	dbcorrdb__TAF1__ENCSR000BJN_1__m1	3.53	FALSE	8.77494
ZMIZ1	DALRD3	4	dbcorrdb__TAF1__ENCSR000BJN_1__m1	3.53	FALSE	12.2422
ZMIZ1	EIF4H	2	dbcorrdb__TAF1__ENCSR000BJN_1__m1	3.53	FALSE	7.76366
ZMIZ1	FAM120B	2	dbcorrdb__TAF1__ENCSR000BJN_1__m1	3.53	FALSE	14.4474
ZMIZ1	INTS3	5	dbcorrdb__TAF1__ENCSR000BJN_1__m1	3.53	FALSE	7.64029
ZMIZ1	NBR1	5	dbcorrdb__TAF1__ENCSR000BJN_1__m1	3.53	FALSE	8.78017
ZMIZ1	NFATC1	2	dbcorrdb__TAF1__ENCSR000BJN_1__m1	3.53	FALSE	10.3817
ZMIZ1	RANGAP1	7	dbcorrdb__TAF1__ENCSR000BJN_1__m1	3.53	FALSE	12.3208
ZMIZ1	RBBP6	7	dbcorrdb__TAF1__ENCSR000BJN_1__m1	3.53	FALSE	16.6216
ZMIZ1	REXO1	5	dbcorrdb__TAF1__ENCSR000BJN_1__m1	3.53	FALSE	15.3283
ZMIZ1	RFX2	2	dbcorrdb__TAF1__ENCSR000BJN_1__m1	3.53	FALSE	5.61403
ZMIZ1	RRBP1	6	dbcorrdb__TAF1__ENCSR000BJN_1__m1	3.53	FALSE	36.3592
ZMIZ1	RSRC2	1	dbcorrdb__TAF1__ENCSR000BJN_1__m1	3.53	FALSE	9.81816
ZMIZ1	SKI	2	dbcorrdb__TAF1__ENCSR000BJN_1__m1	3.53	FALSE	14.1426
ZMIZ1	TCF7L2	4	dbcorrdb__TAF1__ENCSR000BJN_1__m1	3.53	FALSE	19.9123
ZMIZ1	TNRC18	3	dbcorrdb__TAF1__ENCSR000BJN_1__m1	3.53	FALSE	14.0588
ZMIZ1	TSC22D1	8	dbcorrdb__TAF1__ENCSR000BJN_1__m1	3.53	FALSE	14.164
ZMIZ1	ZMIZ1	5	dbcorrdb__TAF1__ENCSR000BJN_1__m1	3.53	FALSE	NA
ZMIZ1	ARPP19	4	dbcorrdb__TAF1__ENCSR000BJN_1__m1	3.51	FALSE	20.6175
ZMIZ1	CCDC34	5	dbcorrdb__TAF1__ENCSR000BJN_1__m1	3.51	FALSE	21.974
ZMIZ1	CENPJ	4	dbcorrdb__TAF1__ENCSR000BJN_1__m1	3.51	FALSE	25.5993
ZMIZ1	MLLT1	4	dbcorrdb__TAF1__ENCSR000BJN_1__m1	3.51	FALSE	19.2628
ZMIZ1	MTSS1	5	dbcorrdb__TAF1__ENCSR000BJN_1__m1	3.51	FALSE	16.3096
ZMIZ1	MYO5B	3	dbcorrdb__TAF1__ENCSR000BJN_1__m1	3.51	FALSE	7.64869
ZMIZ1	PSMA7	4	dbcorrdb__TAF1__ENCSR000BJN_1__m1	3.51	FALSE	8.09265
ZMIZ1	SSX2IP	6	dbcorrdb__TAF1__ENCSR000BJN_1__m1	3.51	FALSE	24.6079
ZMIZ1	ADCY5	2	dbcorrdb__PHF8__ENCSR000AQH_1__m2	3.44	FALSE	6.1169
ZMIZ1	G2E3	3	dbcorrdb__PHF8__ENCSR000AQH_1__m2	3.44	FALSE	15.2763
ZMIZ1	GABRG3	3	dbcorrdb__PHF8__ENCSR000AQH_1__m2	3.44	FALSE	13.9472
ZMIZ1	NELL1	2	dbcorrdb__PHF8__ENCSR000AQH_1__m2	3.44	FALSE	9.54145
ZMIZ1	WSB1	7	dbcorrdb__PHF8__ENCSR000AQH_1__m2	3.44	FALSE	12.4287
ZMIZ1	ADCY1	2	dbcorrdb__ATF3__ENCSR000DOG_1__m1	3.4	FALSE	13.1388
ZMIZ1	LTN1	3	dbcorrdb__ATF3__ENCSR000DOG_1__m1	3.4	FALSE	27.8277
ZMIZ1	TTC7A	3	dbcorrdb__ATF3__ENCSR000DOG_1__m1	3.4	FALSE	15.9068
ZMIZ1	AFF3	2	dbcorrdb__CREB1__ENCSR000BRB_1__m1	3.35	FALSE	12.2255
ZMIZ1	ALMS1	1	dbcorrdb__CREB1__ENCSR000BRB_1__m1	3.35	FALSE	15.8771
ZMIZ1	ATP11A	4	dbcorrdb__CREB1__ENCSR000BRB_1__m1	3.35	FALSE	26.79
ZMIZ1	EEF1D	4	dbcorrdb__CREB1__ENCSR000BRB_1__m1	3.35	FALSE	17.4497
ZMIZ1	KIF2C	1	dbcorrdb__CREB1__ENCSR000BRB_1__m1	3.35	FALSE	14.6985
ZMIZ1	PDXDC1	4	dbcorrdb__CREB1__ENCSR000BRB_1__m1	3.35	FALSE	12.6884
ZMIZ1	SLC35F3	1	dbcorrdb__TAF1__ENCSR000BJN_1__m1	3.34	FALSE	12.5059
ZMIZ1	IRAK2	1	dbcorrdb__TAF1__ENCSR000BJN_1__m1	3.21	FALSE	8.97892
ZMIZ1	RNF138	1	dbcorrdb__TAF1__ENCSR000BJN_1__m1	3.21	FALSE	9.33552
ZMIZ1	TDRD6	1	dbcorrdb__TAF1__ENCSR000BJN_1__m1	3.21	FALSE	8.45534
ZMIZ1	UNC80	1	dbcorrdb__TAF1__ENCSR000BJN_1__m1	3.21	FALSE	11.5229
ZMIZ1	DLGAP2	1	dbcorrdb__CREB1__ENCSR000BRB_1__m1	3.16	FALSE	16.4579
ZMIZ1	ANO10	1	dbcorrdb__POLR2A__ENCSR000DLQ_1__m2	3.08	FALSE	16.3237
ZMIZ1	MAP2K2	1	dbcorrdb__POLR2A__ENCSR000DLQ_1__m2	3.08	FALSE	20.3785
ZMIZ1	SAMD1	1	dbcorrdb__POLR2A__ENCSR000DLQ_1__m2	3.08	FALSE	15.474
ZMIZ1	SLC24A3	1	dbcorrdb__POLR2A__ENCSR000DLQ_1__m2	3.08	FALSE	23.1306

## Sheet: Sertoli core TFs
Transcription factors of differentially expressed genes of Sertoli cells in monkey testes
TF	gene	nMotifs	bestMotif	NES	highConfAnnot	Genie3Weight
AR	MAMLD1	2	transfac_pro__M01996	3.72	TRUE	19.115
AR	MCF2	2	transfac_pro__M01996	3.72	TRUE	36.419
AR	OCRL	2	transfac_pro__M01996	3.72	TRUE	26.2622
AR	PAK3	2	transfac_pro__M01996	3.72	TRUE	22.0733
AR	TAB3	2	transfac_pro__M01996	3.72	TRUE	19.2688
ARNT2	CDH23	1	cisbp__M5240	3.53	FALSE	16.9206
ARNT2	CEP120	2	cisbp__M5240	3.53	FALSE	17.0761
ARNT2	FOSL2	1	cisbp__M5240	3.53	FALSE	31.0355
ARNT2	HMG20A	2	cisbp__M5240	3.53	FALSE	24.5121
ARNT2	HNRNPC	1	cisbp__M5240	3.53	FALSE	17.8091
ARNT2	INPP5A	1	cisbp__M5240	3.53	FALSE	17.2184
ARNT2	MBOAT2	1	cisbp__M5240	3.53	FALSE	17.0886
ARNT2	ZFAND6	1	cisbp__M5240	3.53	FALSE	38.8491
ARNT2	ZNRF3	1	cisbp__M5240	3.53	FALSE	23.7169
ARNT2	ALDH1A2	1	cisbp__M5240	3.19	FALSE	29.222
ARNT2	MYO9A	1	cisbp__M5240	3.19	FALSE	17.2408
ARNT2	PFKFB4	1	cisbp__M5240	3.19	FALSE	21.7894
BBX	BBX	2	transfac_pro__M07751	3.41	FALSE	NA
BBX	EPHB1	4	transfac_pro__M07751	3.41	FALSE	75.9591
BBX	MITF	4	transfac_pro__M07751	3.41	FALSE	25.2882
BBX	MME	3	transfac_pro__M07751	3.41	FALSE	52.7386
BBX	SLAIN1	3	transfac_pro__M07751	3.41	FALSE	13.3616
BBX	SLC4A3	2	transfac_pro__M07751	3.41	FALSE	11.4608
BBX	USP13	3	transfac_pro__M07751	3.41	FALSE	82.0982
BBX	XPR1	3	transfac_pro__M07751	3.41	FALSE	14.5511
BBX	PTPRC	1	transfac_pro__M07751	3.25	FALSE	7.54486
BBX	RHAG	1	transfac_pro__M07751	3.25	FALSE	2.78751
BBX	AP2B1	1	cisbp__M6086	3.23	FALSE	13.2814
BBX	MBNL1	2	cisbp__M6086	3.23	FALSE	87.2778
BBX	ALDH1L1	1	taipale__Sox1_DBD_NACAATWNCATTGTN	3.19	FALSE	30.1071
BBX	FOXP1	1	taipale__Sox1_DBD_NACAATWNCATTGTN	3.19	FALSE	97.2094
BBX	ROBO2	1	taipale__Sox1_DBD_NACAATWNCATTGTN	3.19	FALSE	45.7708
BBX	UBE2E2	1	taipale__Sox1_DBD_NACAATWNCATTGTN	3.19	FALSE	80.2522
BCLAF1	ARID1B	11	dbcorrdb__EZH2__ENCSR000ARK_1__m4	5.24	FALSE	22.5921
BCLAF1	DCLK1	7	dbcorrdb__EZH2__ENCSR000ARK_1__m4	5.24	FALSE	9.02091
BCLAF1	ENPP1	10	dbcorrdb__EZH2__ENCSR000ARK_1__m4	5.24	FALSE	17.0756
BCLAF1	HIVEP1	11	dbcorrdb__EZH2__ENCSR000ARK_1__m4	5.24	FALSE	12.0454
BCLAF1	L3MBTL3	11	dbcorrdb__EZH2__ENCSR000ARK_1__m4	5.24	FALSE	17.143
BCLAF1	PHIP	11	dbcorrdb__EZH2__ENCSR000ARK_1__m4	5.24	FALSE	27.9652
BCLAF1	PPM1L	7	dbcorrdb__EZH2__ENCSR000ARK_1__m4	5.24	FALSE	5.62345
BCLAF1	SUFU	5	dbcorrdb__EZH2__ENCSR000ARK_1__m4	5.24	FALSE	7.02749
BCLAF1	TACC1	4	dbcorrdb__EZH2__ENCSR000ARK_1__m4	5.24	FALSE	8.59776
BCLAF1	PHACTR2	8	dbcorrdb__ZMIZ1__ENCSR000EFQ_1__m1	4.41	FALSE	31.3564
BCLAF1	PHF20L1	3	dbcorrdb__ZMIZ1__ENCSR000EFQ_1__m1	4.41	FALSE	5.61928
BCLAF1	PITPNC1	9	dbcorrdb__ZMIZ1__ENCSR000EFQ_1__m1	4.41	FALSE	6.24736
BCLAF1	REV3L	7	dbcorrdb__ZMIZ1__ENCSR000EFQ_1__m1	4.41	FALSE	35.7742
BCLAF1	SASH1	8	dbcorrdb__ZMIZ1__ENCSR000EFQ_1__m1	4.41	FALSE	10.6526
BCLAF1	SRSF2	6	dbcorrdb__ZMIZ1__ENCSR000EFQ_1__m1	4.41	FALSE	6.4484
BCLAF1	TIAL1	5	dbcorrdb__ZMIZ1__ENCSR000EFQ_1__m1	4.41	FALSE	8.98818
BCLAF1	TNRC6A	7	dbcorrdb__ZMIZ1__ENCSR000EFQ_1__m1	4.41	FALSE	7.78726
BCLAF1	ACVR2A	4	dbcorrdb__TAF1__ENCSR000BQF_1__m1	4.09	FALSE	4.25029
BCLAF1	APPL2	4	dbcorrdb__TAF1__ENCSR000BQF_1__m1	4.09	FALSE	1.37635
BCLAF1	ATF7IP	4	dbcorrdb__TAF1__ENCSR000BQF_1__m1	4.09	FALSE	1.06886
BCLAF1	CIRBP	5	dbcorrdb__TAF1__ENCSR000BQF_1__m1	4.09	FALSE	1.58544
BCLAF1	CLK2	3	dbcorrdb__TAF1__ENCSR000BQF_1__m1	4.09	FALSE	1.22632
BCLAF1	CLK4	2	dbcorrdb__TAF1__ENCSR000BQF_1__m1	4.09	FALSE	1.35908
BCLAF1	DDX17	3	dbcorrdb__TAF1__ENCSR000BQF_1__m1	4.09	FALSE	3.62328
BCLAF1	DYRK1A	4	dbcorrdb__TAF1__ENCSR000BQF_1__m1	4.09	FALSE	1.98353
BCLAF1	EIF4G2	5	dbcorrdb__TAF1__ENCSR000BQF_1__m1	4.09	FALSE	1.27516
BCLAF1	EPB41L2	3	dbcorrdb__TAF1__ENCSR000BQF_1__m1	4.09	FALSE	22.5121
BCLAF1	EVI5	3	dbcorrdb__TAF1__ENCSR000BQF_1__m1	4.09	FALSE	2.162
BCLAF1	GPBP1	3	dbcorrdb__TAF1__ENCSR000BQF_1__m1	4.09	FALSE	1.24954
BCLAF1	GPR155	3	dbcorrdb__TAF1__ENCSR000BQF_1__m1	4.09	FALSE	1.35898
BCLAF1	HMG20A	2	dbcorrdb__TAF1__ENCSR000BQF_1__m1	4.09	FALSE	1.38295
BCLAF1	IKBKG	2	dbcorrdb__TAF1__ENCSR000BQF_1__m1	4.09	FALSE	1.17337
BCLAF1	MAML3	4	dbcorrdb__TAF1__ENCSR000BQF_1__m1	4.09	FALSE	1.44276
BCLAF1	MAP2K5	5	dbcorrdb__TAF1__ENCSR000BQF_1__m1	4.09	FALSE	2.7343
BCLAF1	NCOA3	2	dbcorrdb__TAF1__ENCSR000BQF_1__m1	4.09	FALSE	1.96969
BCLAF1	PCF11	5	dbcorrdb__TAF1__ENCSR000BQF_1__m1	4.09	FALSE	4.87225
BCLAF1	PHF8	4	dbcorrdb__TAF1__ENCSR000BQF_1__m1	4.09	FALSE	1.01281
BCLAF1	PPP2R2A	3	dbcorrdb__TAF1__ENCSR000BQF_1__m1	4.09	FALSE	5.59071
BCLAF1	PRPF4B	3	dbcorrdb__TAF1__ENCSR000BQF_1__m1	4.09	FALSE	9.30776
BCLAF1	PTBP2	2	dbcorrdb__TAF1__ENCSR000BQF_1__m1	4.09	FALSE	1.5033
BCLAF1	RANGAP1	4	dbcorrdb__TAF1__ENCSR000BQF_1__m1	4.09	FALSE	1.94061
BCLAF1	REXO1	4	dbcorrdb__TAF1__ENCSR000BQF_1__m1	4.09	FALSE	1.24619
BCLAF1	RSRC2	3	dbcorrdb__TAF1__ENCSR000BQF_1__m1	4.09	FALSE	7.07359
BCLAF1	SCMH1	5	dbcorrdb__TAF1__ENCSR000BQF_1__m1	4.09	FALSE	1.23877
BCLAF1	SFPQ	3	dbcorrdb__TAF1__ENCSR000BQF_1__m1	4.09	FALSE	3.01801
BCLAF1	SFSWAP	1	dbcorrdb__TAF1__ENCSR000BQF_1__m1	4.09	FALSE	2.2927
BCLAF1	SLAIN1	4	dbcorrdb__TAF1__ENCSR000BQF_1__m1	4.09	FALSE	2.65379
BCLAF1	SRRM1	4	dbcorrdb__TAF1__ENCSR000BQF_1__m1	4.09	FALSE	1.71602
BCLAF1	SRSF5	3	dbcorrdb__TAF1__ENCSR000BQF_1__m1	4.09	FALSE	1.0225
BCLAF1	STK38L	2	dbcorrdb__TAF1__ENCSR000BQF_1__m1	4.09	FALSE	1.35648
BCLAF1	TIA1	2	dbcorrdb__TAF1__ENCSR000BQF_1__m1	4.09	FALSE	3.41234
BCLAF1	TRA2B	3	dbcorrdb__TAF1__ENCSR000BQF_1__m1	4.09	FALSE	1.61747
BCLAF1	TRHDE	4	dbcorrdb__TAF1__ENCSR000BQF_1__m1	4.09	FALSE	3.15933
BCLAF1	UBA1	2	dbcorrdb__TAF1__ENCSR000BQF_1__m1	4.09	FALSE	4.16367
BCLAF1	USP46	4	dbcorrdb__TAF1__ENCSR000BQF_1__m1	4.09	FALSE	3.47619
BCLAF1	USP47	3	dbcorrdb__TAF1__ENCSR000BQF_1__m1	4.09	FALSE	2.08724
BCLAF1	USP9X	5	dbcorrdb__TAF1__ENCSR000BQF_1__m1	4.09	FALSE	2.37025
BCLAF1	XPO1	4	dbcorrdb__TAF1__ENCSR000BQF_1__m1	4.09	FALSE	2.21504
BCLAF1	YTHDF3	2	dbcorrdb__TAF1__ENCSR000BQF_1__m1	4.09	FALSE	1.55302
BCLAF1	ZNF638	3	dbcorrdb__TAF1__ENCSR000BQF_1__m1	4.09	FALSE	3.8264
BCLAF1	ZNF711	4	dbcorrdb__TAF1__ENCSR000BQF_1__m1	4.09	FALSE	3.78665
BCLAF1	ADD3	2	dbcorrdb__TAF1__ENCSR000BHT_1__m1	3.57	FALSE	2.31195
BCLAF1	ATRX	1	dbcorrdb__TAF1__ENCSR000BHT_1__m1	3.57	FALSE	3.73284
BCLAF1	BBX	1	dbcorrdb__TAF1__ENCSR000BHT_1__m1	3.57	FALSE	1.41587
BCLAF1	CLRN1	1	dbcorrdb__TAF1__ENCSR000BHT_1__m1	3.57	FALSE	3.05277
BCLAF1	CUL4B	2	dbcorrdb__TAF1__ENCSR000BHT_1__m1	3.57	FALSE	1.24377
BCLAF1	DCUN1D3	3	dbcorrdb__TAF1__ENCSR000BHT_1__m1	3.57	FALSE	3.16731
BCLAF1	DDR1	2	dbcorrdb__TAF1__ENCSR000BHT_1__m1	3.57	FALSE	1.47183
BCLAF1	DPF3	1	dbcorrdb__TAF1__ENCSR000BHT_1__m1	3.57	FALSE	1.67069
BCLAF1	DPY19L3	3	dbcorrdb__TAF1__ENCSR000BHT_1__m1	3.57	FALSE	2.14145
BCLAF1	EFNB2	3	dbcorrdb__TAF1__ENCSR000BHT_1__m1	3.57	FALSE	1.12132
BCLAF1	FAM91A1	3	dbcorrdb__TAF1__ENCSR000BHT_1__m1	3.57	FALSE	2.35949
BCLAF1	FANCL	1	dbcorrdb__TAF1__ENCSR000BHT_1__m1	3.57	FALSE	2.32366
BCLAF1	FAT1	3	dbcorrdb__TAF1__ENCSR000BHT_1__m1	3.57	FALSE	2.0458
BCLAF1	FOXP1	1	dbcorrdb__TAF1__ENCSR000BHT_1__m1	3.57	FALSE	1.36561
BCLAF1	FYN	2	dbcorrdb__TAF1__ENCSR000BHT_1__m1	3.57	FALSE	14.5465
BCLAF1	GALK2	1	dbcorrdb__TAF1__ENCSR000BHT_1__m1	3.57	FALSE	1.5443
BCLAF1	HIRA	3	dbcorrdb__TAF1__ENCSR000BHT_1__m1	3.57	FALSE	1.12105
BCLAF1	HNRNPK	4	dbcorrdb__TAF1__ENCSR000BHT_1__m1	3.57	FALSE	4.14406
BCLAF1	HUWE1	1	dbcorrdb__TAF1__ENCSR000BHT_1__m1	3.57	FALSE	1.29918
BCLAF1	KDM6A	4	dbcorrdb__TAF1__ENCSR000BHT_1__m1	3.57	FALSE	0.975147
BCLAF1	MAP3K1	3	dbcorrdb__TAF1__ENCSR000BHT_1__m1	3.57	FALSE	1.21383
BCLAF1	MLLT6	2	dbcorrdb__TAF1__ENCSR000BHT_1__m1	3.57	FALSE	1.85201
BCLAF1	NCOA2	4	dbcorrdb__TAF1__ENCSR000BHT_1__m1	3.57	FALSE	2.84677
BCLAF1	PBX1	3	dbcorrdb__TAF1__ENCSR000BHT_1__m1	3.57	FALSE	1.96024
BCLAF1	PLAGL1	1	dbcorrdb__TAF1__ENCSR000BHT_1__m1	3.57	FALSE	2.25418
BCLAF1	PLEKHG1	5	dbcorrdb__TAF1__ENCSR000BHT_1__m1	3.57	FALSE	26.4961
BCLAF1	PRICKLE1	3	dbcorrdb__TAF1__ENCSR000BHT_1__m1	3.57	FALSE	1.41765
BCLAF1	RAD21	1	dbcorrdb__TAF1__ENCSR000BHT_1__m1	3.57	FALSE	1.04872
BCLAF1	RAF1	3	dbcorrdb__TAF1__ENCSR000BHT_1__m1	3.57	FALSE	3.02262
BCLAF1	RBM5	2	dbcorrdb__TAF1__ENCSR000BHT_1__m1	3.57	FALSE	2.17149
BCLAF1	RNF2	3	dbcorrdb__TAF1__ENCSR000BHT_1__m1	3.57	FALSE	4.02976
BCLAF1	SCD5	3	dbcorrdb__TAF1__ENCSR000BHT_1__m1	3.57	FALSE	1.4731
BCLAF1	SNRPN	1	dbcorrdb__TAF1__ENCSR000BHT_1__m1	3.57	FALSE	1.21238
BCLAF1	SRC	3	dbcorrdb__TAF1__ENCSR000BHT_1__m1	3.57	FALSE	3.15275
BCLAF1	SRSF6	1	dbcorrdb__TAF1__ENCSR000BHT_1__m1	3.57	FALSE	1.80208
BCLAF1	TBL1X	1	dbcorrdb__TAF1__ENCSR000BHT_1__m1	3.57	FALSE	1.87929
BCLAF1	TCF4	4	dbcorrdb__TAF1__ENCSR000BHT_1__m1	3.57	FALSE	2.69038
BCLAF1	TTC14	2	dbcorrdb__TAF1__ENCSR000BHT_1__m1	3.57	FALSE	2.71267
BCLAF1	USP11	1	dbcorrdb__TAF1__ENCSR000BHT_1__m1	3.57	FALSE	1.2129
BCLAF1	XRCC4	1	dbcorrdb__TAF1__ENCSR000BHT_1__m1	3.57	FALSE	2.2626
BCLAF1	ZNF75D	1	dbcorrdb__TAF1__ENCSR000BHT_1__m1	3.57	FALSE	2.02186
BCLAF1	ZNRF2	1	dbcorrdb__TAF1__ENCSR000BHT_1__m1	3.57	FALSE	1.40099
BCLAF1	ACVR1	2	dbcorrdb__ZMIZ1__ENCSR000EFQ_1__m2	3.56	FALSE	1.62806
BCLAF1	ADCY2	2	dbcorrdb__ZMIZ1__ENCSR000EFQ_1__m2	3.56	FALSE	1.28296
BCLAF1	ADK	1	dbcorrdb__ZMIZ1__ENCSR000EFQ_1__m2	3.56	FALSE	1.21605
BCLAF1	AGL	2	dbcorrdb__ZMIZ1__ENCSR000EFQ_1__m2	3.56	FALSE	2.03629
BCLAF1	AKAP11	2	dbcorrdb__ZMIZ1__ENCSR000EFQ_1__m2	3.56	FALSE	1.18597
BCLAF1	AKIRIN1	2	dbcorrdb__ZMIZ1__ENCSR000EFQ_1__m2	3.56	FALSE	2.82102
BCLAF1	ALDH1A2	2	dbcorrdb__ZMIZ1__ENCSR000EFQ_1__m2	3.56	FALSE	1.9973
BCLAF1	ARAP2	2	dbcorrdb__ZMIZ1__ENCSR000EFQ_1__m2	3.56	FALSE	2.34147
BCLAF1	ARHGAP12	2	dbcorrdb__ZMIZ1__ENCSR000EFQ_1__m2	3.56	FALSE	3.46372
BCLAF1	ARHGAP17	2	dbcorrdb__ZMIZ1__ENCSR000EFQ_1__m2	3.56	FALSE	1.95832
BCLAF1	ATP8A1	1	dbcorrdb__ZMIZ1__ENCSR000EFQ_1__m2	3.56	FALSE	5.53788
BCLAF1	ATP8B2	2	dbcorrdb__ZMIZ1__ENCSR000EFQ_1__m2	3.56	FALSE	1.0149
BCLAF1	AVEN	2	dbcorrdb__ZMIZ1__ENCSR000EFQ_1__m2	3.56	FALSE	1.7127
BCLAF1	BHLHE40	2	dbcorrdb__ZMIZ1__ENCSR000EFQ_1__m2	3.56	FALSE	1.79211
BCLAF1	BICD1	2	dbcorrdb__ZMIZ1__ENCSR000EFQ_1__m2	3.56	FALSE	1.6764
BCLAF1	BMPR1A	2	dbcorrdb__ZMIZ1__ENCSR000EFQ_1__m2	3.56	FALSE	2.29198
BCLAF1	BMPR1B	2	dbcorrdb__ZMIZ1__ENCSR000EFQ_1__m2	3.56	FALSE	4.36224
BCLAF1	CASD1	2	dbcorrdb__ZMIZ1__ENCSR000EFQ_1__m2	3.56	FALSE	1.15162
BCLAF1	CASKIN2	2	dbcorrdb__ZMIZ1__ENCSR000EFQ_1__m2	3.56	FALSE	0.986655
BCLAF1	CBLB	1	dbcorrdb__ZMIZ1__ENCSR000EFQ_1__m2	3.56	FALSE	2.93024
BCLAF1	CCDC6	3	dbcorrdb__ZMIZ1__ENCSR000EFQ_1__m2	3.56	FALSE	8.40866
BCLAF1	CCNJL	2	dbcorrdb__ZMIZ1__ENCSR000EFQ_1__m2	3.56	FALSE	1.62323
BCLAF1	CDC42SE2	2	dbcorrdb__ZMIZ1__ENCSR000EFQ_1__m2	3.56	FALSE	2.27777
BCLAF1	CDK8	2	dbcorrdb__ZMIZ1__ENCSR000EFQ_1__m2	3.56	FALSE	2.92306
BCLAF1	CITED1	2	dbcorrdb__ZMIZ1__ENCSR000EFQ_1__m2	3.56	FALSE	2.54104
BCLAF1	CNOT4	2	dbcorrdb__ZMIZ1__ENCSR000EFQ_1__m2	3.56	FALSE	1.21005
BCLAF1	CNTNAP2	2	dbcorrdb__ZMIZ1__ENCSR000EFQ_1__m2	3.56	FALSE	1.77978
BCLAF1	CPSF6	2	dbcorrdb__ZMIZ1__ENCSR000EFQ_1__m2	3.56	FALSE	2.23239
BCLAF1	CUL2	2	dbcorrdb__ZMIZ1__ENCSR000EFQ_1__m2	3.56	FALSE	2.92554
BCLAF1	DCLK2	2	dbcorrdb__ZMIZ1__ENCSR000EFQ_1__m2	3.56	FALSE	2.47217
BCLAF1	DDX3X	2	dbcorrdb__ZMIZ1__ENCSR000EFQ_1__m2	3.56	FALSE	2.62157
BCLAF1	DNM2	2	dbcorrdb__ZMIZ1__ENCSR000EFQ_1__m2	3.56	FALSE	1.5715
BCLAF1	DPYSL2	2	dbcorrdb__ZMIZ1__ENCSR000EFQ_1__m2	3.56	FALSE	1.76713
BCLAF1	DYNC1H1	2	dbcorrdb__ZMIZ1__ENCSR000EFQ_1__m2	3.56	FALSE	3.52838
BCLAF1	EIF3A	1	dbcorrdb__ZMIZ1__ENCSR000EFQ_1__m2	3.56	FALSE	3.57989
BCLAF1	EML5	1	dbcorrdb__ZMIZ1__ENCSR000EFQ_1__m2	3.56	FALSE	1.56511
BCLAF1	EPHB1	1	dbcorrdb__ZMIZ1__ENCSR000EFQ_1__m2	3.56	FALSE	1.3651
BCLAF1	ERBB3	2	dbcorrdb__ZMIZ1__ENCSR000EFQ_1__m2	3.56	FALSE	3.91698
BCLAF1	FAM20C	2	dbcorrdb__ZMIZ1__ENCSR000EFQ_1__m2	3.56	FALSE	2.55578
BCLAF1	FBXW4	2	dbcorrdb__ZMIZ1__ENCSR000EFQ_1__m2	3.56	FALSE	2.96881
BCLAF1	FCHSD2	2	dbcorrdb__ZMIZ1__ENCSR000EFQ_1__m2	3.56	FALSE	1.06456
BCLAF1	FHL1	2	dbcorrdb__ZMIZ1__ENCSR000EFQ_1__m2	3.56	FALSE	3.03359
BCLAF1	FHOD3	2	dbcorrdb__ZMIZ1__ENCSR000EFQ_1__m2	3.56	FALSE	1.29328
BCLAF1	FOS	2	dbcorrdb__ZMIZ1__ENCSR000EFQ_1__m2	3.56	FALSE	4.77551
BCLAF1	GAB3	2	dbcorrdb__ZMIZ1__ENCSR000EFQ_1__m2	3.56	FALSE	2.25754
BCLAF1	GGNBP2	2	dbcorrdb__ZMIZ1__ENCSR000EFQ_1__m2	3.56	FALSE	1.94854
BCLAF1	GRAMD1A	2	dbcorrdb__ZMIZ1__ENCSR000EFQ_1__m2	3.56	FALSE	1.0395
BCLAF1	GSG1L	2	dbcorrdb__ZMIZ1__ENCSR000EFQ_1__m2	3.56	FALSE	3.05761
BCLAF1	HNRNPC	2	dbcorrdb__ZMIZ1__ENCSR000EFQ_1__m2	3.56	FALSE	1.41315
BCLAF1	IDH1	2	dbcorrdb__ZMIZ1__ENCSR000EFQ_1__m2	3.56	FALSE	4.56678
BCLAF1	ITPR1	1	dbcorrdb__ZMIZ1__ENCSR000EFQ_1__m2	3.56	FALSE	2.21122
BCLAF1	IVNS1ABP	2	dbcorrdb__ZMIZ1__ENCSR000EFQ_1__m2	3.56	FALSE	1.51553
BCLAF1	KCNH2	2	dbcorrdb__ZMIZ1__ENCSR000EFQ_1__m2	3.56	FALSE	3.46794
BCLAF1	KCTD8	1	dbcorrdb__ZMIZ1__ENCSR000EFQ_1__m2	3.56	FALSE	2.21878
BCLAF1	KIAA1217	2	dbcorrdb__ZMIZ1__ENCSR000EFQ_1__m2	3.56	FALSE	2.99982
BCLAF1	KIAA1958	1	dbcorrdb__ZMIZ1__ENCSR000EFQ_1__m2	3.56	FALSE	1.19186
BCLAF1	KIF5B	1	dbcorrdb__ZMIZ1__ENCSR000EFQ_1__m2	3.56	FALSE	7.45631
BCLAF1	LAMA1	2	dbcorrdb__ZMIZ1__ENCSR000EFQ_1__m2	3.56	FALSE	1.89651
BCLAF1	LEPR	2	dbcorrdb__ZMIZ1__ENCSR000EFQ_1__m2	3.56	FALSE	2.33643
BCLAF1	LMO7	2	dbcorrdb__ZMIZ1__ENCSR000EFQ_1__m2	3.56	FALSE	1.80017
BCLAF1	LRP12	2	dbcorrdb__ZMIZ1__ENCSR000EFQ_1__m2	3.56	FALSE	1.96142
BCLAF1	LTBP3	2	dbcorrdb__ZMIZ1__ENCSR000EFQ_1__m2	3.56	FALSE	1.68867
BCLAF1	MALT1	2	dbcorrdb__ZMIZ1__ENCSR000EFQ_1__m2	3.56	FALSE	2.02042
BCLAF1	MARK1	2	dbcorrdb__ZMIZ1__ENCSR000EFQ_1__m2	3.56	FALSE	2.08086
BCLAF1	MARK4	2	dbcorrdb__ZMIZ1__ENCSR000EFQ_1__m2	3.56	FALSE	2.39279
BCLAF1	MIER1	2	dbcorrdb__ZMIZ1__ENCSR000EFQ_1__m2	3.56	FALSE	2.26999
BCLAF1	MKLN1	2	dbcorrdb__ZMIZ1__ENCSR000EFQ_1__m2	3.56	FALSE	0.950648
BCLAF1	MMD2	1	dbcorrdb__ZMIZ1__ENCSR000EFQ_1__m2	3.56	FALSE	1.75107
BCLAF1	MSRB3	2	dbcorrdb__ZMIZ1__ENCSR000EFQ_1__m2	3.56	FALSE	4.15911
BCLAF1	MTM1	1	dbcorrdb__ZMIZ1__ENCSR000EFQ_1__m2	3.56	FALSE	1.17878
BCLAF1	MYRIP	2	dbcorrdb__ZMIZ1__ENCSR000EFQ_1__m2	3.56	FALSE	1.59104
BCLAF1	NFIA	3	dbcorrdb__ZMIZ1__ENCSR000EFQ_1__m2	3.56	FALSE	1.26083
BCLAF1	NHS	2	dbcorrdb__ZMIZ1__ENCSR000EFQ_1__m2	3.56	FALSE	1.39803
BCLAF1	NOTCH2	2	dbcorrdb__ZMIZ1__ENCSR000EFQ_1__m2	3.56	FALSE	4.78097
BCLAF1	NTNG2	2	dbcorrdb__ZMIZ1__ENCSR000EFQ_1__m2	3.56	FALSE	2.39762
BCLAF1	PABPC4	2	dbcorrdb__ZMIZ1__ENCSR000EFQ_1__m2	3.56	FALSE	1.67964
BCLAF1	PAPSS1	2	dbcorrdb__ZMIZ1__ENCSR000EFQ_1__m2	3.56	FALSE	1.08462
BCLAF1	PEX5L	2	dbcorrdb__ZMIZ1__ENCSR000EFQ_1__m2	3.56	FALSE	2.02317
BCLAF1	PHKA2	2	dbcorrdb__ZMIZ1__ENCSR000EFQ_1__m2	3.56	FALSE	4.18767
BCLAF1	PLCB4	2	dbcorrdb__ZMIZ1__ENCSR000EFQ_1__m2	3.56	FALSE	1.57065
BCLAF1	PLCL2	2	dbcorrdb__ZMIZ1__ENCSR000EFQ_1__m2	3.56	FALSE	4.3899
BCLAF1	PLEKHH1	2	dbcorrdb__ZMIZ1__ENCSR000EFQ_1__m2	3.56	FALSE	3.78227
BCLAF1	PLSCR4	2	dbcorrdb__ZMIZ1__ENCSR000EFQ_1__m2	3.56	FALSE	2.34124
BCLAF1	PRKCE	2	dbcorrdb__ZMIZ1__ENCSR000EFQ_1__m2	3.56	FALSE	1.67505
BCLAF1	PSME4	2	dbcorrdb__ZMIZ1__ENCSR000EFQ_1__m2	3.56	FALSE	2.1107
BCLAF1	PTCH2	2	dbcorrdb__ZMIZ1__ENCSR000EFQ_1__m2	3.56	FALSE	3.94471
BCLAF1	PTPN14	2	dbcorrdb__ZMIZ1__ENCSR000EFQ_1__m2	3.56	FALSE	2.84973
BCLAF1	PXK	2	dbcorrdb__ZMIZ1__ENCSR000EFQ_1__m2	3.56	FALSE	1.53824
BCLAF1	RB1	1	dbcorrdb__ZMIZ1__ENCSR000EFQ_1__m2	3.56	FALSE	1.40929
BCLAF1	RBBP7	2	dbcorrdb__ZMIZ1__ENCSR000EFQ_1__m2	3.56	FALSE	0.976276
BCLAF1	RDX	2	dbcorrdb__ZMIZ1__ENCSR000EFQ_1__m2	3.56	FALSE	4.51294
BCLAF1	RFX7	2	dbcorrdb__ZMIZ1__ENCSR000EFQ_1__m2	3.56	FALSE	1.67088
BCLAF1	RUFY3	2	dbcorrdb__ZMIZ1__ENCSR000EFQ_1__m2	3.56	FALSE	1.04941
BCLAF1	RUNX1T1	2	dbcorrdb__ZMIZ1__ENCSR000EFQ_1__m2	3.56	FALSE	1.25399
BCLAF1	RWDD3	1	dbcorrdb__ZMIZ1__ENCSR000EFQ_1__m2	3.56	FALSE	1.26167
BCLAF1	SENP6	4	dbcorrdb__ZMIZ1__ENCSR000EFQ_1__m2	3.56	FALSE	27.3669
BCLAF1	SIN3B	2	dbcorrdb__ZMIZ1__ENCSR000EFQ_1__m2	3.56	FALSE	1.94428
BCLAF1	SLC20A1	4	dbcorrdb__ZMIZ1__ENCSR000EFQ_1__m2	3.56	FALSE	2.65479
BCLAF1	SLC22A17	2	dbcorrdb__ZMIZ1__ENCSR000EFQ_1__m2	3.56	FALSE	2.32389
BCLAF1	SLC25A29	2	dbcorrdb__ZMIZ1__ENCSR000EFQ_1__m2	3.56	FALSE	3.11505
BCLAF1	SLC4A3	2	dbcorrdb__ZMIZ1__ENCSR000EFQ_1__m2	3.56	FALSE	2.11896
BCLAF1	SLK	2	dbcorrdb__ZMIZ1__ENCSR000EFQ_1__m2	3.56	FALSE	3.49456
BCLAF1	SMAD2	2	dbcorrdb__ZMIZ1__ENCSR000EFQ_1__m2	3.56	FALSE	3.05367
BCLAF1	SOBP	2	dbcorrdb__ZMIZ1__ENCSR000EFQ_1__m2	3.56	FALSE	2.15585
BCLAF1	SOD1	1	dbcorrdb__ZMIZ1__ENCSR000EFQ_1__m2	3.56	FALSE	1.07776
BCLAF1	SORL1	1	dbcorrdb__ZMIZ1__ENCSR000EFQ_1__m2	3.56	FALSE	2.60209
BCLAF1	SOS1	2	dbcorrdb__ZMIZ1__ENCSR000EFQ_1__m2	3.56	FALSE	4.68597
BCLAF1	SREK1	2	dbcorrdb__ZMIZ1__ENCSR000EFQ_1__m2	3.56	FALSE	1.73314
BCLAF1	SRGAP1	1	dbcorrdb__ZMIZ1__ENCSR000EFQ_1__m2	3.56	FALSE	2.2279
BCLAF1	TANC1	2	dbcorrdb__ZMIZ1__ENCSR000EFQ_1__m2	3.56	FALSE	1.92078
BCLAF1	THRAP3	1	dbcorrdb__ZMIZ1__ENCSR000EFQ_1__m2	3.56	FALSE	5.57611
BCLAF1	TMC6	2	dbcorrdb__ZMIZ1__ENCSR000EFQ_1__m2	3.56	FALSE	1.42449
BCLAF1	TOP2B	1	dbcorrdb__ZMIZ1__ENCSR000EFQ_1__m2	3.56	FALSE	1.20465
BCLAF1	TSPYL2	2	dbcorrdb__ZMIZ1__ENCSR000EFQ_1__m2	3.56	FALSE	2.13065
BCLAF1	TTC39C	2	dbcorrdb__ZMIZ1__ENCSR000EFQ_1__m2	3.56	FALSE	1.87331
BCLAF1	UBR4	2	dbcorrdb__ZMIZ1__ENCSR000EFQ_1__m2	3.56	FALSE	2.81489
BCLAF1	USF2	2	dbcorrdb__ZMIZ1__ENCSR000EFQ_1__m2	3.56	FALSE	1.8133
BCLAF1	USP15	2	dbcorrdb__ZMIZ1__ENCSR000EFQ_1__m2	3.56	FALSE	1.55062
BCLAF1	VASP	1	dbcorrdb__ZMIZ1__ENCSR000EFQ_1__m2	3.56	FALSE	1.17675
BCLAF1	VEZT	2	dbcorrdb__ZMIZ1__ENCSR000EFQ_1__m2	3.56	FALSE	1.99687
BCLAF1	WNK3	2	dbcorrdb__ZMIZ1__ENCSR000EFQ_1__m2	3.56	FALSE	0.798602
BCLAF1	WRN	2	dbcorrdb__ZMIZ1__ENCSR000EFQ_1__m2	3.56	FALSE	2.33791
BCLAF1	WSB1	2	dbcorrdb__ZMIZ1__ENCSR000EFQ_1__m2	3.56	FALSE	5.25579
BCLAF1	WT1	2	dbcorrdb__ZMIZ1__ENCSR000EFQ_1__m2	3.56	FALSE	3.37885
BCLAF1	WWP1	2	dbcorrdb__ZMIZ1__ENCSR000EFQ_1__m2	3.56	FALSE	2.20904
BCLAF1	WWTR1	2	dbcorrdb__ZMIZ1__ENCSR000EFQ_1__m2	3.56	FALSE	3.30386
BCLAF1	XPO6	2	dbcorrdb__ZMIZ1__ENCSR000EFQ_1__m2	3.56	FALSE	1.07438
BCLAF1	ZDHHC14	4	dbcorrdb__ZMIZ1__ENCSR000EFQ_1__m2	3.56	FALSE	20.1772
BCLAF1	ZFAND6	2	dbcorrdb__ZMIZ1__ENCSR000EFQ_1__m2	3.56	FALSE	1.99618
BCLAF1	ZFYVE9	2	dbcorrdb__ZMIZ1__ENCSR000EFQ_1__m2	3.56	FALSE	1.2032
BCLAF1	ZMYM3	2	dbcorrdb__ZMIZ1__ENCSR000EFQ_1__m2	3.56	FALSE	2.01202
BCLAF1	ZNF33A	2	dbcorrdb__ZMIZ1__ENCSR000EFQ_1__m2	3.56	FALSE	0.948102
BCLAF1	ACTR10	1	dbcorrdb__ZMIZ1__ENCSR000EFQ_1__m1	3.49	FALSE	2.54435
BCLAF1	AGPAT5	1	dbcorrdb__ZMIZ1__ENCSR000EFQ_1__m1	3.49	FALSE	1.46685
BCLAF1	ARHGEF3	1	dbcorrdb__ZMIZ1__ENCSR000EFQ_1__m1	3.49	FALSE	2.76594
BCLAF1	BDP1	1	dbcorrdb__ZMIZ1__ENCSR000EFQ_1__m1	3.49	FALSE	0.957374
BCLAF1	CAPRIN2	1	dbcorrdb__ZMIZ1__ENCSR000EFQ_1__m1	3.49	FALSE	0.939888
BCLAF1	CNTN5	1	dbcorrdb__ZMIZ1__ENCSR000EFQ_1__m1	3.49	FALSE	2.02329
BCLAF1	DMXL1	1	dbcorrdb__ZMIZ1__ENCSR000EFQ_1__m1	3.49	FALSE	2.55302
BCLAF1	DNAJC13	2	dbcorrdb__ZMIZ1__ENCSR000EFQ_1__m1	3.49	FALSE	1.98316
BCLAF1	FUBP1	1	dbcorrdb__ZMIZ1__ENCSR000EFQ_1__m1	3.49	FALSE	2.49382
BCLAF1	GEN1	1	dbcorrdb__ZMIZ1__ENCSR000EFQ_1__m1	3.49	FALSE	1.28979
BCLAF1	ITFG1	1	dbcorrdb__ZMIZ1__ENCSR000EFQ_1__m1	3.49	FALSE	1.81524
BCLAF1	LUC7L3	1	dbcorrdb__ZMIZ1__ENCSR000EFQ_1__m1	3.49	FALSE	1.62896
BCLAF1	MDH1	1	dbcorrdb__ZMIZ1__ENCSR000EFQ_1__m1	3.49	FALSE	2.64191
BCLAF1	MSL1	1	dbcorrdb__ZMIZ1__ENCSR000EFQ_1__m1	3.49	FALSE	1.27485
BCLAF1	PPP1R14C	1	dbcorrdb__ZMIZ1__ENCSR000EFQ_1__m1	3.49	FALSE	2.98861
BCLAF1	RBBP6	1	dbcorrdb__ZMIZ1__ENCSR000EFQ_1__m1	3.49	FALSE	3.80335
BCLAF1	RBM33	1	dbcorrdb__ZMIZ1__ENCSR000EFQ_1__m1	3.49	FALSE	2.54974
BCLAF1	RNF130	1	dbcorrdb__ZMIZ1__ENCSR000EFQ_1__m1	3.49	FALSE	1.16445
BCLAF1	TRMT2A	1	dbcorrdb__ZMIZ1__ENCSR000EFQ_1__m1	3.49	FALSE	1.85661
BCLAF1	ACTR3B	1	dbcorrdb__EZH2__ENCSR000ARK_1__m4	3.18	FALSE	9.32704
BHLHE40	BHLHE40	14	taipale_cyt_meth__HEY1_NGCACGTGYN_FL_repr	4.71	FALSE	NA
BHLHE40	CNDP2	8	taipale_cyt_meth__HEY1_NGCACGTGYN_FL_repr	4.71	FALSE	8.39678
BHLHE40	FLVCR2	13	taipale_cyt_meth__HEY1_NGCACGTGYN_FL_repr	4.71	FALSE	15.8917
BHLHE40	GADD45G	14	taipale_cyt_meth__HEY1_NGCACGTGYN_FL_repr	4.71	FALSE	28.2712
BHLHE40	HES1	14	taipale_cyt_meth__HEY1_NGCACGTGYN_FL_repr	4.71	FALSE	33.9441
BHLHE40	HS3ST3A1	9	taipale_cyt_meth__HEY1_NGCACGTGYN_FL_repr	4.71	FALSE	11.0667
BHLHE40	MMP16	13	taipale_cyt_meth__HEY1_NGCACGTGYN_FL_repr	4.71	FALSE	4.65251
BHLHE40	NTRK2	13	taipale_cyt_meth__HEY1_NGCACGTGYN_FL_repr	4.71	FALSE	26.3712
BHLHE40	PREX2	13	taipale_cyt_meth__HEY1_NGCACGTGYN_FL_repr	4.71	FALSE	7.3157
BHLHE40	PRUNE2	7	taipale_cyt_meth__HEY1_NGCACGTGYN_FL_repr	4.71	FALSE	12.3892
BHLHE40	PTP4A1	9	taipale_cyt_meth__HEY1_NGCACGTGYN_FL_repr	4.71	FALSE	20.5376
BHLHE40	SLC16A1	13	taipale_cyt_meth__HEY1_NGCACGTGYN_FL_repr	4.71	FALSE	4.46611
BHLHE40	GADD45B	11	taipale_cyt_meth__HEY2_NGCACGTGYN_FL	4.28	FALSE	23.7769
BHLHE40	RBM47	6	cisbp__M5021	3.3	FALSE	7.1177
BHLHE40	CCNJL	6	taipale_cyt_meth__MAX_NCACGTGNNNNNCACGTGN_eDBD_repr	3.22	FALSE	14.578
BHLHE40	TULP4	3	taipale_cyt_meth__MAX_NCACGTGNNNNNCACGTGN_eDBD_repr	3.22	FALSE	14.6772
BHLHE40	ABCA13	5	taipale_cyt_meth__HEY1_NGCACGTGYN_eDBD	3.21	FALSE	9.52331
BHLHE40	CADPS	6	taipale_cyt_meth__HEY1_NGCACGTGYN_eDBD	3.21	FALSE	25.9786
BHLHE40	PEX5L	5	taipale_cyt_meth__HEY1_NGCACGTGYN_eDBD	3.21	FALSE	12.534
BHLHE40	ADAM28	2	transfac_pro__M01699	3.17	FALSE	17.2265
BHLHE40	ETV3	4	transfac_pro__M01699	3.17	FALSE	16.5549
BHLHE40	FOS	4	transfac_pro__M01699	3.17	FALSE	37.2535
BHLHE40	ATP6V1H	3	taipale_cyt_meth__HEY1_NGCACGTGYN_FL_repr	3.02	FALSE	1.34203
BHLHE40	CALN1	1	taipale_cyt_meth__HEY1_NGCACGTGYN_FL_repr	3.02	FALSE	1.72331
BHLHE40	CLEC16A	3	taipale_cyt_meth__HEY1_NGCACGTGYN_FL_repr	3.02	FALSE	4.43494
BHLHE40	DAB1	1	taipale_cyt_meth__HEY1_NGCACGTGYN_FL_repr	3.02	FALSE	7.06968
BHLHE40	JMY	3	taipale_cyt_meth__HEY1_NGCACGTGYN_FL_repr	3.02	FALSE	1.40878
BHLHE40	MEIS2	3	taipale_cyt_meth__HEY1_NGCACGTGYN_FL_repr	3.02	FALSE	1.60287
BHLHE40	MTM1	3	taipale_cyt_meth__HEY1_NGCACGTGYN_FL_repr	3.02	FALSE	2.31314
BHLHE40	NR1D2	3	taipale_cyt_meth__HEY1_NGCACGTGYN_FL_repr	3.02	FALSE	3.52606
BHLHE40	PDE4D	3	taipale_cyt_meth__HEY1_NGCACGTGYN_FL_repr	3.02	FALSE	2.92709
BHLHE40	PPM1H	3	taipale_cyt_meth__HEY1_NGCACGTGYN_FL_repr	3.02	FALSE	1.39174
BHLHE40	PTPRS	3	taipale_cyt_meth__HEY1_NGCACGTGYN_FL_repr	3.02	FALSE	2.54041
BHLHE40	RGS7	3	taipale_cyt_meth__HEY1_NGCACGTGYN_FL_repr	3.02	FALSE	1.62552
BHLHE40	SAE1	1	taipale_cyt_meth__HEY1_NGCACGTGYN_FL_repr	3.02	FALSE	2.05892
BHLHE40	SASH1	3	taipale_cyt_meth__HEY1_NGCACGTGYN_FL_repr	3.02	FALSE	5.94489
BHLHE40	SF1	3	taipale_cyt_meth__HEY1_NGCACGTGYN_FL_repr	3.02	FALSE	1.05683
BHLHE40	SLC20A1	3	taipale_cyt_meth__HEY1_NGCACGTGYN_FL_repr	3.02	FALSE	0.948864
BHLHE40	SLC36A1	1	taipale_cyt_meth__HEY1_NGCACGTGYN_FL_repr	3.02	FALSE	1.22806
BHLHE40	SLC6A15	3	taipale_cyt_meth__HEY1_NGCACGTGYN_FL_repr	3.02	FALSE	8.18373
BHLHE40	TARBP1	1	taipale_cyt_meth__HEY1_NGCACGTGYN_FL_repr	3.02	FALSE	1.90499
BHLHE40	TDRD1	1	taipale_cyt_meth__HEY1_NGCACGTGYN_FL_repr	3.02	FALSE	1.83957
BHLHE40	UBN1	3	taipale_cyt_meth__HEY1_NGCACGTGYN_FL_repr	3.02	FALSE	1.58491
BHLHE40	ABCC4	2	dbcorrdb__ZMIZ1__ENCSR000EFQ_1__m2	3	FALSE	0.848498
BHLHE40	ABHD3	2	dbcorrdb__ZMIZ1__ENCSR000EFQ_1__m2	3	FALSE	8.52007
BHLHE40	ABTB2	2	dbcorrdb__ZMIZ1__ENCSR000EFQ_1__m2	3	FALSE	7.89081
BHLHE40	ACO1	2	dbcorrdb__ZMIZ1__ENCSR000EFQ_1__m2	3	FALSE	0.240709
BHLHE40	ADAMTS3	2	dbcorrdb__ZMIZ1__ENCSR000EFQ_1__m2	3	FALSE	0.189124
BHLHE40	ADCY2	2	dbcorrdb__ZMIZ1__ENCSR000EFQ_1__m2	3	FALSE	5.13411
BHLHE40	AFF1	2	dbcorrdb__ZMIZ1__ENCSR000EFQ_1__m2	3	FALSE	0.297265
BHLHE40	AGL	2	dbcorrdb__ZMIZ1__ENCSR000EFQ_1__m2	3	FALSE	0.432451
BHLHE40	AKAP11	2	dbcorrdb__ZMIZ1__ENCSR000EFQ_1__m2	3	FALSE	0.0701442
BHLHE40	ALCAM	2	dbcorrdb__ZMIZ1__ENCSR000EFQ_1__m2	3	FALSE	1.7425
BHLHE40	ALDH1A2	2	dbcorrdb__ZMIZ1__ENCSR000EFQ_1__m2	3	FALSE	0.144462
BHLHE40	ALDH3A2	2	dbcorrdb__ZMIZ1__ENCSR000EFQ_1__m2	3	FALSE	0.232816
BHLHE40	ALK	2	dbcorrdb__ZMIZ1__ENCSR000EFQ_1__m2	3	FALSE	0.23946
BHLHE40	ANAPC7	2	dbcorrdb__ZMIZ1__ENCSR000EFQ_1__m2	3	FALSE	0.189806
BHLHE40	APBB2	2	dbcorrdb__ZMIZ1__ENCSR000EFQ_1__m2	3	FALSE	1.10007
BHLHE40	AQP11	2	dbcorrdb__ZMIZ1__ENCSR000EFQ_1__m2	3	FALSE	1.95116
BHLHE40	AR	2	dbcorrdb__ZMIZ1__ENCSR000EFQ_1__m2	3	FALSE	0.170979
BHLHE40	ARHGAP12	2	dbcorrdb__ZMIZ1__ENCSR000EFQ_1__m2	3	FALSE	0.0646559
BHLHE40	ARHGEF17	2	dbcorrdb__ZMIZ1__ENCSR000EFQ_1__m2	3	FALSE	0.343429
BHLHE40	ARNTL	2	dbcorrdb__ZMIZ1__ENCSR000EFQ_1__m2	3	FALSE	0.278388
BHLHE40	ATP8B2	2	dbcorrdb__ZMIZ1__ENCSR000EFQ_1__m2	3	FALSE	0.400342
BHLHE40	AVEN	2	dbcorrdb__ZMIZ1__ENCSR000EFQ_1__m2	3	FALSE	0.784275
BHLHE40	B3GALNT2	2	dbcorrdb__ZMIZ1__ENCSR000EFQ_1__m2	3	FALSE	1.42034
BHLHE40	B4GALT6	2	dbcorrdb__ZMIZ1__ENCSR000EFQ_1__m2	3	FALSE	3.16793
BHLHE40	BICD1	2	dbcorrdb__ZMIZ1__ENCSR000EFQ_1__m2	3	FALSE	5.43076
BHLHE40	CACNA1C	2	dbcorrdb__ZMIZ1__ENCSR000EFQ_1__m2	3	FALSE	0.12366
BHLHE40	CACNA2D3	2	dbcorrdb__ZMIZ1__ENCSR000EFQ_1__m2	3	FALSE	2.92513
BHLHE40	CADPS2	2	dbcorrdb__ZMIZ1__ENCSR000EFQ_1__m2	3	FALSE	2.87853
BHLHE40	CAPN12	2	dbcorrdb__ZMIZ1__ENCSR000EFQ_1__m2	3	FALSE	10.8949
BHLHE40	CCDC6	2	dbcorrdb__ZMIZ1__ENCSR000EFQ_1__m2	3	FALSE	0.818014
BHLHE40	CDK8	2	dbcorrdb__ZMIZ1__ENCSR000EFQ_1__m2	3	FALSE	1.05695
BHLHE40	CIRBP	2	dbcorrdb__ZMIZ1__ENCSR000EFQ_1__m2	3	FALSE	0.730996
BHLHE40	CITED1	2	dbcorrdb__ZMIZ1__ENCSR000EFQ_1__m2	3	FALSE	0.0544639
BHLHE40	CKB	2	dbcorrdb__ZMIZ1__ENCSR000EFQ_1__m2	3	FALSE	0.227822
BHLHE40	CLU	2	dbcorrdb__ZMIZ1__ENCSR000EFQ_1__m2	3	FALSE	4.32549
BHLHE40	CMIP	2	dbcorrdb__ZMIZ1__ENCSR000EFQ_1__m2	3	FALSE	0.405604
BHLHE40	CNOT4	2	dbcorrdb__ZMIZ1__ENCSR000EFQ_1__m2	3	FALSE	0.0788235
BHLHE40	CNTNAP2	2	dbcorrdb__ZMIZ1__ENCSR000EFQ_1__m2	3	FALSE	0.134711
BHLHE40	COL14A1	2	dbcorrdb__ZMIZ1__ENCSR000EFQ_1__m2	3	FALSE	0.590681
BHLHE40	COL24A1	2	dbcorrdb__ZMIZ1__ENCSR000EFQ_1__m2	3	FALSE	0.821528
BHLHE40	COL27A1	2	dbcorrdb__ZMIZ1__ENCSR000EFQ_1__m2	3	FALSE	0.544329
BHLHE40	CRISPLD2	2	dbcorrdb__ZMIZ1__ENCSR000EFQ_1__m2	3	FALSE	2.70013
BHLHE40	CRLF3	2	dbcorrdb__ZMIZ1__ENCSR000EFQ_1__m2	3	FALSE	0.150598
BHLHE40	CRY1	2	dbcorrdb__ZMIZ1__ENCSR000EFQ_1__m2	3	FALSE	0.1147
BHLHE40	CTDSPL2	2	dbcorrdb__ZMIZ1__ENCSR000EFQ_1__m2	3	FALSE	1.35451
BHLHE40	CTNND2	2	dbcorrdb__ZMIZ1__ENCSR000EFQ_1__m2	3	FALSE	0.747709
BHLHE40	CYP51A1	2	dbcorrdb__ZMIZ1__ENCSR000EFQ_1__m2	3	FALSE	3.1581
BHLHE40	DCUN1D3	2	dbcorrdb__ZMIZ1__ENCSR000EFQ_1__m2	3	FALSE	11.2262
BHLHE40	DDX58	2	dbcorrdb__ZMIZ1__ENCSR000EFQ_1__m2	3	FALSE	0.234577
BHLHE40	DENND1A	2	dbcorrdb__ZMIZ1__ENCSR000EFQ_1__m2	3	FALSE	0.30333
BHLHE40	DGKD	2	dbcorrdb__ZMIZ1__ENCSR000EFQ_1__m2	3	FALSE	4.39859
BHLHE40	DNM2	2	dbcorrdb__ZMIZ1__ENCSR000EFQ_1__m2	3	FALSE	0.496141
BHLHE40	DPP6	2	dbcorrdb__ZMIZ1__ENCSR000EFQ_1__m2	3	FALSE	0.189572
BHLHE40	DPY19L3	2	dbcorrdb__ZMIZ1__ENCSR000EFQ_1__m2	3	FALSE	0.0548333
BHLHE40	DTWD2	2	dbcorrdb__ZMIZ1__ENCSR000EFQ_1__m2	3	FALSE	0.12313
BHLHE40	DYNC1H1	2	dbcorrdb__ZMIZ1__ENCSR000EFQ_1__m2	3	FALSE	0.0301312
BHLHE40	EFNB2	2	dbcorrdb__ZMIZ1__ENCSR000EFQ_1__m2	3	FALSE	3.95442
BHLHE40	EIF3A	2	dbcorrdb__ZMIZ1__ENCSR000EFQ_1__m2	3	FALSE	0.267263
BHLHE40	EIF4EBP1	2	dbcorrdb__ZMIZ1__ENCSR000EFQ_1__m2	3	FALSE	0.933676
BHLHE40	ELF2	2	dbcorrdb__ZMIZ1__ENCSR000EFQ_1__m2	3	FALSE	1.11976
BHLHE40	ENOX1	2	dbcorrdb__ZMIZ1__ENCSR000EFQ_1__m2	3	FALSE	0.274042
BHLHE40	ENPP1	2	dbcorrdb__ZMIZ1__ENCSR000EFQ_1__m2	3	FALSE	0.38933
BHLHE40	EPB41	2	dbcorrdb__ZMIZ1__ENCSR000EFQ_1__m2	3	FALSE	0.110523
BHLHE40	EPB41L4B	2	dbcorrdb__ZMIZ1__ENCSR000EFQ_1__m2	3	FALSE	0.156151
BHLHE40	EPHB1	2	dbcorrdb__ZMIZ1__ENCSR000EFQ_1__m2	3	FALSE	0.101934
BHLHE40	EPN2	2	dbcorrdb__ZMIZ1__ENCSR000EFQ_1__m2	3	FALSE	0.51479
BHLHE40	ERC2	2	dbcorrdb__ZMIZ1__ENCSR000EFQ_1__m2	3	FALSE	0.0431049
BHLHE40	FAM171A1	2	dbcorrdb__ZMIZ1__ENCSR000EFQ_1__m2	3	FALSE	1.26821
BHLHE40	FAM20C	2	dbcorrdb__ZMIZ1__ENCSR000EFQ_1__m2	3	FALSE	0.35051
BHLHE40	FBXW4	2	dbcorrdb__ZMIZ1__ENCSR000EFQ_1__m2	3	FALSE	0.151584
BHLHE40	FBXW7	2	dbcorrdb__ZMIZ1__ENCSR000EFQ_1__m2	3	FALSE	0.148754
BHLHE40	FERMT2	2	dbcorrdb__ZMIZ1__ENCSR000EFQ_1__m2	3	FALSE	1.4082
BHLHE40	FGF13	2	dbcorrdb__ZMIZ1__ENCSR000EFQ_1__m2	3	FALSE	6.80245
BHLHE40	FHOD3	2	dbcorrdb__ZMIZ1__ENCSR000EFQ_1__m2	3	FALSE	0.455277
BHLHE40	FNBP1L	2	dbcorrdb__ZMIZ1__ENCSR000EFQ_1__m2	3	FALSE	0.0681642
BHLHE40	FRMD5	2	dbcorrdb__ZMIZ1__ENCSR000EFQ_1__m2	3	FALSE	0.0674437
BHLHE40	GAB2	2	dbcorrdb__ZMIZ1__ENCSR000EFQ_1__m2	3	FALSE	0.936692
BHLHE40	GAB3	2	dbcorrdb__ZMIZ1__ENCSR000EFQ_1__m2	3	FALSE	0.118899
BHLHE40	GABARAPL1	2	dbcorrdb__ZMIZ1__ENCSR000EFQ_1__m2	3	FALSE	6.6448
BHLHE40	GABRG3	2	dbcorrdb__ZMIZ1__ENCSR000EFQ_1__m2	3	FALSE	0.0927795
BHLHE40	GALNT10	2	dbcorrdb__ZMIZ1__ENCSR000EFQ_1__m2	3	FALSE	0.523831
BHLHE40	GALNT2	2	dbcorrdb__ZMIZ1__ENCSR000EFQ_1__m2	3	FALSE	0.240276
BHLHE40	GATA4	2	dbcorrdb__ZMIZ1__ENCSR000EFQ_1__m2	3	FALSE	0.099607
BHLHE40	GDI2	2	dbcorrdb__ZMIZ1__ENCSR000EFQ_1__m2	3	FALSE	0.0415033
BHLHE40	GHR	2	dbcorrdb__ZMIZ1__ENCSR000EFQ_1__m2	3	FALSE	2.66007
BHLHE40	GLIS3	2	dbcorrdb__ZMIZ1__ENCSR000EFQ_1__m2	3	FALSE	6.08264
BHLHE40	GOLGA5	2	dbcorrdb__ZMIZ1__ENCSR000EFQ_1__m2	3	FALSE	0.121905
BHLHE40	GRAMD1A	2	dbcorrdb__ZMIZ1__ENCSR000EFQ_1__m2	3	FALSE	0.211617
BHLHE40	GRM8	2	dbcorrdb__ZMIZ1__ENCSR000EFQ_1__m2	3	FALSE	0.0593619
BHLHE40	GSG1L	2	dbcorrdb__ZMIZ1__ENCSR000EFQ_1__m2	3	FALSE	0.847566
BHLHE40	HELZ	2	dbcorrdb__ZMIZ1__ENCSR000EFQ_1__m2	3	FALSE	0.0423638
BHLHE40	HNRNPK	2	dbcorrdb__ZMIZ1__ENCSR000EFQ_1__m2	3	FALSE	0.0849758
BHLHE40	HNRNPL	2	dbcorrdb__ZMIZ1__ENCSR000EFQ_1__m2	3	FALSE	0.483046
BHLHE40	HS6ST3	2	dbcorrdb__ZMIZ1__ENCSR000EFQ_1__m2	3	FALSE	2.4589
BHLHE40	IDH1	2	dbcorrdb__ZMIZ1__ENCSR000EFQ_1__m2	3	FALSE	1.38069
BHLHE40	IGF2BP3	2	dbcorrdb__ZMIZ1__ENCSR000EFQ_1__m2	3	FALSE	0.616377
BHLHE40	IKZF2	2	dbcorrdb__ZMIZ1__ENCSR000EFQ_1__m2	3	FALSE	0.3127
BHLHE40	INPP4B	2	dbcorrdb__ZMIZ1__ENCSR000EFQ_1__m2	3	FALSE	1.27038
BHLHE40	INPP5F	2	dbcorrdb__ZMIZ1__ENCSR000EFQ_1__m2	3	FALSE	1.9842
BHLHE40	IQCG	2	dbcorrdb__ZMIZ1__ENCSR000EFQ_1__m2	3	FALSE	2.47929
BHLHE40	ITPR1	2	dbcorrdb__ZMIZ1__ENCSR000EFQ_1__m2	3	FALSE	1.39915
BHLHE40	ITPR3	2	dbcorrdb__ZMIZ1__ENCSR000EFQ_1__m2	3	FALSE	0.221587
BHLHE40	IVNS1ABP	2	dbcorrdb__ZMIZ1__ENCSR000EFQ_1__m2	3	FALSE	0.778055
BHLHE40	JAKMIP1	2	dbcorrdb__ZMIZ1__ENCSR000EFQ_1__m2	3	FALSE	0.14769
BHLHE40	KCNH2	2	dbcorrdb__ZMIZ1__ENCSR000EFQ_1__m2	3	FALSE	0.787931
BHLHE40	KCNH7	2	dbcorrdb__ZMIZ1__ENCSR000EFQ_1__m2	3	FALSE	4.30751
BHLHE40	KCTD3	2	dbcorrdb__ZMIZ1__ENCSR000EFQ_1__m2	3	FALSE	0.167086
BHLHE40	KCTD8	2	dbcorrdb__ZMIZ1__ENCSR000EFQ_1__m2	3	FALSE	1.6501
BHLHE40	KDM2B	2	dbcorrdb__ZMIZ1__ENCSR000EFQ_1__m2	3	FALSE	0.877022
BHLHE40	KIAA1958	2	dbcorrdb__ZMIZ1__ENCSR000EFQ_1__m2	3	FALSE	0.536757
BHLHE40	KLHDC2	2	dbcorrdb__ZMIZ1__ENCSR000EFQ_1__m2	3	FALSE	0.333359
BHLHE40	LAMA1	2	dbcorrdb__ZMIZ1__ENCSR000EFQ_1__m2	3	FALSE	0.0198844
BHLHE40	LARP1B	2	dbcorrdb__ZMIZ1__ENCSR000EFQ_1__m2	3	FALSE	0.0310473
BHLHE40	LMO7	2	dbcorrdb__ZMIZ1__ENCSR000EFQ_1__m2	3	FALSE	0.0303495
BHLHE40	LPAR2	2	dbcorrdb__ZMIZ1__ENCSR000EFQ_1__m2	3	FALSE	0.708744
BHLHE40	LPGAT1	2	dbcorrdb__ZMIZ1__ENCSR000EFQ_1__m2	3	FALSE	0.218546
BHLHE40	LRP2	2	dbcorrdb__ZMIZ1__ENCSR000EFQ_1__m2	3	FALSE	0.211946
BHLHE40	MACF1	2	dbcorrdb__ZMIZ1__ENCSR000EFQ_1__m2	3	FALSE	0.0658332
BHLHE40	MAGI1	2	dbcorrdb__ZMIZ1__ENCSR000EFQ_1__m2	3	FALSE	0.0679718
BHLHE40	MALT1	2	dbcorrdb__ZMIZ1__ENCSR000EFQ_1__m2	3	FALSE	0.0728968
BHLHE40	MAP2K5	2	dbcorrdb__ZMIZ1__ENCSR000EFQ_1__m2	3	FALSE	0.475207
BHLHE40	MAP3K1	2	dbcorrdb__ZMIZ1__ENCSR000EFQ_1__m2	3	FALSE	0.568953
BHLHE40	MARK1	2	dbcorrdb__ZMIZ1__ENCSR000EFQ_1__m2	3	FALSE	3.57137
BHLHE40	MARK4	2	dbcorrdb__ZMIZ1__ENCSR000EFQ_1__m2	3	FALSE	0.351355
BHLHE40	MAST2	2	dbcorrdb__ZMIZ1__ENCSR000EFQ_1__m2	3	FALSE	0.341428
BHLHE40	MCFD2	2	dbcorrdb__ZMIZ1__ENCSR000EFQ_1__m2	3	FALSE	0.683592
BHLHE40	MCTP1	2	dbcorrdb__ZMIZ1__ENCSR000EFQ_1__m2	3	FALSE	0.286308
BHLHE40	MDGA2	2	dbcorrdb__ZMIZ1__ENCSR000EFQ_1__m2	3	FALSE	0.7978
BHLHE40	MED12L	2	dbcorrdb__ZMIZ1__ENCSR000EFQ_1__m2	3	FALSE	2.92339
BHLHE40	MLLT6	2	dbcorrdb__ZMIZ1__ENCSR000EFQ_1__m2	3	FALSE	0.818037
BHLHE40	MMD2	2	dbcorrdb__ZMIZ1__ENCSR000EFQ_1__m2	3	FALSE	3.47621
BHLHE40	MME	2	dbcorrdb__ZMIZ1__ENCSR000EFQ_1__m2	3	FALSE	0.0514871
BHLHE40	MORN3	2	dbcorrdb__ZMIZ1__ENCSR000EFQ_1__m2	3	FALSE	10.5084
BHLHE40	MSRB3	2	dbcorrdb__ZMIZ1__ENCSR000EFQ_1__m2	3	FALSE	2.72569
BHLHE40	MYH14	2	dbcorrdb__ZMIZ1__ENCSR000EFQ_1__m2	3	FALSE	0.909905
BHLHE40	NALCN	2	dbcorrdb__ZMIZ1__ENCSR000EFQ_1__m2	3	FALSE	0.670037
BHLHE40	NEDD4L	2	dbcorrdb__ZMIZ1__ENCSR000EFQ_1__m2	3	FALSE	0.418168
BHLHE40	NEGR1	2	dbcorrdb__ZMIZ1__ENCSR000EFQ_1__m2	3	FALSE	2.88669
BHLHE40	NETO2	2	dbcorrdb__ZMIZ1__ENCSR000EFQ_1__m2	3	FALSE	1.02178
BHLHE40	NFIB	2	dbcorrdb__ZMIZ1__ENCSR000EFQ_1__m2	3	FALSE	3.93201
BHLHE40	NHS	2	dbcorrdb__ZMIZ1__ENCSR000EFQ_1__m2	3	FALSE	0.539065
BHLHE40	NID1	2	dbcorrdb__ZMIZ1__ENCSR000EFQ_1__m2	3	FALSE	3.57422
BHLHE40	NKAIN2	2	dbcorrdb__ZMIZ1__ENCSR000EFQ_1__m2	3	FALSE	1.04948
BHLHE40	NKD2	2	dbcorrdb__ZMIZ1__ENCSR000EFQ_1__m2	3	FALSE	1.62293
BHLHE40	NPHP4	2	dbcorrdb__ZMIZ1__ENCSR000EFQ_1__m2	3	FALSE	1.5203
BHLHE40	NRG1	2	dbcorrdb__ZMIZ1__ENCSR000EFQ_1__m2	3	FALSE	0.119163
BHLHE40	NTNG2	2	dbcorrdb__ZMIZ1__ENCSR000EFQ_1__m2	3	FALSE	0.183347
BHLHE40	NXN	2	dbcorrdb__ZMIZ1__ENCSR000EFQ_1__m2	3	FALSE	1.45283
BHLHE40	OPCML	2	dbcorrdb__ZMIZ1__ENCSR000EFQ_1__m2	3	FALSE	0.549961
BHLHE40	ORC4	2	dbcorrdb__ZMIZ1__ENCSR000EFQ_1__m2	3	FALSE	0.168565
BHLHE40	P4HA1	2	dbcorrdb__ZMIZ1__ENCSR000EFQ_1__m2	3	FALSE	0.0469191
BHLHE40	PBX3	2	dbcorrdb__ZMIZ1__ENCSR000EFQ_1__m2	3	FALSE	0.0838988
BHLHE40	PCF11	2	dbcorrdb__ZMIZ1__ENCSR000EFQ_1__m2	3	FALSE	0.793367
BHLHE40	PDE4B	2	dbcorrdb__ZMIZ1__ENCSR000EFQ_1__m2	3	FALSE	12.5532
BHLHE40	PDE5A	2	dbcorrdb__ZMIZ1__ENCSR000EFQ_1__m2	3	FALSE	1.20327
BHLHE40	PDE7A	2	dbcorrdb__ZMIZ1__ENCSR000EFQ_1__m2	3	FALSE	0.525754
BHLHE40	PDK3	2	dbcorrdb__ZMIZ1__ENCSR000EFQ_1__m2	3	FALSE	0.0327199
BHLHE40	PHACTR2	2	dbcorrdb__ZMIZ1__ENCSR000EFQ_1__m2	3	FALSE	1.45322
BHLHE40	PHF20L1	2	dbcorrdb__ZMIZ1__ENCSR000EFQ_1__m2	3	FALSE	0.13956
BHLHE40	PHTF2	2	dbcorrdb__ZMIZ1__ENCSR000EFQ_1__m2	3	FALSE	3.01029
BHLHE40	PID1	2	dbcorrdb__ZMIZ1__ENCSR000EFQ_1__m2	3	FALSE	1.27005
BHLHE40	PIP4K2A	2	dbcorrdb__ZMIZ1__ENCSR000EFQ_1__m2	3	FALSE	4.35037
BHLHE40	PITPNC1	2	dbcorrdb__ZMIZ1__ENCSR000EFQ_1__m2	3	FALSE	6.87875
BHLHE40	PKD2	2	dbcorrdb__ZMIZ1__ENCSR000EFQ_1__m2	3	FALSE	0.359365
BHLHE40	PLCB1	2	dbcorrdb__ZMIZ1__ENCSR000EFQ_1__m2	3	FALSE	0.0831504
BHLHE40	PLCL1	2	dbcorrdb__ZMIZ1__ENCSR000EFQ_1__m2	3	FALSE	0.259938
BHLHE40	PLEKHA5	2	dbcorrdb__ZMIZ1__ENCSR000EFQ_1__m2	3	FALSE	0.515632
BHLHE40	PLEKHG1	2	dbcorrdb__ZMIZ1__ENCSR000EFQ_1__m2	3	FALSE	0.160814
BHLHE40	PPA2	2	dbcorrdb__ZMIZ1__ENCSR000EFQ_1__m2	3	FALSE	2.95212
BHLHE40	PPM1L	2	dbcorrdb__ZMIZ1__ENCSR000EFQ_1__m2	3	FALSE	0.0547196
BHLHE40	PRICKLE1	2	dbcorrdb__ZMIZ1__ENCSR000EFQ_1__m2	3	FALSE	0.46611
BHLHE40	PRKCA	2	dbcorrdb__ZMIZ1__ENCSR000EFQ_1__m2	3	FALSE	2.39898
BHLHE40	PRKCE	2	dbcorrdb__ZMIZ1__ENCSR000EFQ_1__m2	3	FALSE	0.0637624
BHLHE40	PRKD2	2	dbcorrdb__ZMIZ1__ENCSR000EFQ_1__m2	3	FALSE	1.76012
BHLHE40	PRKG1	2	dbcorrdb__ZMIZ1__ENCSR000EFQ_1__m2	3	FALSE	0.564352
BHLHE40	PSD3	2	dbcorrdb__ZMIZ1__ENCSR000EFQ_1__m2	3	FALSE	0.0965128
BHLHE40	PTCH2	2	dbcorrdb__ZMIZ1__ENCSR000EFQ_1__m2	3	FALSE	0.13726
BHLHE40	PTPN3	2	dbcorrdb__ZMIZ1__ENCSR000EFQ_1__m2	3	FALSE	0.510609
BHLHE40	PTPRD	2	dbcorrdb__ZMIZ1__ENCSR000EFQ_1__m2	3	FALSE	0.827432
BHLHE40	PTPRK	2	dbcorrdb__ZMIZ1__ENCSR000EFQ_1__m2	3	FALSE	2.2434
BHLHE40	PTPRM	2	dbcorrdb__ZMIZ1__ENCSR000EFQ_1__m2	3	FALSE	0.859113
BHLHE40	RAF1	2	dbcorrdb__ZMIZ1__ENCSR000EFQ_1__m2	3	FALSE	0.0452323
BHLHE40	RAPGEF5	2	dbcorrdb__ZMIZ1__ENCSR000EFQ_1__m2	3	FALSE	0.027485
BHLHE40	RB1	2	dbcorrdb__ZMIZ1__ENCSR000EFQ_1__m2	3	FALSE	0.0853122
BHLHE40	RBMS1	2	dbcorrdb__ZMIZ1__ENCSR000EFQ_1__m2	3	FALSE	0.744249
BHLHE40	RELN	2	dbcorrdb__ZMIZ1__ENCSR000EFQ_1__m2	3	FALSE	0.204612
BHLHE40	RFX7	2	dbcorrdb__ZMIZ1__ENCSR000EFQ_1__m2	3	FALSE	0.121715
BHLHE40	RIMS2	2	dbcorrdb__ZMIZ1__ENCSR000EFQ_1__m2	3	FALSE	0.507569
BHLHE40	RNF2	2	dbcorrdb__ZMIZ1__ENCSR000EFQ_1__m2	3	FALSE	0.261175
BHLHE40	ROBO2	2	dbcorrdb__ZMIZ1__ENCSR000EFQ_1__m2	3	FALSE	1.731
BHLHE40	RPS6KA2	2	dbcorrdb__ZMIZ1__ENCSR000EFQ_1__m2	3	FALSE	0.130778
BHLHE40	RRAS2	2	dbcorrdb__ZMIZ1__ENCSR000EFQ_1__m2	3	FALSE	0.0755421
BHLHE40	RTN1	2	dbcorrdb__ZMIZ1__ENCSR000EFQ_1__m2	3	FALSE	3.90265
BHLHE40	RUFY3	2	dbcorrdb__ZMIZ1__ENCSR000EFQ_1__m2	3	FALSE	0.0149481
BHLHE40	RUNX2	2	dbcorrdb__ZMIZ1__ENCSR000EFQ_1__m2	3	FALSE	0.0119584
BHLHE40	RWDD3	2	dbcorrdb__ZMIZ1__ENCSR000EFQ_1__m2	3	FALSE	0.12378
BHLHE40	RYR2	2	dbcorrdb__ZMIZ1__ENCSR000EFQ_1__m2	3	FALSE	4.33802
BHLHE40	SAFB2	2	dbcorrdb__ZMIZ1__ENCSR000EFQ_1__m2	3	FALSE	0.0340413
BHLHE40	SAMD5	2	dbcorrdb__ZMIZ1__ENCSR000EFQ_1__m2	3	FALSE	2.36312
BHLHE40	SAT1	2	dbcorrdb__ZMIZ1__ENCSR000EFQ_1__m2	3	FALSE	13.9217
BHLHE40	SCD5	2	dbcorrdb__ZMIZ1__ENCSR000EFQ_1__m2	3	FALSE	0.377537
BHLHE40	SCN8A	2	dbcorrdb__ZMIZ1__ENCSR000EFQ_1__m2	3	FALSE	0.0862982
BHLHE40	SCUBE3	2	dbcorrdb__ZMIZ1__ENCSR000EFQ_1__m2	3	FALSE	0.0393167
BHLHE40	SDK2	2	dbcorrdb__ZMIZ1__ENCSR000EFQ_1__m2	3	FALSE	0.102186
BHLHE40	SEC24D	2	dbcorrdb__ZMIZ1__ENCSR000EFQ_1__m2	3	FALSE	0.339888
BHLHE40	SETD5	2	dbcorrdb__ZMIZ1__ENCSR000EFQ_1__m2	3	FALSE	1.76968
BHLHE40	SIN3B	2	dbcorrdb__ZMIZ1__ENCSR000EFQ_1__m2	3	FALSE	0.045757
BHLHE40	SKAP1	2	dbcorrdb__ZMIZ1__ENCSR000EFQ_1__m2	3	FALSE	0.209707
BHLHE40	SLAIN1	2	dbcorrdb__ZMIZ1__ENCSR000EFQ_1__m2	3	FALSE	0.0886518
BHLHE40	SLC2A14	2	dbcorrdb__ZMIZ1__ENCSR000EFQ_1__m2	3	FALSE	0.0402376
BHLHE40	SLC4A2	2	dbcorrdb__ZMIZ1__ENCSR000EFQ_1__m2	3	FALSE	0.105026
BHLHE40	SLIT3	2	dbcorrdb__ZMIZ1__ENCSR000EFQ_1__m2	3	FALSE	0.133905
BHLHE40	SLK	2	dbcorrdb__ZMIZ1__ENCSR000EFQ_1__m2	3	FALSE	0.523077
BHLHE40	SMAD4	2	dbcorrdb__ZMIZ1__ENCSR000EFQ_1__m2	3	FALSE	0.116654
BHLHE40	SMARCA4	2	dbcorrdb__ZMIZ1__ENCSR000EFQ_1__m2	3	FALSE	2.04069
BHLHE40	SMURF1	2	dbcorrdb__ZMIZ1__ENCSR000EFQ_1__m2	3	FALSE	1.03874
BHLHE40	SOBP	2	dbcorrdb__ZMIZ1__ENCSR000EFQ_1__m2	3	FALSE	7.74399
BHLHE40	SOD1	2	dbcorrdb__ZMIZ1__ENCSR000EFQ_1__m2	3	FALSE	1.48681
BHLHE40	SORCS2	2	dbcorrdb__ZMIZ1__ENCSR000EFQ_1__m2	3	FALSE	0.643438
BHLHE40	SORL1	2	dbcorrdb__ZMIZ1__ENCSR000EFQ_1__m2	3	FALSE	0.193596
BHLHE40	SOS1	2	dbcorrdb__ZMIZ1__ENCSR000EFQ_1__m2	3	FALSE	0.0477254
BHLHE40	SOX5	2	dbcorrdb__ZMIZ1__ENCSR000EFQ_1__m2	3	FALSE	0.523156
BHLHE40	SPIRE1	2	dbcorrdb__ZMIZ1__ENCSR000EFQ_1__m2	3	FALSE	1.1398
BHLHE40	SPRED1	2	dbcorrdb__ZMIZ1__ENCSR000EFQ_1__m2	3	FALSE	1.45988
BHLHE40	SPSB3	2	dbcorrdb__ZMIZ1__ENCSR000EFQ_1__m2	3	FALSE	0.229714
BHLHE40	SPTAN1	2	dbcorrdb__ZMIZ1__ENCSR000EFQ_1__m2	3	FALSE	0.230273
BHLHE40	SRC	2	dbcorrdb__ZMIZ1__ENCSR000EFQ_1__m2	3	FALSE	0.0598035
BHLHE40	SRSF2	2	dbcorrdb__ZMIZ1__ENCSR000EFQ_1__m2	3	FALSE	1.48821
BHLHE40	SSH2	2	dbcorrdb__ZMIZ1__ENCSR000EFQ_1__m2	3	FALSE	1.07031
BHLHE40	STOX2	2	dbcorrdb__ZMIZ1__ENCSR000EFQ_1__m2	3	FALSE	0.0588916
BHLHE40	SUFU	2	dbcorrdb__ZMIZ1__ENCSR000EFQ_1__m2	3	FALSE	0.235603
BHLHE40	SULF1	2	dbcorrdb__ZMIZ1__ENCSR000EFQ_1__m2	3	FALSE	5.59986
BHLHE40	SUZ12	2	dbcorrdb__ZMIZ1__ENCSR000EFQ_1__m2	3	FALSE	0.74736
BHLHE40	SYNE2	2	dbcorrdb__ZMIZ1__ENCSR000EFQ_1__m2	3	FALSE	0.301144
BHLHE40	TACC1	2	dbcorrdb__ZMIZ1__ENCSR000EFQ_1__m2	3	FALSE	0.135278
BHLHE40	TACC2	2	dbcorrdb__ZMIZ1__ENCSR000EFQ_1__m2	3	FALSE	0.363562
BHLHE40	TBC1D12	2	dbcorrdb__ZMIZ1__ENCSR000EFQ_1__m2	3	FALSE	8.1728
BHLHE40	TBPL1	2	dbcorrdb__ZMIZ1__ENCSR000EFQ_1__m2	3	FALSE	0.761518
BHLHE40	TCF4	2	dbcorrdb__ZMIZ1__ENCSR000EFQ_1__m2	3	FALSE	0.106105
BHLHE40	TEX2	2	dbcorrdb__ZMIZ1__ENCSR000EFQ_1__m2	3	FALSE	0.247528
BHLHE40	THRB	2	dbcorrdb__ZMIZ1__ENCSR000EFQ_1__m2	3	FALSE	0.398877
BHLHE40	TMEM117	2	dbcorrdb__ZMIZ1__ENCSR000EFQ_1__m2	3	FALSE	0.230463
BHLHE40	TMTC2	2	dbcorrdb__ZMIZ1__ENCSR000EFQ_1__m2	3	FALSE	11.5079
BHLHE40	TNRC6A	2	dbcorrdb__ZMIZ1__ENCSR000EFQ_1__m2	3	FALSE	0.514057
BHLHE40	TPM1	2	dbcorrdb__ZMIZ1__ENCSR000EFQ_1__m2	3	FALSE	11.1618
BHLHE40	TRAF3	2	dbcorrdb__ZMIZ1__ENCSR000EFQ_1__m2	3	FALSE	0.350324
BHLHE40	TRAF3IP1	2	dbcorrdb__ZMIZ1__ENCSR000EFQ_1__m2	3	FALSE	0.35316
BHLHE40	TSC1	2	dbcorrdb__ZMIZ1__ENCSR000EFQ_1__m2	3	FALSE	0.480618
BHLHE40	TSPAN33	2	dbcorrdb__ZMIZ1__ENCSR000EFQ_1__m2	3	FALSE	0.663492
BHLHE40	TSPYL2	2	dbcorrdb__ZMIZ1__ENCSR000EFQ_1__m2	3	FALSE	0.137438
BHLHE40	TSTA3	2	dbcorrdb__ZMIZ1__ENCSR000EFQ_1__m2	3	FALSE	0.111984
BHLHE40	TTC39C	2	dbcorrdb__ZMIZ1__ENCSR000EFQ_1__m2	3	FALSE	0.239924
BHLHE40	UBR4	2	dbcorrdb__ZMIZ1__ENCSR000EFQ_1__m2	3	FALSE	0.034777
BHLHE40	USF2	2	dbcorrdb__ZMIZ1__ENCSR000EFQ_1__m2	3	FALSE	1.11845
BHLHE40	USP13	2	dbcorrdb__ZMIZ1__ENCSR000EFQ_1__m2	3	FALSE	3.27448
BHLHE40	USP24	2	dbcorrdb__ZMIZ1__ENCSR000EFQ_1__m2	3	FALSE	0.756623
BHLHE40	VAV3	2	dbcorrdb__ZMIZ1__ENCSR000EFQ_1__m2	3	FALSE	0.589607
BHLHE40	VEZT	2	dbcorrdb__ZMIZ1__ENCSR000EFQ_1__m2	3	FALSE	0.0548416
BHLHE40	WNK3	2	dbcorrdb__ZMIZ1__ENCSR000EFQ_1__m2	3	FALSE	0.0242711
BHLHE40	WSB1	2	dbcorrdb__ZMIZ1__ENCSR000EFQ_1__m2	3	FALSE	0.268039
BHLHE40	WT1	2	dbcorrdb__ZMIZ1__ENCSR000EFQ_1__m2	3	FALSE	0.0166828
BHLHE40	WWTR1	2	dbcorrdb__ZMIZ1__ENCSR000EFQ_1__m2	3	FALSE	0.142388
BHLHE40	XPO1	2	dbcorrdb__ZMIZ1__ENCSR000EFQ_1__m2	3	FALSE	0.194761
BHLHE40	XPO6	2	dbcorrdb__ZMIZ1__ENCSR000EFQ_1__m2	3	FALSE	0.260096
BHLHE40	XYLT1	2	dbcorrdb__ZMIZ1__ENCSR000EFQ_1__m2	3	FALSE	0.516701
BHLHE40	ZDHHC14	2	dbcorrdb__ZMIZ1__ENCSR000EFQ_1__m2	3	FALSE	0.166092
BHLHE40	ZEB1	2	dbcorrdb__ZMIZ1__ENCSR000EFQ_1__m2	3	FALSE	1.07728
BHLHE40	ZFHX3	2	dbcorrdb__ZMIZ1__ENCSR000EFQ_1__m2	3	FALSE	1.02833
BHLHE40	ZMYM3	2	dbcorrdb__ZMIZ1__ENCSR000EFQ_1__m2	3	FALSE	0.221988
BHLHE40	ZNF827	2	dbcorrdb__ZMIZ1__ENCSR000EFQ_1__m2	3	FALSE	0.0556221
BHLHE40	ZNRF1	2	dbcorrdb__ZMIZ1__ENCSR000EFQ_1__m2	3	FALSE	0.460514
ELF2	AAK1	1	taipale_cyt_meth__ELF2_NATGCGGAAGTN_FL_meth	3	TRUE	6.50692
ELF2	ELF2	1	taipale_cyt_meth__ELF2_NATGCGGAAGTN_FL_meth	3	TRUE	NA
ELF2	PPM1H	1	taipale_cyt_meth__ELF2_NATGCGGAAGTN_FL_meth	3	TRUE	6.67038
ESR1	CACNA1A	2	cisbp__M1439	3.05	FALSE	23.9066
ESR1	MAPK10	2	cisbp__M1439	3.05	FALSE	33.4707
ESR1	NRG4	2	cisbp__M1439	3.05	FALSE	27.2367
ESR1	POU6F2	2	cisbp__M1439	3.05	FALSE	24.5528
ESR1	MAN1A1	1	taipale_cyt_meth__NR2C2_NRGGTCAN_eDBD_meth	3.04	FALSE	23.6311
ETV3	ADAM28	8	cisbp__M5432	3.84	FALSE	13.7079
ETV3	DCUN1D3	6	cisbp__M5432	3.84	FALSE	24.7371
ETV3	FLVCR2	7	cisbp__M5432	3.84	FALSE	7.98686
ETV3	FOS	7	cisbp__M5432	3.84	FALSE	12.3715
ETV3	PDE4D	4	cisbp__M5432	3.84	FALSE	8.14353
ETV3	RIN2	9	cisbp__M5432	3.84	FALSE	7.41343
ETV3	RYR2	4	cisbp__M5432	3.84	FALSE	8.34249
ETV3	PITPNC1	3	cisbp__M5400	3.2	FALSE	6.18379
ETV3	CD247	2	taipale_cyt_meth__ETV2_NRCAGGAAGTN_eDBD_meth_repr	3.02	FALSE	2.80546
ETV3	CNDP2	2	taipale_cyt_meth__ETV2_NRCAGGAAGTN_eDBD_meth_repr	3.02	FALSE	7.22415
ETV3	ETV3	2	taipale_cyt_meth__ETV2_NRCAGGAAGTN_eDBD_meth_repr	3.02	FALSE	NA
ETV3	NXT2	1	homer__ACAGGAAGTG_ETS1	3	FALSE	17.0875
FOS	FOS	10	dbcorrdb__RCOR1__ENCSR000ECM_1__m1	4.46	FALSE	48.6652
FOS	ACSBG1	6	tfdimers__MD00036	4.22	TRUE	35.9071
FOS	BHLHE40	21	tfdimers__MD00036	4.22	TRUE	21.9973
FOS	COL27A1	22	tfdimers__MD00036	4.22	TRUE	26.7316
FOS	GADD45B	14	tfdimers__MD00036	4.22	TRUE	55.0428
FOS	PDE4D	10	tfdimers__MD00036	4.22	TRUE	19.4984
FOS	TPM1	6	tfdimers__MD00036	4.22	TRUE	7.57844
FOS	GABARAPL1	10	cisbp__M6483	4.18	FALSE	22.4145
FOS	ATP13A4	10	tfdimers__MD00036	3.92	TRUE	10.5749
FOS	CLEC16A	9	tfdimers__MD00036	3.92	TRUE	7.60141
FOS	ETV3	14	tfdimers__MD00036	3.92	TRUE	17.7174
FOS	FOSL2	24	tfdimers__MD00036	3.92	TRUE	48.6652
FOS	PDE4B	16	tfdimers__MD00036	3.92	TRUE	20.1566
FOS	CAPN12	2	cisbp__M6483	3.6	FALSE	12.0459
FOS	CSTB	6	cisbp__M6483	3.6	FALSE	10.6749
FOS	HS3ST3A1	2	cisbp__M6483	3.6	FALSE	8.17931
FOS	LRP2	2	cisbp__M6483	3.6	FALSE	34.2717
FOS	ADAM28	2	tfdimers__MD00230	3.51	TRUE	19.0129
FOS	C1GALT1	1	homer__GAATGGAAAAAATGAGTCAT_NFAT_AP1	3.51	TRUE	1.40129
FOS	CMIP	4	tfdimers__MD00230	3.51	TRUE	14.2297
FOS	COL1A2	4	homer__GAATGGAAAAAATGAGTCAT_NFAT_AP1	3.51	TRUE	6.67792
FOS	DCUN1D3	13	tfdimers__MD00230	3.51	TRUE	20.6359
FOS	DOCK3	1	homer__GAATGGAAAAAATGAGTCAT_NFAT_AP1	3.51	TRUE	2.79543
FOS	GADD45G	6	tfdimers__MD00230	3.51	TRUE	27.8257
FOS	GLIS3	2	homer__GAATGGAAAAAATGAGTCAT_NFAT_AP1	3.51	TRUE	3.18314
FOS	GSG1L	8	tfdimers__MD00230	3.51	TRUE	15.7018
FOS	KCNIP1	12	tfdimers__MD00230	3.51	TRUE	18.8107
FOS	MAN1A1	1	homer__GAATGGAAAAAATGAGTCAT_NFAT_AP1	3.51	TRUE	2.82188
FOS	MEF2C	1	homer__GAATGGAAAAAATGAGTCAT_NFAT_AP1	3.51	TRUE	2.7092
FOS	PRICKLE2	1	homer__GAATGGAAAAAATGAGTCAT_NFAT_AP1	3.51	TRUE	1.74986
FOS	PTP4A1	17	tfdimers__MD00230	3.51	TRUE	31.8514
FOS	PTPN3	1	homer__GAATGGAAAAAATGAGTCAT_NFAT_AP1	3.51	TRUE	2.9354
FOS	RAD21	1	homer__GAATGGAAAAAATGAGTCAT_NFAT_AP1	3.51	TRUE	1.55635
FOS	SYTL3	4	homer__GAATGGAAAAAATGAGTCAT_NFAT_AP1	3.51	TRUE	9.00904
FOS	TNS3	1	homer__GAATGGAAAAAATGAGTCAT_NFAT_AP1	3.51	TRUE	1.33978
FOS	FAM78B	4	dbcorrdb__STAT3__ENCSR000DOU_1__m2	3.48	FALSE	9.82984
FOS	NXT2	4	dbcorrdb__STAT3__ENCSR000DOU_1__m2	3.48	FALSE	18.7608
FOS	SPARC	2	dbcorrdb__STAT3__ENCSR000DOU_1__m2	3.48	FALSE	11.6381
FOS	LMCD1	9	cisbp__M4607	3.32	TRUE	61.2325
FOS	CRISPLD2	1	cisbp__M6483	3.3	FALSE	6.09898
FOS	SLC16A2	1	cisbp__M6483	3.3	FALSE	5.28128
FOS	NAV2	5	dbcorrdb__FOS__ENCSR000EZE_1__m1	3.24	TRUE	8.49831
FOS	PRUNE2	5	dbcorrdb__FOS__ENCSR000EZE_1__m1	3.24	TRUE	4.61868
FOS	RBM47	1	tfdimers__MD00230	3.08	TRUE	4.76296
FOS	SIAH2	4	tfdimers__MD00230	3.08	TRUE	8.46552
FOS	ATP8B2	1	dbcorrdb__EP300__ENCSR000DZG_1__m2	3.05	FALSE	4.98125
FOS	EYA2	1	tfdimers__MD00230	3.05	TRUE	9.22505
FOS	HES1	3	tfdimers__MD00230	3.05	TRUE	9.43154
FOS	LRRFIP1	2	tfdimers__MD00230	3.05	TRUE	11.2614
FOS	NTNG2	2	tfdimers__MD00230	3.05	TRUE	7.10464
FOS	NTRK2	1	tfdimers__MD00230	3.05	TRUE	6.38348
FOS	RGS6	2	tfdimers__MD00230	3.05	TRUE	10.9319
FOS	SAT1	2	tfdimers__MD00230	3.05	TRUE	7.7312
FOS	SLC6A15	3	tfdimers__MD00230	3.05	TRUE	7.75413
FOS	TIAM2	1	dbcorrdb__EP300__ENCSR000DZG_1__m2	3.05	FALSE	3.83114
FOS	TMTC2	2	tfdimers__MD00230	3.05	TRUE	7.13115
FOS	ZNF827	1	dbcorrdb__EP300__ENCSR000DZG_1__m2	3.05	FALSE	1.40126
FOSL2	ETV3	20	taipale__NFE2_DBD_NATGASTCATN	4.72	FALSE	8.876
FOSL2	FOSL2	33	taipale__NFE2_DBD_NATGASTCATN	4.72	FALSE	NA
FOSL2	MCFD2	11	taipale__NFE2_DBD_NATGASTCATN	4.72	FALSE	8.58183
FOSL2	MSRB3	12	taipale__NFE2_DBD_NATGASTCATN	4.72	FALSE	8.79627
FOSL2	NAV2	36	taipale__NFE2_DBD_NATGASTCATN	4.72	FALSE	22.9901
FOSL2	RBM47	21	taipale__NFE2_DBD_NATGASTCATN	4.72	FALSE	7.60136
FOSL2	SIAH2	11	taipale__NFE2_DBD_NATGASTCATN	4.72	FALSE	11.8592
FOSL2	TRAF3	37	taipale__NFE2_DBD_NATGASTCATN	4.72	FALSE	19.896
FOSL2	ABTB2	15	dbcorrdb__JUND__ENCSR000EGN_1__m1	4.31	FALSE	36.5916
FOSL2	KCNIP1	20	dbcorrdb__JUND__ENCSR000EGN_1__m1	4.31	FALSE	13.175
FOSL2	PRUNE2	30	dbcorrdb__JUND__ENCSR000EGN_1__m1	4.31	FALSE	10.8244
FOSL2	ITGAV	16	dbcorrdb__CEBPB__ENCSR000EFM_1__m2	4.11	FALSE	18.862
FOSL2	LMCD1	26	dbcorrdb__CEBPB__ENCSR000EFM_1__m2	4.11	FALSE	36.9487
FOSL2	ADCY2	12	dbcorrdb__TCF12__ENCSR000BQQ_1__m2	3.93	FALSE	9.36606
FOSL2	CALN1	7	dbcorrdb__TCF12__ENCSR000BQQ_1__m2	3.93	FALSE	7.43606
FOSL2	GABARAPL1	6	dbcorrdb__TCF12__ENCSR000BQQ_1__m2	3.93	FALSE	18.9424
FOSL2	NELL1	13	dbcorrdb__TCF12__ENCSR000BQQ_1__m2	3.93	FALSE	9.82707
FOSL2	NXT2	7	dbcorrdb__TCF12__ENCSR000BQQ_1__m2	3.93	FALSE	10.7779
FOSL2	SPARC	7	dbcorrdb__TCF12__ENCSR000BQQ_1__m2	3.93	FALSE	13.6011
FOSL2	CADPS	13	dbcorrdb__JUND__ENCSR000EGN_1__m1	3.89	FALSE	14.4441
FOSL2	ACYP2	1	transfac_pro__M07400	3.79	FALSE	1.84631
FOSL2	B4GALT6	1	transfac_pro__M07400	3.79	FALSE	1.41691
FOSL2	CLU	1	transfac_pro__M07400	3.79	FALSE	2.37778
FOSL2	DGKD	1	transfac_pro__M07400	3.79	FALSE	0.968682
FOSL2	EIF4EBP1	1	transfac_pro__M07400	3.79	FALSE	2.15054
FOSL2	GLIS3	1	transfac_pro__M07400	3.79	FALSE	2.02751
FOSL2	HMGCS1	1	transfac_pro__M07400	3.79	FALSE	0.809536
FOSL2	LRP2	1	transfac_pro__M07400	3.79	FALSE	5.86596
FOSL2	MYO1E	1	transfac_pro__M07400	3.79	FALSE	2.03962
FOSL2	NEDD4L	1	transfac_pro__M07400	3.79	FALSE	2.72592
FOSL2	NTNG2	1	transfac_pro__M07400	3.79	FALSE	3.18
FOSL2	OPCML	1	transfac_pro__M07400	3.79	FALSE	1.25616
FOSL2	PDE4B	1	transfac_pro__M07400	3.79	FALSE	4.8656
FOSL2	PRICKLE2	1	transfac_pro__M07400	3.79	FALSE	1.35946
FOSL2	PTP4A1	4	transfac_pro__M07400	3.79	FALSE	9.27634
FOSL2	RAB6A	1	transfac_pro__M07400	3.79	FALSE	1.66922
FOSL2	SLC4A2	1	transfac_pro__M07400	3.79	FALSE	1.80629
FOSL2	SSH2	1	transfac_pro__M07400	3.79	FALSE	1.90866
FOSL2	ABCA13	2	dbcorrdb__ARID3A__ENCSR000EFY_1__m3	3.66	FALSE	7.95559
FOSL2	CCBE1	4	dbcorrdb__ARID3A__ENCSR000EFY_1__m3	3.66	FALSE	9.89529
FOSL2	RGS6	4	dbcorrdb__ARID3A__ENCSR000EFY_1__m3	3.66	FALSE	13.7531
FOSL2	SLC16A2	3	dbcorrdb__ARID3A__ENCSR000EFY_1__m3	3.66	FALSE	11.4659
FOSL2	SLC6A15	1	dbcorrdb__ARID3A__ENCSR000EFY_1__m3	3.66	FALSE	6.86577
FOSL2	SYTL3	1	dbcorrdb__ARID3A__ENCSR000EFY_1__m3	3.66	FALSE	7.51742
FOSL2	ACSBG1	2	tfdimers__MD00036	3.46	TRUE	24.0654
FOSL2	BHLHE40	1	tfdimers__MD00036	3.46	TRUE	2.31923
FOSL2	COL27A1	14	tfdimers__MD00036	3.46	TRUE	14.8158
FOSL2	FERMT2	1	tfdimers__MD00036	3.46	TRUE	2.8782
FOSL2	GADD45B	17	tfdimers__MD00036	3.46	TRUE	27.4561
FOSL2	KCNMB1	1	tfdimers__MD00036	3.46	TRUE	4.3018
FOSL2	PDE4D	6	tfdimers__MD00036	3.46	TRUE	10.1185
FOSL2	PLEKHH1	1	tfdimers__MD00036	3.46	TRUE	0.932444
FOSL2	RBMS3	2	tfdimers__MD00036	3.46	TRUE	9.99858
FOSL2	SASH1	1	tfdimers__MD00036	3.46	TRUE	1.09027
FOSL2	TPM1	1	tfdimers__MD00036	3.46	TRUE	3.90121
FOSL2	SLC7A5	1	dbcorrdb__SMARCA4__ENCSR000EZC_1__m1	3.36	FALSE	23.3797
FOSL2	MEIS2	3	dbcorrdb__ARID3A__ENCSR000EFY_1__m3	3.27	FALSE	5.53813
FOSL2	FLVCR2	2	dbcorrdb__MYC__ENCSR000DOM_1__m2	3.06	FALSE	8.98442
FOXP1	ATP11B	11	jaspar__MA0296.1	5.4	TRUE	28.3072
FOXP1	FOXP1	84	jaspar__MA0296.1	5.4	TRUE	NA
FOXP1	ITPR1	20	jaspar__MA0296.1	5.4	TRUE	69.3667
FOXP1	MBNL1	19	jaspar__MA0296.1	5.4	TRUE	50.7197
FOXP1	MYRIP	11	jaspar__MA0296.1	5.4	TRUE	31.4013
FOXP1	PDGFC	21	jaspar__MA0296.1	5.4	TRUE	11.0654
FOXP1	PXK	9	jaspar__MA0296.1	5.4	TRUE	10.7567
FOXP1	SPATS2L	68	jaspar__MA0296.1	5.4	TRUE	8.78616
FOXP1	WWTR1	65	jaspar__MA0296.1	5.4	TRUE	20.9471
FOXP1	PLCL2	16	cisbp__M2101	5.31	TRUE	29.4573
FOXP1	BBX	25	transfac_pro__M07723	4.49	FALSE	70.8615
FOXP1	DISP1	7	transfac_pro__M07723	4.49	FALSE	10.3797
FOXP1	PLSCR4	40	jaspar__MA0296.1	4.26	TRUE	9.1119
FOXP1	ATP13A4	5	transfac_pro__M01507	4.15	TRUE	8.32325
FOXP1	NR1D2	52	transfac_pro__M01507	4.15	TRUE	16.9036
FOXP1	PRICKLE2	40	transfac_pro__M01507	4.15	TRUE	12.3982
FOXP1	USP13	49	transfac_pro__M01507	4.15	TRUE	36.474
FOXP1	EPHB1	12	hocomoco__FOXC1_HUMAN.H11MO.0.C	4.1	FALSE	25.6148
FOXP1	NEK7	12	hocomoco__FOXC1_HUMAN.H11MO.0.C	4.1	FALSE	12.017
FOXP1	LEPR	3	hocomoco__FOXC1_HUMAN.H11MO.0.C	4.02	FALSE	9.61348
FOXP1	MED12L	2	hocomoco__FOXC1_HUMAN.H11MO.0.C	4.02	FALSE	8.04281
FOXP1	CLRN1	2	hocomoco__FOXG1_HUMAN.H11MO.0.D	3.89	FALSE	20.604
FOXP1	CBLB	5	jaspar__MA0030.1	3.72	FALSE	36.9968
FOXP1	UACA	9	jaspar__MA0030.1	3.72	FALSE	10.2387
FOXP1	AKAP9	3	swissregulon__hs__FOXO1_3_4.p2	3.44	FALSE	1.99493
FOXP1	CACNB2	2	swissregulon__hs__FOXO1_3_4.p2	3.44	FALSE	2.58824
FOXP1	CLK4	3	swissregulon__hs__FOXO1_3_4.p2	3.44	FALSE	2.14979
FOXP1	DDX17	1	swissregulon__hs__FOXO1_3_4.p2	3.44	FALSE	1.17644
FOXP1	DTNA	3	swissregulon__hs__FOXO1_3_4.p2	3.44	FALSE	2.42828
FOXP1	FHL1	1	swissregulon__hs__FOXO1_3_4.p2	3.44	FALSE	3.85904
FOXP1	IKZF2	3	swissregulon__hs__FOXO1_3_4.p2	3.44	FALSE	1.38658
FOXP1	ITGB8	1	swissregulon__hs__FOXO1_3_4.p2	3.44	FALSE	1.17418
FOXP1	LTBP3	3	swissregulon__hs__FOXO1_3_4.p2	3.44	FALSE	6.60656
FOXP1	MDGA1	3	swissregulon__hs__FOXO1_3_4.p2	3.44	FALSE	2.45447
FOXP1	NFIA	3	swissregulon__hs__FOXO1_3_4.p2	3.44	FALSE	2.90779
FOXP1	ORC4	1	swissregulon__hs__FOXO1_3_4.p2	3.44	FALSE	3.18375
FOXP1	PDCD6IP	2	swissregulon__hs__FOXO1_3_4.p2	3.44	FALSE	3.82744
FOXP1	PHIP	3	swissregulon__hs__FOXO1_3_4.p2	3.44	FALSE	3.83796
FOXP1	PHTF2	1	swissregulon__hs__FOXO1_3_4.p2	3.44	FALSE	4.45596
FOXP1	PITPNC1	3	swissregulon__hs__FOXO1_3_4.p2	3.44	FALSE	4.34954
FOXP1	SLAIN1	3	swissregulon__hs__FOXO1_3_4.p2	3.44	FALSE	7.47902
FOXP1	STOX2	3	swissregulon__hs__FOXO1_3_4.p2	3.44	FALSE	1.63039
FOXP1	TSC1	3	swissregulon__hs__FOXO1_3_4.p2	3.44	FALSE	2.02339
FOXP1	UCKL1	3	swissregulon__hs__FOXO1_3_4.p2	3.44	FALSE	1.53217
FOXP1	FAM107A	1	hocomoco__FOXK1_HUMAN.H11MO.0.A	3.35	FALSE	12.2773
FOXP1	PEX5L	3	hocomoco__FOXK1_HUMAN.H11MO.0.A	3.35	FALSE	11.5123
FOXP1	SLC34A2	1	hocomoco__FOXK1_HUMAN.H11MO.0.A	3.35	FALSE	4.5166
FOXP1	CACNA1D	3	hocomoco__FOXD3_HUMAN.H11MO.0.D	3.32	FALSE	60.8749
FOXP1	DCLK1	21	transfac_pro__M01533	3.31	TRUE	22.231
FOXP1	ARHGEF3	1	taipale_cyt_meth__FOXA1_NWRTGTAMAYAN_eDBD_meth	3.26	FALSE	33.5133
FOXP1	MITF	1	jaspar__MA0920.1	3.08	FALSE	11.8705
FOXP1	CACNA2D3	2	transfac_public__M00475	3.05	FALSE	1.91495
FOXP1	GOLGB1	2	transfac_public__M00475	3.05	FALSE	5.70264
FOXP1	KIAA0586	1	transfac_public__M00475	3.05	FALSE	3.41103
FOXP1	SULF1	2	transfac_public__M00475	3.05	FALSE	1.05303
GATA4	ACO1	2	transfac_public__M00349	3.87	FALSE	20.8161
GATA4	ARHGEF3	1	transfac_public__M00349	3.87	FALSE	20.2482
GATA4	CITED1	1	transfac_public__M00349	3.87	FALSE	20.3033
GATA4	EIF4EBP1	1	transfac_public__M00349	3.87	FALSE	31.5107
GATA4	EML5	1	transfac_public__M00349	3.87	FALSE	22.9811
GATA4	ERBB4	1	transfac_public__M00349	3.87	FALSE	27.3261
GATA4	LRP12	1	transfac_public__M00349	3.87	FALSE	43.334
GATA4	MEF2C	1	transfac_public__M00349	3.87	FALSE	20.0035
GATA4	NCOA2	1	transfac_public__M00349	3.87	FALSE	86.3701
GATA4	PKD2	1	transfac_public__M00349	3.87	FALSE	23.5255
GATA4	RAPGEF5	1	transfac_public__M00349	3.87	FALSE	20.5675
GATA4	RHOBTB3	1	transfac_public__M00349	3.87	FALSE	22.5071
GATA4	SGCZ	1	transfac_public__M00349	3.87	FALSE	34.5679
GATA4	ZDHHC14	1	transfac_public__M00349	3.87	FALSE	20.0478
GATA4	ZNF395	1	transfac_public__M00349	3.87	FALSE	23.3203
GATA4	ZNRF3	1	transfac_public__M00349	3.87	FALSE	24.4217
GATA4	ACIN1	1	cisbp__M5213	3.17	TRUE	14.1843
GATA4	ACVR2A	1	cisbp__M5213	3.17	TRUE	9.12902
GATA4	ADD3	1	cisbp__M5213	3.17	TRUE	6.79168
GATA4	ARID5B	1	cisbp__M5213	3.17	TRUE	17.89
GATA4	ATP2B4	1	cisbp__M5213	3.17	TRUE	14.2447
GATA4	CDH2	1	cisbp__M5213	3.17	TRUE	10.2306
GATA4	CDH23	1	cisbp__M5213	3.17	TRUE	13.8587
GATA4	CNDP2	1	cisbp__M5213	3.17	TRUE	6.14915
GATA4	DNAJC13	1	cisbp__M5213	3.17	TRUE	8.92283
GATA4	DPYSL2	1	cisbp__M5213	3.17	TRUE	16.755
GATA4	DTNA	1	cisbp__M5213	3.17	TRUE	12.2122
GATA4	DVL3	1	cisbp__M5213	3.17	TRUE	7.03792
GATA4	EPHB1	1	cisbp__M5213	3.17	TRUE	16.2747
GATA4	FBXW4	1	cisbp__M5213	3.17	TRUE	12.1306
GATA4	FHOD3	1	cisbp__M5213	3.17	TRUE	22.3428
GATA4	FSHR	1	cisbp__M5213	3.17	TRUE	18.4819
GATA4	GATA4	1	cisbp__M5213	3.17	TRUE	NA
GATA4	GLCCI1	1	cisbp__M5213	3.17	TRUE	12.5432
GATA4	HMG20A	1	cisbp__M5213	3.17	TRUE	13.5149
GATA4	KANK1	1	cisbp__M5213	3.17	TRUE	11.0228
GATA4	KIAA1217	1	cisbp__M5213	3.17	TRUE	13.6921
GATA4	KIAA1958	1	cisbp__M5213	3.17	TRUE	16.4153
GATA4	L3MBTL3	1	cisbp__M5213	3.17	TRUE	8.83948
GATA4	NBEAL1	1	cisbp__M5213	3.17	TRUE	13.1424
GATA4	NFIA	1	cisbp__M5213	3.17	TRUE	9.13987
GATA4	NRG1	3	cisbp__M5213	3.17	TRUE	51.0207
GATA4	NTNG2	1	cisbp__M5213	3.17	TRUE	11.5539
GATA4	PLCB4	2	cisbp__M5213	3.17	TRUE	25.7435
GATA4	PPM1L	3	cisbp__M5213	3.17	TRUE	23.9604
GATA4	PTPN4	1	cisbp__M5213	3.17	TRUE	10.3824
GATA4	RBM33	1	cisbp__M5213	3.17	TRUE	19.1915
GATA4	RUNX1T1	5	cisbp__M5213	3.17	TRUE	45.1505
GATA4	SETD3	1	cisbp__M5213	3.17	TRUE	18.7664
GATA4	SNED1	1	cisbp__M5213	3.17	TRUE	10.2698
GATA4	SPEG	1	cisbp__M5213	3.17	TRUE	12.8308
GATA4	STK38L	1	cisbp__M5213	3.17	TRUE	9.49465
GATA4	TMPRSS5	1	cisbp__M5213	3.17	TRUE	13.6906
GATA4	TTC8	1	cisbp__M5213	3.17	TRUE	14.3863
GATA4	USP37	1	cisbp__M5213	3.17	TRUE	10.9938
GATA4	VCAN	1	cisbp__M5213	3.17	TRUE	4.63951
GATA4	WWTR1	1	cisbp__M5213	3.17	TRUE	13.2325
GATA4	ZPBP	1	cisbp__M5213	3.17	TRUE	13.6997
GATA4	FAM91A1	4	taipale_cyt_meth__GATA4_NWGATAASRN_eDBD_meth	3.03	TRUE	29.4886
GATA4	IKBKB	4	taipale_cyt_meth__GATA4_NWGATAASRN_eDBD_meth	3.03	TRUE	31.5189
GATA4	KIF5C	4	taipale_cyt_meth__GATA4_NWGATAASRN_eDBD_meth	3.03	TRUE	21.4151
GATA4	MARK4	3	taipale_cyt_meth__GATA4_NWGATAASRN_eDBD_meth	3.03	TRUE	27.706
GATA4	TACC1	4	taipale_cyt_meth__GATA4_NWGATAASRN_eDBD_meth	3.03	TRUE	34.1994
GATA4	ZFPM2	4	taipale_cyt_meth__GATA4_NWGATAASRN_eDBD_meth	3.03	TRUE	59.9569
HES1	ABCC4	39	jaspar__MA1099.1	4.39	TRUE	8.31921
HES1	BHLHE40	56	jaspar__MA1099.1	4.39	TRUE	31.7013
HES1	DAB1	34	jaspar__MA1099.1	4.39	TRUE	14.2162
HES1	ETV3	33	jaspar__MA1099.1	4.39	TRUE	13.6705
HES1	GADD45G	65	jaspar__MA1099.1	4.39	TRUE	31.0827
HES1	HES1	64	jaspar__MA1099.1	4.39	TRUE	NA
HES1	IQCG	38	jaspar__MA1099.1	4.39	TRUE	9.51316
HES1	KIAA0895L	18	jaspar__MA1099.1	4.39	TRUE	10.7322
HES1	MELK	38	jaspar__MA1099.1	4.39	TRUE	16.0432
HES1	NR1D2	64	jaspar__MA1099.1	4.39	TRUE	10.2994
HES1	NTRK2	64	jaspar__MA1099.1	4.39	TRUE	18.3028
HES1	RAD51C	28	jaspar__MA1099.1	4.39	TRUE	16.2169
HES1	SLC16A1	43	jaspar__MA1099.1	4.39	TRUE	5.53904
HES1	SLC7A5	33	jaspar__MA1099.1	4.39	TRUE	19.2704
HES1	ATP6V1H	29	cisbp__M0191	4.25	TRUE	4.2879
HES1	BCAS3	26	cisbp__M0191	4.25	TRUE	8.20454
HES1	CLEC16A	20	cisbp__M0191	4.25	TRUE	6.0669
HES1	CYP51A1	29	cisbp__M0191	4.25	TRUE	11.1253
HES1	FLVCR2	42	cisbp__M0191	4.25	TRUE	11.2677
HES1	NAV2	24	cisbp__M0191	4.25	TRUE	10.6836
HES1	NMD3	9	cisbp__M0191	4.25	TRUE	4.47119
HES1	NXT2	9	cisbp__M0191	4.25	TRUE	6.85407
HES1	PPM1H	17	cisbp__M0191	4.25	TRUE	4.38726
HES1	RASSF1	10	cisbp__M0191	4.25	TRUE	3.1185
HES1	RGS7	29	cisbp__M0191	4.25	TRUE	8.17809
HES1	TMPRSS3	25	cisbp__M0191	4.25	TRUE	15.7547
HES1	XYLT1	16	cisbp__M0191	4.25	TRUE	10.4415
HES1	CADPS	16	cisbp__M6271	4.13	TRUE	30.3657
HES1	SULF1	15	cisbp__M6271	4.13	TRUE	12.9468
HES1	THSD7B	2	idmmpmm__h	4.08	FALSE	5.43405
HES1	CRISPLD2	3	taipale_cyt_meth__HEY1_NGCACGTGYN_eDBD	4.07	FALSE	4.81016
HES1	TOM1L1	13	taipale_cyt_meth__HEY1_NGCACGTGYN_eDBD	4.07	FALSE	20.3154
HES1	CD247	2	transfac_pro__M02011	4.02	TRUE	1.97958
HES1	FOS	16	transfac_pro__M02011	4.02	TRUE	9.3784
HES1	HMGCS1	1	transfac_pro__M02011	4.02	TRUE	1.58542
HES1	PTPRD	15	transfac_pro__M02011	4.02	TRUE	9.3751
HES1	RHOJ	2	transfac_pro__M02011	4.02	TRUE	4.83249
HES1	TULP4	3	transfac_pro__M07420	4.02	TRUE	7.67369
HES1	FERMT2	1	taipale_cyt_meth__HES1_GGCRCGTGNS_eDBD	3.75	TRUE	8.13149
HES1	PEX5L	13	taipale_cyt_meth__HES1_GGCRCGTGNS_eDBD	3.75	TRUE	7.31644
HES1	SLIT2	10	taipale_cyt_meth__HES1_GGCRCGTGNS_eDBD	3.75	TRUE	11.3162
HES1	TRAF3	2	taipale_cyt_meth__HES1_GGCRCGTGNS_eDBD	3.75	TRUE	5.94031
HES1	TRIM25	25	taipale_cyt_meth__HES1_GGCRCGTGNS_eDBD	3.75	TRUE	19.5128
HES1	OPRM1	1	jaspar__MA0957.1	3.63	FALSE	7.53409
HES1	PITPNC1	1	flyfactorsurvey__HLHmbeta_SANGER_10_FBgn0002733	3.52	FALSE	10.7294
HES1	DSTN	2	cisbp__M5509	3.47	FALSE	24.204
HES1	SAT1	1	cisbp__M6271	3.43	TRUE	62.3304
HES1	TGFBR2	2	taipale_cyt_meth__HEY1_NGCACGTGYN_eDBD_meth	3.29	FALSE	4.99952
HES1	COL19A1	2	cisbp__M5021	3.22	FALSE	5.87235
HES1	ABHD3	8	transfac_pro__M02011	3.19	TRUE	12.0372
HES1	DGKD	7	transfac_pro__M02011	3.19	TRUE	16.6249
HES1	EPSTI1	1	transfac_pro__M02011	3.19	TRUE	10.3624
HES1	GHR	9	transfac_pro__M02011	3.19	TRUE	15.6406
HES1	EFNB2	2	taipale_cyt_meth__HES7_GGCACGTGYN_eDBD	3.09	FALSE	14.8617
HES1	PDZD2	1	taipale_cyt_meth__HEY1_NGCACGTGYN_FL_meth	3.08	FALSE	36.0341
HES1	ABCA13	2	idmmpmm__h	3.06	FALSE	1.4173
HES1	ACTR3B	4	idmmpmm__h	3.06	FALSE	0.322638
HES1	ADK	4	idmmpmm__h	3.06	FALSE	0.586981
HES1	ALDH3A2	4	idmmpmm__h	3.06	FALSE	0.293974
HES1	ARHGAP12	4	idmmpmm__h	3.06	FALSE	0.262993
HES1	ASAP1	2	idmmpmm__h	3.06	FALSE	0.903744
HES1	ATF7IP	4	idmmpmm__h	3.06	FALSE	0.102267
HES1	BCLAF1	2	idmmpmm__h	3.06	FALSE	0.131879
HES1	CACNA1D	2	idmmpmm__h	3.06	FALSE	0.331968
HES1	CALN1	4	idmmpmm__h	3.06	FALSE	0.0783562
HES1	CAND1	4	idmmpmm__h	3.06	FALSE	0.143093
HES1	CAPN7	4	idmmpmm__h	3.06	FALSE	1.34382
HES1	CCDC88C	4	idmmpmm__h	3.06	FALSE	0.0474999
HES1	CENPP	4	idmmpmm__h	3.06	FALSE	1.03802
HES1	CLK4	4	idmmpmm__h	3.06	FALSE	0.10017
HES1	DNAJC13	4	idmmpmm__h	3.06	FALSE	0.255407
HES1	DTNA	4	idmmpmm__h	3.06	FALSE	0.295685
HES1	EPB41	4	idmmpmm__h	3.06	FALSE	0.988574
HES1	EPN2	4	idmmpmm__h	3.06	FALSE	0.396749
HES1	FAM133A	2	idmmpmm__h	3.06	FALSE	1.16715
HES1	GDI2	4	idmmpmm__h	3.06	FALSE	0.0593325
HES1	GET4	4	idmmpmm__h	3.06	FALSE	0.724989
HES1	GOLGA5	2	idmmpmm__h	3.06	FALSE	0.216957
HES1	HSF5	4	idmmpmm__h	3.06	FALSE	1.32827
HES1	IKZF2	4	idmmpmm__h	3.06	FALSE	0.630243
HES1	MAPRE2	4	idmmpmm__h	3.06	FALSE	2.36058
HES1	MBNL1	2	idmmpmm__h	3.06	FALSE	0.417111
HES1	MEIS2	4	idmmpmm__h	3.06	FALSE	3.38285
HES1	MGST3	4	idmmpmm__h	3.06	FALSE	0.118722
HES1	MMP16	4	idmmpmm__h	3.06	FALSE	0.816045
HES1	MTCH1	4	idmmpmm__h	3.06	FALSE	0.611605
HES1	MYO9A	4	idmmpmm__h	3.06	FALSE	0.365654
HES1	MYRIP	2	idmmpmm__h	3.06	FALSE	1.24101
HES1	NRXN1	4	idmmpmm__h	3.06	FALSE	0.0845206
HES1	NRXN3	4	idmmpmm__h	3.06	FALSE	0.141188
HES1	OPCML	2	idmmpmm__h	3.06	FALSE	4.04515
HES1	ORC4	4	idmmpmm__h	3.06	FALSE	0.061695
HES1	PABPC4	2	idmmpmm__h	3.06	FALSE	2.22971
HES1	PAPSS1	4	idmmpmm__h	3.06	FALSE	0.734527
HES1	PHF20L1	4	idmmpmm__h	3.06	FALSE	0.0596089
HES1	PKN2	4	idmmpmm__h	3.06	FALSE	0.184195
HES1	PLCB1	2	idmmpmm__h	3.06	FALSE	0.647217
HES1	PPFIA2	4	idmmpmm__h	3.06	FALSE	1.54385
HES1	PPP1R9A	4	idmmpmm__h	3.06	FALSE	0.106969
HES1	PREX2	4	idmmpmm__h	3.06	FALSE	2.09063
HES1	PRKAR2A	2	idmmpmm__h	3.06	FALSE	0.458857
HES1	PTPN3	4	idmmpmm__h	3.06	FALSE	0.247383
HES1	PTPRK	2	idmmpmm__h	3.06	FALSE	0.0992544
HES1	PTPRS	4	idmmpmm__h	3.06	FALSE	1.70037
HES1	RAB3GAP2	2	idmmpmm__h	3.06	FALSE	0.0979364
HES1	RBBP7	4	idmmpmm__h	3.06	FALSE	0.496125
HES1	RBFOX1	4	idmmpmm__h	3.06	FALSE	0.187666
HES1	RBM26	4	idmmpmm__h	3.06	FALSE	0.327377
HES1	RELN	4	idmmpmm__h	3.06	FALSE	1.05047
HES1	RPRD2	4	idmmpmm__h	3.06	FALSE	1.14328
HES1	SASH1	4	idmmpmm__h	3.06	FALSE	6.18447
HES1	SEC24D	4	idmmpmm__h	3.06	FALSE	0.2484
HES1	SEMA3A	2	idmmpmm__h	3.06	FALSE	3.62725
HES1	SLC25A36	4	idmmpmm__h	3.06	FALSE	0.116636
HES1	SLC36A1	4	idmmpmm__h	3.06	FALSE	2.30939
HES1	SMAD2	4	idmmpmm__h	3.06	FALSE	0.507555
HES1	SORL1	4	idmmpmm__h	3.06	FALSE	0.0346726
HES1	SPRED1	2	idmmpmm__h	3.06	FALSE	1.23488
HES1	SREK1	4	idmmpmm__h	3.06	FALSE	0.0606481
HES1	SRSF1	4	idmmpmm__h	3.06	FALSE	0.592675
HES1	STOX2	2	idmmpmm__h	3.06	FALSE	0.619908
HES1	TARBP1	4	idmmpmm__h	3.06	FALSE	2.6545
HES1	TCERG1	4	idmmpmm__h	3.06	FALSE	0.182921
HES1	TRANK1	4	idmmpmm__h	3.06	FALSE	0.023528
HES1	TRMT2A	4	idmmpmm__h	3.06	FALSE	4.43427
HES1	TSC1	4	idmmpmm__h	3.06	FALSE	0.395624
HES1	UBAP2L	4	idmmpmm__h	3.06	FALSE	0.0535864
HES1	USP37	4	idmmpmm__h	3.06	FALSE	0.0317031
HES1	VEZT	4	idmmpmm__h	3.06	FALSE	0.796426
HES1	WDR59	2	idmmpmm__h	3.06	FALSE	3.78556
HES1	WNK3	4	idmmpmm__h	3.06	FALSE	0.808262
HES1	WSB1	4	idmmpmm__h	3.06	FALSE	1.16077
HES1	XPO6	4	idmmpmm__h	3.06	FALSE	0.637888
HES1	ZBTB40	4	idmmpmm__h	3.06	FALSE	0.31023
HES1	ZMYM3	4	idmmpmm__h	3.06	FALSE	1.66651
HES1	ATF6B	2	taipale_cyt_meth__HES7_GGCACGTGYN_eDBD	3.03	FALSE	0.324792
HES1	CDC5L	2	taipale_cyt_meth__HES7_GGCACGTGYN_eDBD	3.03	FALSE	1.07611
HES1	CLCN2	2	taipale_cyt_meth__HES7_GGCACGTGYN_eDBD	3.03	FALSE	2.29802
HES1	CNOT4	2	taipale_cyt_meth__HES7_GGCACGTGYN_eDBD	3.03	FALSE	0.472279
HES1	CRY1	2	taipale_cyt_meth__HES7_GGCACGTGYN_eDBD	3.03	FALSE	0.389904
HES1	EML4	2	taipale_cyt_meth__HES7_GGCACGTGYN_eDBD	3.03	FALSE	0.19715
HES1	GADD45B	2	taipale_cyt_meth__HES7_GGCACGTGYN_eDBD	3.03	FALSE	2.55396
HES1	GRB14	2	taipale_cyt_meth__HES7_GGCACGTGYN_eDBD	3.03	FALSE	0.110032
HES1	HS3ST3A1	2	taipale_cyt_meth__HES7_GGCACGTGYN_eDBD	3.03	FALSE	0.375253
HES1	KIAA1210	2	taipale_cyt_meth__HES7_GGCACGTGYN_eDBD	3.03	FALSE	0.200698
HES1	LMNB1	2	taipale_cyt_meth__HES7_GGCACGTGYN_eDBD	3.03	FALSE	0.793303
HES1	LRFN5	2	taipale_cyt_meth__HES7_GGCACGTGYN_eDBD	3.03	FALSE	0.252769
HES1	MAGI1	2	taipale_cyt_meth__HES7_GGCACGTGYN_eDBD	3.03	FALSE	0.867991
HES1	MTM1	2	taipale_cyt_meth__HES7_GGCACGTGYN_eDBD	3.03	FALSE	0.0523553
HES1	NHS	2	taipale_cyt_meth__HES7_GGCACGTGYN_eDBD	3.03	FALSE	0.362086
HES1	P4HTM	2	taipale_cyt_meth__HES7_GGCACGTGYN_eDBD	3.03	FALSE	0.140477
HES1	PDCD6IP	2	taipale_cyt_meth__HES7_GGCACGTGYN_eDBD	3.03	FALSE	0.404531
HES1	PDK3	2	taipale_cyt_meth__HES7_GGCACGTGYN_eDBD	3.03	FALSE	0.221549
HES1	PIKFYVE	2	taipale_cyt_meth__HES7_GGCACGTGYN_eDBD	3.03	FALSE	0.0349526
HES1	PLCL1	2	taipale_cyt_meth__HES7_GGCACGTGYN_eDBD	3.03	FALSE	1.00046
HES1	RAB6A	2	taipale_cyt_meth__HES7_GGCACGTGYN_eDBD	3.03	FALSE	0.249713
HES1	RPS6KA5	2	taipale_cyt_meth__HES7_GGCACGTGYN_eDBD	3.03	FALSE	0.299169
HES1	SAE1	2	taipale_cyt_meth__HES7_GGCACGTGYN_eDBD	3.03	FALSE	0.943317
HES1	SF1	2	taipale_cyt_meth__HES7_GGCACGTGYN_eDBD	3.03	FALSE	0.527685
HES1	SLC20A1	2	taipale_cyt_meth__HES7_GGCACGTGYN_eDBD	3.03	FALSE	1.50892
HES1	SLC30A8	2	taipale_cyt_meth__HES7_GGCACGTGYN_eDBD	3.03	FALSE	0.240704
HES1	SLC6A15	2	taipale_cyt_meth__HES7_GGCACGTGYN_eDBD	3.03	FALSE	0.911559
HES1	SOX5	2	taipale_cyt_meth__HES7_GGCACGTGYN_eDBD	3.03	FALSE	1.01299
HES1	SPATS2L	2	taipale_cyt_meth__HES7_GGCACGTGYN_eDBD	3.03	FALSE	0.335388
HES1	SPTAN1	2	taipale_cyt_meth__HES7_GGCACGTGYN_eDBD	3.03	FALSE	0.0337074
HES1	SUZ12	2	taipale_cyt_meth__HES7_GGCACGTGYN_eDBD	3.03	FALSE	2.50685
HES1	TDRD1	2	taipale_cyt_meth__HES7_GGCACGTGYN_eDBD	3.03	FALSE	2.23217
HES1	TPK1	1	stark__TGGCACGTGYYA	3.03	FALSE	16.2162
HES1	TRAF3IP1	2	taipale_cyt_meth__HES7_GGCACGTGYN_eDBD	3.03	FALSE	0.178468
HES1	TTC28	2	taipale_cyt_meth__HES7_GGCACGTGYN_eDBD	3.03	FALSE	0.814553
HES1	ZNF711	2	taipale_cyt_meth__HES7_GGCACGTGYN_eDBD	3.03	FALSE	0.178416
HIVEP1	BCLAF1	3	idmmpmm__shn	3.45	TRUE	14.0156
HIVEP1	FYN	3	idmmpmm__shn	3.45	TRUE	27.7961
HIVEP1	L3MBTL3	3	idmmpmm__shn	3.45	TRUE	22.1244
HIVEP1	LRP2	3	idmmpmm__shn	3.45	TRUE	26.7219
HIVEP1	PBX1	2	idmmpmm__shn	3.45	TRUE	14.6603
HIVEP1	PDE4D	2	idmmpmm__shn	3.45	TRUE	13.3396
HIVEP1	PLEKHG1	3	idmmpmm__shn	3.45	TRUE	37.0923
HIVEP1	REPS1	3	idmmpmm__shn	3.45	TRUE	42.8054
HIVEP1	REV3L	3	idmmpmm__shn	3.45	TRUE	28.2651
HIVEP1	ACVR2A	1	idmmpmm__shn	3.06	TRUE	8.2784
HIVEP1	ROBO2	1	idmmpmm__shn	3.06	TRUE	11.4954
HSF5	HSF5	1	taipale_cyt_meth__HSF5_YNGAANNNNNNNNNNNNNAACRTTCNR_eDBD_repr	3.59	TRUE	NA
HSF5	NELL2	1	taipale_cyt_meth__HSF5_YNGAANNNNNNNNNNNNNAACRTTCNR_eDBD_repr	3.59	TRUE	14.004
HSF5	SEMA3A	1	taipale_cyt_meth__HSF5_YNGAANNNNNNNNNNNNNAACRTTCNR_eDBD_repr	3.59	TRUE	16.9113
IKZF2	C1orf105	1	tfdimers__MD00326	3.5	TRUE	10.3819
IKZF2	CREM	1	tfdimers__MD00326	3.5	TRUE	14.9445
IKZF2	FGF13	1	tfdimers__MD00326	3.5	TRUE	7.66756
IKZF2	FSIP2	1	tfdimers__MD00326	3.5	TRUE	7.90291
IKZF2	IGF2BP3	1	tfdimers__MD00326	3.5	TRUE	9.63988
IKZF2	IKZF2	1	tfdimers__MD00326	3.5	TRUE	NA
IKZF2	IL1RAPL2	1	tfdimers__MD00326	3.5	TRUE	6.48109
IKZF2	KCNT2	1	tfdimers__MD00326	3.5	TRUE	4.86047
IKZF2	MYO1E	1	tfdimers__MD00326	3.5	TRUE	11.9872
IKZF2	NEDD4L	1	tfdimers__MD00326	3.5	TRUE	10.3735
IKZF2	NRXN1	1	tfdimers__MD00326	3.5	TRUE	7.81484
IKZF2	PDE1A	1	tfdimers__MD00326	3.5	TRUE	9.55926
IKZF2	PLCB1	1	tfdimers__MD00326	3.5	TRUE	7.24288
IKZF2	PLCL1	1	tfdimers__MD00326	3.5	TRUE	9.34197
IKZF2	SH3GL2	1	tfdimers__MD00326	3.5	TRUE	12.6707
IKZF2	SLC16A4	1	tfdimers__MD00326	3.5	TRUE	12.4998
IKZF2	TACC2	1	tfdimers__MD00326	3.5	TRUE	4.3803
MEIS2	FERMT2	1	cisbp__M1137	3.17	TRUE	8.51564
MEIS2	FOSL2	1	cisbp__M1137	3.17	TRUE	18.2217
MEIS2	GALNT13	1	cisbp__M1137	3.17	TRUE	8.04345
MEIS2	IGF2BP3	1	cisbp__M1137	3.17	TRUE	14.0022
MEIS2	MEIS2	1	cisbp__M1137	3.17	TRUE	NA
MEIS2	PREX2	1	cisbp__M1137	3.17	TRUE	6.65335
NFIA	DAB1	1	transfac_pro__M00806	3.15	TRUE	32.8692
NFIA	ENAH	3	transfac_pro__M00806	3.15	TRUE	63.0147
NFIA	NEK7	1	transfac_pro__M00806	3.15	TRUE	38.3451
NFIA	NFIA	3	transfac_pro__M00806	3.15	TRUE	NA
NFIA	RNF2	3	transfac_pro__M00806	3.15	TRUE	31.3577
NFIA	XPR1	1	transfac_pro__M00806	3.15	TRUE	47.949
NFIA	ATP2B4	1	taipale__NFIA_full_TTGGCANNNTGCCAR_repr	3.13	TRUE	29.0127
NFIA	NOTCH2	2	taipale__NFIA_full_TTGGCANNNTGCCAR_repr	3.13	TRUE	61.6264
NFIA	BCAR3	1	cisbp__M5660	3.09	TRUE	58.2889
NFIB	CNTN5	1	hdpi__NFIB	4.57	TRUE	8.7794
NFIB	KCNH7	1	hdpi__NFIB	4.57	TRUE	12.4162
NFIB	MEIS2	2	hdpi__NFIB	4.57	TRUE	10.2961
NFIB	NFIB	2	hdpi__NFIB	4.57	TRUE	NA
NFIB	SEMA3A	1	hdpi__NFIB	4.57	TRUE	8.03508
NFIB	SGCZ	1	hdpi__NFIB	4.57	TRUE	18.8382
NFIB	CSMD3	1	transfac_pro__M07863	3.67	TRUE	6.95763
NFIB	MSRB3	1	transfac_pro__M07863	3.67	TRUE	10.8663
NFIB	NAV2	1	transfac_pro__M07863	3.67	TRUE	19.4679
NFIB	PLD5	1	transfac_pro__M07863	3.67	TRUE	9.2385
NFIB	PTPRD	1	transfac_pro__M07863	3.67	TRUE	23.3471
NFIB	SPATS2L	1	transfac_pro__M07863	3.67	TRUE	8.05298
PBX3	ANKS1B	1	dbcorrdb__ESRRA__ENCSR000DYQ_1__m5	3.23	FALSE	1.65272
PBX3	APBB2	1	dbcorrdb__ESRRA__ENCSR000DYQ_1__m5	3.23	FALSE	3.8883
PBX3	B4GALT6	1	dbcorrdb__ESRRA__ENCSR000DYQ_1__m5	3.23	FALSE	2.26615
PBX3	BCAS3	1	dbcorrdb__ESRRA__ENCSR000DYQ_1__m5	3.23	FALSE	2.05599
PBX3	BICC1	1	dbcorrdb__ESRRA__ENCSR000DYQ_1__m5	3.23	FALSE	6.68755
PBX3	BICD1	1	dbcorrdb__ESRRA__ENCSR000DYQ_1__m5	3.23	FALSE	1.49752
PBX3	BNC2	1	dbcorrdb__ESRRA__ENCSR000DYQ_1__m5	3.23	FALSE	18.8268
PBX3	CACNA1B	1	dbcorrdb__ESRRA__ENCSR000DYQ_1__m5	3.23	FALSE	8.8514
PBX3	CACNA1C	1	dbcorrdb__ESRRA__ENCSR000DYQ_1__m5	3.23	FALSE	1.43022
PBX3	CACNA2D3	1	dbcorrdb__ESRRA__ENCSR000DYQ_1__m5	3.23	FALSE	4.21289
PBX3	CADPS	1	dbcorrdb__ESRRA__ENCSR000DYQ_1__m5	3.23	FALSE	2.74623
PBX3	CDH4	1	dbcorrdb__ESRRA__ENCSR000DYQ_1__m5	3.23	FALSE	7.36655
PBX3	CHD5	1	dbcorrdb__ESRRA__ENCSR000DYQ_1__m5	3.23	FALSE	2.66861
PBX3	CLEC16A	1	dbcorrdb__ESRRA__ENCSR000DYQ_1__m5	3.23	FALSE	1.00763
PBX3	CNTNAP2	1	dbcorrdb__ESRRA__ENCSR000DYQ_1__m5	3.23	FALSE	3.71794
PBX3	CREM	1	dbcorrdb__ESRRA__ENCSR000DYQ_1__m5	3.23	FALSE	2.39933
PBX3	CRISPLD2	1	dbcorrdb__ESRRA__ENCSR000DYQ_1__m5	3.23	FALSE	4.45337
PBX3	CRLF3	1	dbcorrdb__ESRRA__ENCSR000DYQ_1__m5	3.23	FALSE	0.597017
PBX3	CSTB	1	dbcorrdb__ESRRA__ENCSR000DYQ_1__m5	3.23	FALSE	3.43494
PBX3	DCUN1D3	1	dbcorrdb__ESRRA__ENCSR000DYQ_1__m5	3.23	FALSE	5.52741
PBX3	DPP6	1	dbcorrdb__ESRRA__ENCSR000DYQ_1__m5	3.23	FALSE	3.68676
PBX3	EFNB2	1	dbcorrdb__ESRRA__ENCSR000DYQ_1__m5	3.23	FALSE	1.03962
PBX3	ELAVL2	1	dbcorrdb__ESRRA__ENCSR000DYQ_1__m5	3.23	FALSE	3.1746
PBX3	EPB41	1	dbcorrdb__ESRRA__ENCSR000DYQ_1__m5	3.23	FALSE	1.30178
PBX3	FAM135B	1	dbcorrdb__ESRRA__ENCSR000DYQ_1__m5	3.23	FALSE	0.6911
PBX3	FAM171A1	1	dbcorrdb__ESRRA__ENCSR000DYQ_1__m5	3.23	FALSE	2.48413
PBX3	FBXW7	1	dbcorrdb__ESRRA__ENCSR000DYQ_1__m5	3.23	FALSE	1.50603
PBX3	FLT1	1	dbcorrdb__ESRRA__ENCSR000DYQ_1__m5	3.23	FALSE	2.24744
PBX3	FLVCR2	1	dbcorrdb__ESRRA__ENCSR000DYQ_1__m5	3.23	FALSE	2.1326
PBX3	FSTL5	1	dbcorrdb__ESRRA__ENCSR000DYQ_1__m5	3.23	FALSE	1.77352
PBX3	GAB2	1	dbcorrdb__ESRRA__ENCSR000DYQ_1__m5	3.23	FALSE	2.77983
PBX3	GADD45B	1	dbcorrdb__ESRRA__ENCSR000DYQ_1__m5	3.23	FALSE	6.8318
PBX3	GALNTL6	1	dbcorrdb__ESRRA__ENCSR000DYQ_1__m5	3.23	FALSE	2.60202
PBX3	HIRA	1	dbcorrdb__ESRRA__ENCSR000DYQ_1__m5	3.23	FALSE	8.19905
PBX3	HS3ST4	1	dbcorrdb__ESRRA__ENCSR000DYQ_1__m5	3.23	FALSE	4.47012
PBX3	HS6ST3	1	dbcorrdb__ESRRA__ENCSR000DYQ_1__m5	3.23	FALSE	1.65371
PBX3	JMY	1	dbcorrdb__ESRRA__ENCSR000DYQ_1__m5	3.23	FALSE	2.24929
PBX3	KCNK10	1	dbcorrdb__ESRRA__ENCSR000DYQ_1__m5	3.23	FALSE	1.27453
PBX3	KDM2B	1	dbcorrdb__ESRRA__ENCSR000DYQ_1__m5	3.23	FALSE	2.34802
PBX3	KIAA1841	1	dbcorrdb__ESRRA__ENCSR000DYQ_1__m5	3.23	FALSE	1.15747
PBX3	LIMCH1	1	dbcorrdb__ESRRA__ENCSR000DYQ_1__m5	3.23	FALSE	2.48652
PBX3	LPGAT1	1	dbcorrdb__ESRRA__ENCSR000DYQ_1__m5	3.23	FALSE	5.74737
PBX3	MAGI1	1	dbcorrdb__ESRRA__ENCSR000DYQ_1__m5	3.23	FALSE	5.86828
PBX3	MAST2	1	dbcorrdb__ESRRA__ENCSR000DYQ_1__m5	3.23	FALSE	2.6844
PBX3	MEIS2	1	dbcorrdb__ESRRA__ENCSR000DYQ_1__m5	3.23	FALSE	3.17684
PBX3	MSRB3	1	dbcorrdb__ESRRA__ENCSR000DYQ_1__m5	3.23	FALSE	2.32391
PBX3	NALCN	1	dbcorrdb__ESRRA__ENCSR000DYQ_1__m5	3.23	FALSE	1.35497
PBX3	NEGR1	1	dbcorrdb__ESRRA__ENCSR000DYQ_1__m5	3.23	FALSE	3.88878
PBX3	NEK10	1	dbcorrdb__ESRRA__ENCSR000DYQ_1__m5	3.23	FALSE	1.96625
PBX3	NETO2	1	dbcorrdb__ESRRA__ENCSR000DYQ_1__m5	3.23	FALSE	8.37802
PBX3	NFIB	1	dbcorrdb__ESRRA__ENCSR000DYQ_1__m5	3.23	FALSE	3.96426
PBX3	NID1	1	dbcorrdb__ESRRA__ENCSR000DYQ_1__m5	3.23	FALSE	3.31118
PBX3	NPHP4	1	dbcorrdb__ESRRA__ENCSR000DYQ_1__m5	3.23	FALSE	1.2268
PBX3	NR1D2	1	dbcorrdb__ESRRA__ENCSR000DYQ_1__m5	3.23	FALSE	1.55064
PBX3	NTM	1	dbcorrdb__ESRRA__ENCSR000DYQ_1__m5	3.23	FALSE	3.50293
PBX3	PBX3	1	dbcorrdb__ESRRA__ENCSR000DYQ_1__m5	3.23	FALSE	NA
PBX3	PID1	1	dbcorrdb__ESRRA__ENCSR000DYQ_1__m5	3.23	FALSE	1.47104
PBX3	PIP4K2A	1	dbcorrdb__ESRRA__ENCSR000DYQ_1__m5	3.23	FALSE	1.59807
PBX3	PKP4	1	dbcorrdb__ESRRA__ENCSR000DYQ_1__m5	3.23	FALSE	4.20671
PBX3	PLCL1	1	dbcorrdb__ESRRA__ENCSR000DYQ_1__m5	3.23	FALSE	0.85734
PBX3	PLXDC2	1	dbcorrdb__ESRRA__ENCSR000DYQ_1__m5	3.23	FALSE	0.929226
PBX3	PPA2	1	dbcorrdb__ESRRA__ENCSR000DYQ_1__m5	3.23	FALSE	3.05455
PBX3	PRKCA	1	dbcorrdb__ESRRA__ENCSR000DYQ_1__m5	3.23	FALSE	9.90756
PBX3	PRUNE2	1	dbcorrdb__ESRRA__ENCSR000DYQ_1__m5	3.23	FALSE	3.0823
PBX3	PSD3	1	dbcorrdb__ESRRA__ENCSR000DYQ_1__m5	3.23	FALSE	0.757517
PBX3	PTPRK	1	dbcorrdb__ESRRA__ENCSR000DYQ_1__m5	3.23	FALSE	2.51803
PBX3	PTPRN2	1	dbcorrdb__ESRRA__ENCSR000DYQ_1__m5	3.23	FALSE	5.39102
PBX3	PTPRS	1	dbcorrdb__ESRRA__ENCSR000DYQ_1__m5	3.23	FALSE	1.69378
PBX3	RBM47	1	dbcorrdb__ESRRA__ENCSR000DYQ_1__m5	3.23	FALSE	3.21849
PBX3	RBPMS	1	dbcorrdb__ESRRA__ENCSR000DYQ_1__m5	3.23	FALSE	3.00139
PBX3	RNF130	1	dbcorrdb__ESRRA__ENCSR000DYQ_1__m5	3.23	FALSE	2.42
PBX3	RPS6KA2	1	dbcorrdb__ESRRA__ENCSR000DYQ_1__m5	3.23	FALSE	4.0756
PBX3	RTN1	1	dbcorrdb__ESRRA__ENCSR000DYQ_1__m5	3.23	FALSE	2.87717
PBX3	RYR3	1	dbcorrdb__ESRRA__ENCSR000DYQ_1__m5	3.23	FALSE	1.60074
PBX3	SASH1	1	dbcorrdb__ESRRA__ENCSR000DYQ_1__m5	3.23	FALSE	1.39071
PBX3	SAT1	1	dbcorrdb__ESRRA__ENCSR000DYQ_1__m5	3.23	FALSE	1.73948
PBX3	SCMH1	1	dbcorrdb__ESRRA__ENCSR000DYQ_1__m5	3.23	FALSE	1.94847
PBX3	SGPP1	1	dbcorrdb__ESRRA__ENCSR000DYQ_1__m5	3.23	FALSE	4.31272
PBX3	SH3GLB1	1	dbcorrdb__ESRRA__ENCSR000DYQ_1__m5	3.23	FALSE	1.79116
PBX3	SHISA6	1	dbcorrdb__ESRRA__ENCSR000DYQ_1__m5	3.23	FALSE	2.53376
PBX3	SLC1A1	1	dbcorrdb__ESRRA__ENCSR000DYQ_1__m5	3.23	FALSE	0.982059
PBX3	SMURF1	1	dbcorrdb__ESRRA__ENCSR000DYQ_1__m5	3.23	FALSE	12.752
PBX3	SORCS2	1	dbcorrdb__ESRRA__ENCSR000DYQ_1__m5	3.23	FALSE	1.23803
PBX3	SSBP2	1	dbcorrdb__ESRRA__ENCSR000DYQ_1__m5	3.23	FALSE	2.23393
PBX3	SSH2	1	dbcorrdb__ESRRA__ENCSR000DYQ_1__m5	3.23	FALSE	5.56861
PBX3	STT3B	1	dbcorrdb__ESRRA__ENCSR000DYQ_1__m5	3.23	FALSE	3.21041
PBX3	SUZ12	1	dbcorrdb__ESRRA__ENCSR000DYQ_1__m5	3.23	FALSE	4.1315
PBX3	SYN2	1	dbcorrdb__ESRRA__ENCSR000DYQ_1__m5	3.23	FALSE	0.845998
PBX3	TBC1D12	1	dbcorrdb__ESRRA__ENCSR000DYQ_1__m5	3.23	FALSE	8.37484
PBX3	TEX2	1	dbcorrdb__ESRRA__ENCSR000DYQ_1__m5	3.23	FALSE	1.8452
PBX3	THRB	1	dbcorrdb__ESRRA__ENCSR000DYQ_1__m5	3.23	FALSE	3.57692
PBX3	TMEM117	1	dbcorrdb__ESRRA__ENCSR000DYQ_1__m5	3.23	FALSE	4.83018
PBX3	TMTC2	1	dbcorrdb__ESRRA__ENCSR000DYQ_1__m5	3.23	FALSE	1.75277
PBX3	UBN1	1	dbcorrdb__ESRRA__ENCSR000DYQ_1__m5	3.23	FALSE	0.934285
PBX3	ZEB1	1	dbcorrdb__ESRRA__ENCSR000DYQ_1__m5	3.23	FALSE	7.02293
PBX3	ZFHX3	1	dbcorrdb__ESRRA__ENCSR000DYQ_1__m5	3.23	FALSE	1.8998
PHF8	ACVR2A	19	transfac_pro__M09046	5.79	FALSE	8.89887
PHF8	RUNX1T1	10	transfac_pro__M09046	5.79	FALSE	14.2318
PHF8	SHROOM4	54	transfac_pro__M09046	5.79	FALSE	29.2186
PHF8	TNRC6A	45	transfac_pro__M09046	5.79	FALSE	13.5771
PHF8	WBP1	14	transfac_pro__M09046	5.79	FALSE	8.53026
PHF8	ZNF711	39	transfac_pro__M09046	5.79	FALSE	13.6645
PHF8	ATRX	36	dbcorrdb__TAF1__ENCSR000BIB_1__m1	4.99	FALSE	36.0327
PHF8	MBNL3	38	dbcorrdb__TAF1__ENCSR000BIB_1__m1	4.99	FALSE	18.9393
PHF8	USP11	32	dbcorrdb__TAF1__ENCSR000BIB_1__m1	4.99	FALSE	22.3453
PHF8	NONO	22	dbcorrdb__TAF1__ENCSR000BHO_1__m1	4.81	FALSE	12.8578
PHF8	COPS5	8	dbcorrdb__TAF1__ENCSR000BIB_1__m1	4.8	FALSE	8.17065
PHF8	CUL4B	22	dbcorrdb__TAF1__ENCSR000BIB_1__m1	4.8	FALSE	15.3488
PHF8	LGR4	5	dbcorrdb__TAF1__ENCSR000BHO_1__m1	4.53	FALSE	12.9533
PHF8	EIF4E	32	cisbp__M0018	4.32	FALSE	15.7341
PHF8	RBBP7	16	cisbp__M0018	4.32	FALSE	17.7607
PHF8	AR	15	cisbp__M0018	3.98	FALSE	42.9173
PHF8	BRWD3	8	cisbp__M0018	3.98	FALSE	35.7623
PHF8	COPB1	8	cisbp__M0018	3.98	FALSE	13.7474
PHF8	CUL2	12	cisbp__M0018	3.98	FALSE	9.09227
PHF8	GTF2E2	10	cisbp__M0018	3.98	FALSE	9.61922
PHF8	MAMLD1	12	cisbp__M0018	3.98	FALSE	18.2873
PHF8	PAK3	9	cisbp__M0018	3.98	FALSE	9.84241
PHF8	PLCL2	15	cisbp__M0018	3.98	FALSE	12.1362
PHF8	TBL1X	18	cisbp__M0018	3.98	FALSE	33.4327
PHF8	DGKK	9	cisbp__M4482	3.95	FALSE	29.8555
PHF8	NAALAD2	11	cisbp__M4482	3.95	FALSE	16.1317
PHF8	SH3BGRL	12	cisbp__M4482	3.95	FALSE	20.9645
PHF8	WDR44	39	cisbp__M4482	3.95	FALSE	22.7628
PHF8	WNK3	10	cisbp__M4482	3.95	FALSE	42.769
PHF8	CLCN5	13	transfac_pro__M09072	3.88	FALSE	32.0154
PHF8	KIAA1958	6	transfac_pro__M09072	3.88	FALSE	11.1616
PHF8	PDK3	9	transfac_pro__M09072	3.88	FALSE	16.621
PHF8	ABI1	14	dbcorrdb__POLR2A__ENCSR000EFK_1__m1	3.87	FALSE	11.0267
PHF8	ARHGAP10	3	dbcorrdb__POLR2A__ENCSR000EFK_1__m1	3.87	FALSE	8.44281
PHF8	ARHGEF17	6	dbcorrdb__POLR2A__ENCSR000EFK_1__m1	3.87	FALSE	11.7429
PHF8	ATP8B2	12	dbcorrdb__POLR2A__ENCSR000EFK_1__m1	3.87	FALSE	9.54944
PHF8	CASD1	5	dbcorrdb__POLR2A__ENCSR000EFK_1__m1	3.87	FALSE	11.2876
PHF8	DECR1	2	dbcorrdb__POLR2A__ENCSR000EFK_1__m1	3.87	FALSE	8.07037
PHF8	IKBKG	3	dbcorrdb__POLR2A__ENCSR000EFK_1__m1	3.87	FALSE	13.6839
PHF8	SECISBP2	2	dbcorrdb__POLR2A__ENCSR000EFK_1__m1	3.87	FALSE	7.7024
PHF8	CTNND1	10	dbcorrdb__POLR2A__ENCSR000FAJ_1__m1	3.67	FALSE	13.2182
PHF8	MARK1	5	dbcorrdb__POLR2A__ENCSR000FAJ_1__m1	3.67	FALSE	6.63382
PHF8	NBEAL1	3	dbcorrdb__POLR2A__ENCSR000FAJ_1__m1	3.48	FALSE	9.86424
PHF8	PFDN1	2	dbcorrdb__POLR2A__ENCSR000FAJ_1__m1	3.48	FALSE	12.2649
PHF8	PPP1R14C	4	dbcorrdb__POLR2A__ENCSR000FAJ_1__m1	3.48	FALSE	5.07022
PHF8	KLHL4	1	elemento__ATGGCGGC	3.44	FALSE	25.2988
PHF8	SYTL4	1	elemento__ATGGCGGC	3.44	FALSE	15.1674
PHF8	AKAP9	8	dbcorrdb__TAF1__ENCSR000BIB_1__m1	3.43	FALSE	2.97926
PHF8	ATF7IP	8	dbcorrdb__TAF1__ENCSR000BIB_1__m1	3.43	FALSE	1.63038
PHF8	CLK4	5	dbcorrdb__TAF1__ENCSR000BIB_1__m1	3.43	FALSE	2.00855
PHF8	DDX17	5	dbcorrdb__TAF1__ENCSR000BIB_1__m1	3.43	FALSE	7.45557
PHF8	DNAJC13	5	dbcorrdb__TAF1__ENCSR000BIB_1__m1	3.43	FALSE	3.36135
PHF8	EIF4G2	9	dbcorrdb__TAF1__ENCSR000BIB_1__m1	3.43	FALSE	2.96648
PHF8	HNRNPA2B1	7	dbcorrdb__TAF1__ENCSR000BIB_1__m1	3.43	FALSE	1.93789
PHF8	HNRNPH1	7	dbcorrdb__TAF1__ENCSR000BIB_1__m1	3.43	FALSE	1.5733
PHF8	MAP2K5	7	dbcorrdb__TAF1__ENCSR000BIB_1__m1	3.43	FALSE	1.68234
PHF8	POGZ	6	dbcorrdb__TAF1__ENCSR000BIB_1__m1	3.43	FALSE	1.1727
PHF8	PPP2R2A	7	dbcorrdb__TAF1__ENCSR000BIB_1__m1	3.43	FALSE	8.22377
PHF8	PTPN4	9	dbcorrdb__TAF1__ENCSR000BIB_1__m1	3.43	FALSE	2.633
PHF8	RAD21	6	dbcorrdb__TAF1__ENCSR000BIB_1__m1	3.43	FALSE	2.71297
PHF8	REXO1	5	dbcorrdb__TAF1__ENCSR000BIB_1__m1	3.43	FALSE	1.31497
PHF8	SAFB2	4	dbcorrdb__TAF1__ENCSR000BIB_1__m1	3.43	FALSE	5.04452
PHF8	SCMH1	7	dbcorrdb__TAF1__ENCSR000BIB_1__m1	3.43	FALSE	1.72775
PHF8	SFPQ	4	dbcorrdb__TAF1__ENCSR000BIB_1__m1	3.43	FALSE	1.38681
PHF8	SNRPN	2	dbcorrdb__TAF1__ENCSR000BIB_1__m1	3.43	FALSE	1.61601
PHF8	SREK1	1	dbcorrdb__TAF1__ENCSR000BIB_1__m1	3.43	FALSE	3.62887
PHF8	SRRM1	9	dbcorrdb__TAF1__ENCSR000BIB_1__m1	3.43	FALSE	2.42473
PHF8	SRSF2	3	dbcorrdb__TAF1__ENCSR000BIB_1__m1	3.43	FALSE	4.77377
PHF8	SRSF5	7	dbcorrdb__TAF1__ENCSR000BIB_1__m1	3.43	FALSE	2.50645
PHF8	TRA2B	6	dbcorrdb__TAF1__ENCSR000BIB_1__m1	3.43	FALSE	1.92757
PHF8	UBA1	7	dbcorrdb__TAF1__ENCSR000BIB_1__m1	3.43	FALSE	4.03725
PHF8	USP46	2	dbcorrdb__TAF1__ENCSR000BIB_1__m1	3.43	FALSE	4.64463
PHF8	USP47	8	dbcorrdb__TAF1__ENCSR000BIB_1__m1	3.43	FALSE	7.28085
PHF8	XPO1	8	dbcorrdb__TAF1__ENCSR000BIB_1__m1	3.43	FALSE	3.0756
PHF8	ZNRF2	7	dbcorrdb__TAF1__ENCSR000BIB_1__m1	3.43	FALSE	2.16088
PHF8	CLK2	42	dbcorrdb__PHF8__ENCSR000AQH_1__m2	3.42	TRUE	8.17608
PHF8	HUWE1	64	dbcorrdb__PHF8__ENCSR000AQH_1__m2	3.42	TRUE	71.5452
PHF8	PCF11	74	dbcorrdb__PHF8__ENCSR000AQH_1__m2	3.42	TRUE	13.0073
PHF8	PHF8	73	dbcorrdb__PHF8__ENCSR000AQH_1__m2	3.42	TRUE	NA
PHF8	USP9X	94	dbcorrdb__PHF8__ENCSR000AQH_1__m2	3.42	TRUE	39.1851
PHF8	ZMYM3	1	dbcorrdb__TAF1__ENCSR000BHO_1__m1	3.38	FALSE	18.8679
PHF8	AASS	1	predrem__nrMotif2348	3.34	FALSE	1.16051
PHF8	ABCD3	1	predrem__nrMotif2348	3.34	FALSE	1.82305
PHF8	ACVR1	5	predrem__nrMotif2348	3.34	FALSE	5.3408
PHF8	ADCY2	1	predrem__nrMotif2348	3.34	FALSE	3.45495
PHF8	ADD3	6	predrem__nrMotif2348	3.34	FALSE	2.18212
PHF8	AGL	1	predrem__nrMotif2348	3.34	FALSE	3.44801
PHF8	AKAP11	2	predrem__nrMotif2348	3.34	FALSE	10.7521
PHF8	ANAPC7	1	predrem__nrMotif2348	3.34	FALSE	8.59792
PHF8	AP3B1	1	predrem__nrMotif2348	3.34	FALSE	2.02789
PHF8	ARHGAP12	1	predrem__nrMotif2348	3.34	FALSE	2.11367
PHF8	ARHGAP17	2	predrem__nrMotif2348	3.34	FALSE	5.31629
PHF8	ARHGAP5	7	predrem__nrMotif2348	3.34	FALSE	3.99454
PHF8	ARID1B	4	predrem__nrMotif2348	3.34	FALSE	1.31853
PHF8	ARL15	1	predrem__nrMotif2348	3.34	FALSE	1.88706
PHF8	ATN1	5	predrem__nrMotif2348	3.34	FALSE	6.41773
PHF8	ATP11B	1	predrem__nrMotif2348	3.34	FALSE	2.72033
PHF8	ATP6V1H	1	predrem__nrMotif2348	3.34	FALSE	1.11931
PHF8	ATP8A1	5	predrem__nrMotif2348	3.34	FALSE	2.31911
PHF8	BCAR3	3	predrem__nrMotif2348	3.34	FALSE	2.64681
PHF8	BCL2L1	2	predrem__nrMotif2348	3.34	FALSE	2.26507
PHF8	BCLAF1	5	predrem__nrMotif2348	3.34	FALSE	1.43508
PHF8	BDP1	5	predrem__nrMotif2348	3.34	FALSE	1.56184
PHF8	BMPR1A	5	predrem__nrMotif2348	3.34	FALSE	2.01695
PHF8	BMPR1B	6	predrem__nrMotif2348	3.34	FALSE	3.05828
PHF8	BRSK2	3	predrem__nrMotif2348	3.34	FALSE	4.6797
PHF8	CAD	1	predrem__nrMotif2348	3.34	FALSE	1.30624
PHF8	CAPRIN2	1	predrem__nrMotif2348	3.34	FALSE	3.02664
PHF8	CASKIN2	1	predrem__nrMotif2348	3.34	FALSE	1.86197
PHF8	CCDC6	3	predrem__nrMotif2348	3.34	FALSE	3.57064
PHF8	CDC37	3	predrem__nrMotif2348	3.34	FALSE	4.00392
PHF8	CDC42BPB	1	predrem__nrMotif2348	3.34	FALSE	4.73642
PHF8	CDC42SE2	4	predrem__nrMotif2348	3.34	FALSE	2.42018
PHF8	CHD8	1	predrem__nrMotif2348	3.34	FALSE	1.23977
PHF8	CKB	2	predrem__nrMotif2348	3.34	FALSE	5.68827
PHF8	CNTNAP2	5	predrem__nrMotif2348	3.34	FALSE	1.2288
PHF8	COL27A1	1	predrem__nrMotif2348	3.34	FALSE	3.42784
PHF8	COL9A1	1	predrem__nrMotif2348	3.34	FALSE	7.08932
PHF8	COMMD3	2	predrem__nrMotif2348	3.34	FALSE	2.67623
PHF8	DCLK1	6	predrem__nrMotif2348	3.34	FALSE	5.33543
PHF8	DCLK2	3	predrem__nrMotif2348	3.34	FALSE	2.11909
PHF8	DCUN1D3	6	predrem__nrMotif2348	3.34	FALSE	2.22153
PHF8	DDR1	4	predrem__nrMotif2348	3.34	FALSE	1.49098
PHF8	DKK3	1	predrem__nrMotif2348	3.34	FALSE	1.01454
PHF8	DOCK3	1	predrem__nrMotif2348	3.34	FALSE	3.04479
PHF8	DPY19L3	3	predrem__nrMotif2348	3.34	FALSE	2.68702
PHF8	DPYSL2	3	predrem__nrMotif2348	3.34	FALSE	4.486
PHF8	DVL3	5	predrem__nrMotif2348	3.34	FALSE	6.13957
PHF8	DYNC1H1	1	predrem__nrMotif2348	3.34	FALSE	3.85248
PHF8	DYRK1A	7	predrem__nrMotif2348	3.34	FALSE	3.51373
PHF8	EHBP1	6	predrem__nrMotif2348	3.34	FALSE	1.60826
PHF8	EIF3A	1	predrem__nrMotif2348	3.34	FALSE	3.95549
PHF8	EML5	4	predrem__nrMotif2348	3.34	FALSE	9.02133
PHF8	ENPP1	1	predrem__nrMotif2348	3.34	FALSE	3.60801
PHF8	ERBB4	6	predrem__nrMotif2348	3.34	FALSE	3.53941
PHF8	FAM120A	2	predrem__nrMotif2348	3.34	FALSE	3.09553
PHF8	FBXW4	3	predrem__nrMotif2348	3.34	FALSE	4.50905
PHF8	FCHSD2	1	predrem__nrMotif2348	3.34	FALSE	5.92519
PHF8	FHOD3	3	predrem__nrMotif2348	3.34	FALSE	3.05197
PHF8	FNBP1L	4	predrem__nrMotif2348	3.34	FALSE	1.62672
PHF8	FOS	3	predrem__nrMotif2348	3.34	FALSE	3.60852
PHF8	FRYL	3	predrem__nrMotif2348	3.34	FALSE	3.42041
PHF8	FUBP1	1	predrem__nrMotif2348	3.34	FALSE	1.6818
PHF8	GAB3	3	predrem__nrMotif2348	3.34	FALSE	17.68
PHF8	GADD45B	1	predrem__nrMotif2348	3.34	FALSE	2.62052
PHF8	GALNT2	1	predrem__nrMotif2348	3.34	FALSE	3.20649
PHF8	GATA4	5	predrem__nrMotif2348	3.34	FALSE	4.66825
PHF8	GNE	1	predrem__nrMotif2348	3.34	FALSE	4.07365
PHF8	GNPTAB	2	predrem__nrMotif2348	3.34	FALSE	5.58608
PHF8	GOLGA5	1	predrem__nrMotif2348	3.34	FALSE	1.69734
PHF8	GSG1L	1	predrem__nrMotif2348	3.34	FALSE	4.71163
PHF8	GTF2I	2	predrem__nrMotif2348	3.34	FALSE	5.45382
PHF8	HELZ	1	predrem__nrMotif2348	3.34	FALSE	2.56646
PHF8	HIVEP1	6	predrem__nrMotif2348	3.34	FALSE	3.33033
PHF8	HNRNPC	5	predrem__nrMotif2348	3.34	FALSE	6.58139
PHF8	INPP5A	1	predrem__nrMotif2348	3.34	FALSE	1.88177
PHF8	INTS3	1	predrem__nrMotif2348	3.34	FALSE	3.75123
PHF8	ITFG1	1	predrem__nrMotif2348	3.34	FALSE	3.8547
PHF8	ITGB8	1	predrem__nrMotif2348	3.34	FALSE	5.78021
PHF8	ITPR1	3	predrem__nrMotif2348	3.34	FALSE	5.51839
PHF8	IVNS1ABP	6	predrem__nrMotif2348	3.34	FALSE	1.07428
PHF8	KANK1	4	predrem__nrMotif2348	3.34	FALSE	6.6951
PHF8	KCNH2	2	predrem__nrMotif2348	3.34	FALSE	2.83579
PHF8	KIAA0895L	1	predrem__nrMotif2348	3.34	FALSE	2.67267
PHF8	KIF5B	3	predrem__nrMotif2348	3.34	FALSE	6.21469
PHF8	KLHDC2	5	predrem__nrMotif2348	3.34	FALSE	0.962466
PHF8	LPAR2	1	predrem__nrMotif2348	3.34	FALSE	2.52652
PHF8	LRCH1	5	predrem__nrMotif2348	3.34	FALSE	4.87268
PHF8	LTBP3	1	predrem__nrMotif2348	3.34	FALSE	2.8847
PHF8	MALT1	1	predrem__nrMotif2348	3.34	FALSE	4.83991
PHF8	MAP4K4	1	predrem__nrMotif2348	3.34	FALSE	1.16033
PHF8	MARK4	1	predrem__nrMotif2348	3.34	FALSE	4.13191
PHF8	MDH1	1	predrem__nrMotif2348	3.34	FALSE	6.92547
PHF8	MEF2C	2	predrem__nrMotif2348	3.34	FALSE	4.28359
PHF8	MKLN1	5	predrem__nrMotif2348	3.34	FALSE	8.10393
PHF8	MLLT6	2	predrem__nrMotif2348	3.34	FALSE	4.80618
PHF8	MON2	1	predrem__nrMotif2348	3.34	FALSE	5.01344
PHF8	MSL1	6	predrem__nrMotif2348	3.34	FALSE	1.41937
PHF8	MYRIP	4	predrem__nrMotif2348	3.34	FALSE	3.94296
PHF8	NAV1	1	predrem__nrMotif2348	3.34	FALSE	1.72751
PHF8	NCOA2	6	predrem__nrMotif2348	3.34	FALSE	4.61585
PHF8	NFIX	5	predrem__nrMotif2348	3.34	FALSE	2.11104
PHF8	NKD2	1	predrem__nrMotif2348	3.34	FALSE	2.03207
PHF8	NOTCH2	5	predrem__nrMotif2348	3.34	FALSE	1.53095
PHF8	NRCAM	5	predrem__nrMotif2348	3.34	FALSE	4.67209
PHF8	NRG1	6	predrem__nrMotif2348	3.34	FALSE	1.55121
PHF8	OCRL	1	predrem__nrMotif2348	3.34	FALSE	16.1762
PHF8	ORC4	2	predrem__nrMotif2348	3.34	FALSE	2.08021
PHF8	PDCD6IP	1	predrem__nrMotif2348	3.34	FALSE	4.6953
PHF8	PDE4D	4	predrem__nrMotif2348	3.34	FALSE	6.55556
PHF8	PEX5L	3	predrem__nrMotif2348	3.34	FALSE	2.01753
PHF8	PHKA2	1	predrem__nrMotif2348	3.34	FALSE	17.4904
PHF8	PHKB	1	predrem__nrMotif2348	3.34	FALSE	2.09714
PHF8	PKD2	1	predrem__nrMotif2348	3.34	FALSE	5.02824
PHF8	PPM1L	6	predrem__nrMotif2348	3.34	FALSE	1.81585
PHF8	PRICKLE1	5	predrem__nrMotif2348	3.34	FALSE	1.76784
PHF8	PRKCE	4	predrem__nrMotif2348	3.34	FALSE	2.8374
PHF8	PRUNE2	2	predrem__nrMotif2348	3.34	FALSE	3.58296
PHF8	PSME4	3	predrem__nrMotif2348	3.34	FALSE	2.59889
PHF8	PTCH2	1	predrem__nrMotif2348	3.34	FALSE	2.06125
PHF8	PXK	1	predrem__nrMotif2348	3.34	FALSE	4.56345
PHF8	RAB3GAP2	1	predrem__nrMotif2348	3.34	FALSE	1.93465
PHF8	RAB6A	6	predrem__nrMotif2348	3.34	FALSE	9.49855
PHF8	RAD23B	2	predrem__nrMotif2348	3.34	FALSE	6.05972
PHF8	RAPGEF5	4	predrem__nrMotif2348	3.34	FALSE	1.82868
PHF8	RB1	1	predrem__nrMotif2348	3.34	FALSE	3.83055
PHF8	RBM26	1	predrem__nrMotif2348	3.34	FALSE	1.254
PHF8	RING1	4	predrem__nrMotif2348	3.34	FALSE	4.77406
PHF8	RNF2	7	predrem__nrMotif2348	3.34	FALSE	5.18826
PHF8	ROBO2	2	predrem__nrMotif2348	3.34	FALSE	2.42402
PHF8	RUFY3	4	predrem__nrMotif2348	3.34	FALSE	1.19003
PHF8	RUSC1	1	predrem__nrMotif2348	3.34	FALSE	4.63347
PHF8	SENP6	6	predrem__nrMotif2348	3.34	FALSE	1.85138
PHF8	SETD3	6	predrem__nrMotif2348	3.34	FALSE	6.95404
PHF8	SF1	3	predrem__nrMotif2348	3.34	FALSE	5.82328
PHF8	SFSWAP	2	predrem__nrMotif2348	3.34	FALSE	3.09528
PHF8	SGIP1	1	predrem__nrMotif2348	3.34	FALSE	2.33404
PHF8	SIN3B	1	predrem__nrMotif2348	3.34	FALSE	1.72019
PHF8	SLC19A2	4	predrem__nrMotif2348	3.34	FALSE	2.86031
PHF8	SLC22A17	1	predrem__nrMotif2348	3.34	FALSE	2.59768
PHF8	SLC4A2	2	predrem__nrMotif2348	3.34	FALSE	5.19255
PHF8	SLC4A3	2	predrem__nrMotif2348	3.34	FALSE	2.37013
PHF8	SLK	3	predrem__nrMotif2348	3.34	FALSE	4.27702
PHF8	SMARCA5	4	predrem__nrMotif2348	3.34	FALSE	1.61845
PHF8	SORL1	2	predrem__nrMotif2348	3.34	FALSE	2.00142
PHF8	SOS1	5	predrem__nrMotif2348	3.34	FALSE	1.25678
PHF8	SOS2	3	predrem__nrMotif2348	3.34	FALSE	8.87247
PHF8	SPTAN1	4	predrem__nrMotif2348	3.34	FALSE	5.99707
PHF8	SRC	4	predrem__nrMotif2348	3.34	FALSE	1.12212
PHF8	SRGAP1	2	predrem__nrMotif2348	3.34	FALSE	6.59099
PHF8	SRSF1	1	predrem__nrMotif2348	3.34	FALSE	3.49076
PHF8	STK11IP	1	predrem__nrMotif2348	3.34	FALSE	1.0135
PHF8	SUSD1	1	predrem__nrMotif2348	3.34	FALSE	2.35566
PHF8	TACC1	1	predrem__nrMotif2348	3.34	FALSE	9.67868
PHF8	TBPL1	3	predrem__nrMotif2348	3.34	FALSE	2.31113
PHF8	THRAP3	1	predrem__nrMotif2348	3.34	FALSE	1.5555
PHF8	TIA1	5	predrem__nrMotif2348	3.34	FALSE	1.5449
PHF8	TNK2	4	predrem__nrMotif2348	3.34	FALSE	3.68832
PHF8	TOP2B	2	predrem__nrMotif2348	3.34	FALSE	1.9475
PHF8	TOX	6	predrem__nrMotif2348	3.34	FALSE	1.15344
PHF8	TRHDE	8	predrem__nrMotif2348	3.34	FALSE	7.2627
PHF8	TSPYL2	1	predrem__nrMotif2348	3.34	FALSE	17.6685
PHF8	TTC14	1	predrem__nrMotif2348	3.34	FALSE	4.34694
PHF8	TTC39C	1	predrem__nrMotif2348	3.34	FALSE	1.39861
PHF8	UBE2E2	4	predrem__nrMotif2348	3.34	FALSE	4.89202
PHF8	UBE2E3	4	predrem__nrMotif2348	3.34	FALSE	4.23092
PHF8	UBR4	1	predrem__nrMotif2348	3.34	FALSE	3.68814
PHF8	USF2	6	predrem__nrMotif2348	3.34	FALSE	3.32954
PHF8	USP13	1	predrem__nrMotif2348	3.34	FALSE	3.92772
PHF8	USP15	3	predrem__nrMotif2348	3.34	FALSE	2.71073
PHF8	VEZT	1	predrem__nrMotif2348	3.34	FALSE	4.40383
PHF8	VPS13C	1	predrem__nrMotif2348	3.34	FALSE	2.10539
PHF8	WAC	5	predrem__nrMotif2348	3.34	FALSE	3.59126
PHF8	WDFY3	4	predrem__nrMotif2348	3.34	FALSE	5.18601
PHF8	WRN	6	predrem__nrMotif2348	3.34	FALSE	6.67327
PHF8	WT1	1	predrem__nrMotif2348	3.34	FALSE	2.31909
PHF8	WWP1	1	predrem__nrMotif2348	3.34	FALSE	7.95131
PHF8	WWTR1	1	predrem__nrMotif2348	3.34	FALSE	3.17521
PHF8	XPO6	1	predrem__nrMotif2348	3.34	FALSE	7.57795
PHF8	YTHDF3	7	predrem__nrMotif2348	3.34	FALSE	5.2785
PHF8	ZDHHC14	4	predrem__nrMotif2348	3.34	FALSE	1.45913
PHF8	ZFAND6	3	predrem__nrMotif2348	3.34	FALSE	6.44537
PHF8	ZFPM2	3	predrem__nrMotif2348	3.34	FALSE	2.51137
PHF8	ZFYVE9	3	predrem__nrMotif2348	3.34	FALSE	1.97482
PHF8	ZNF181	1	predrem__nrMotif2348	3.34	FALSE	1.97472
PHF8	ZNF827	7	predrem__nrMotif2348	3.34	FALSE	2.58849
PHF8	ZNRF3	4	predrem__nrMotif2348	3.34	FALSE	0.99461
PHF8	BBX	6	dbcorrdb__TAF1__ENCSR000BHO_1__m1	3.26	FALSE	1.65694
PHF8	CYHR1	5	dbcorrdb__TAF1__ENCSR000BHO_1__m1	3.26	FALSE	4.98596
PHF8	EVI5	5	dbcorrdb__TAF1__ENCSR000BHO_1__m1	3.26	FALSE	2.15062
PHF8	INTU	2	dbcorrdb__TAF1__ENCSR000BHO_1__m1	3.26	FALSE	3.07051
PHF8	PTBP2	4	dbcorrdb__TAF1__ENCSR000BHO_1__m1	3.26	FALSE	0.915689
PHF8	PTPRC	4	dbcorrdb__TAF1__ENCSR000BHO_1__m1	3.26	FALSE	2.29206
PHF8	RAF1	2	dbcorrdb__TAF1__ENCSR000BHO_1__m1	3.26	FALSE	1.80568
PHF8	RBBP6	5	dbcorrdb__TAF1__ENCSR000BHO_1__m1	3.26	FALSE	1.55396
PHF8	RBM5	3	dbcorrdb__TAF1__ENCSR000BHO_1__m1	3.26	FALSE	2.08078
PHF8	RIC8B	4	dbcorrdb__TAF1__ENCSR000BHO_1__m1	3.26	FALSE	1.057
PHF8	SLAIN1	2	dbcorrdb__TAF1__ENCSR000BHO_1__m1	3.26	FALSE	6.22613
PHF8	SRSF6	1	dbcorrdb__TAF1__ENCSR000BHO_1__m1	3.26	FALSE	6.60975
PHF8	TCF4	6	dbcorrdb__TAF1__ENCSR000BHO_1__m1	3.26	FALSE	2.58105
PHF8	ACIN1	1	transfac_pro__M09046	3.19	FALSE	6.01009
PHF8	AHCYL1	2	transfac_pro__M09046	3.19	FALSE	2.31701
PHF8	ANK3	1	transfac_pro__M09046	3.19	FALSE	3.95145
PHF8	ARID5B	4	transfac_pro__M09046	3.19	FALSE	0.9046
PHF8	ASCC2	4	transfac_pro__M09046	3.19	FALSE	7.44962
PHF8	ATP2B4	2	transfac_pro__M09046	3.19	FALSE	4.43741
PHF8	CARM1	3	transfac_pro__M09046	3.19	FALSE	1.6552
PHF8	CBLB	3	transfac_pro__M09046	3.19	FALSE	1.92688
PHF8	CITED1	3	transfac_pro__M09046	3.19	FALSE	0.885299
PHF8	CLEC16A	4	transfac_pro__M09046	3.19	FALSE	2.0468
PHF8	CNOT4	2	transfac_pro__M09046	3.19	FALSE	6.37437
PHF8	CPSF6	4	transfac_pro__M09046	3.19	FALSE	7.90203
PHF8	CRY1	2	transfac_pro__M09046	3.19	FALSE	1.3659
PHF8	DCP1A	2	transfac_pro__M09046	3.19	FALSE	3.55278
PHF8	DDX42	5	transfac_pro__M09046	3.19	FALSE	1.08743
PHF8	DPF3	1	transfac_pro__M09046	3.19	FALSE	7.27331
PHF8	DST	1	transfac_pro__M09046	3.19	FALSE	2.7551
PHF8	DTNA	3	transfac_pro__M09046	3.19	FALSE	2.57358
PHF8	EXOC6	1	transfac_pro__M09046	3.19	FALSE	1.0731
PHF8	FAM20C	3	transfac_pro__M09046	3.19	FALSE	4.36502
PHF8	FHL1	2	transfac_pro__M09046	3.19	FALSE	3.77005
PHF8	GGNBP2	4	transfac_pro__M09046	3.19	FALSE	2.87763
PHF8	GIGYF2	2	transfac_pro__M09046	3.19	FALSE	4.11294
PHF8	HMG20A	3	transfac_pro__M09046	3.19	FALSE	5.88814
PHF8	ITPR3	3	transfac_pro__M09046	3.19	FALSE	5.66026
PHF8	JAKMIP1	4	transfac_pro__M09046	3.19	FALSE	1.32977
PHF8	KCNIP1	2	transfac_pro__M09046	3.19	FALSE	5.35411
PHF8	KIF5C	4	transfac_pro__M09046	3.19	FALSE	8.1771
PHF8	LUC7L	3	transfac_pro__M09046	3.19	FALSE	3.10809
PHF8	MAN1A2	3	transfac_pro__M09046	3.19	FALSE	2.23199
PHF8	MBOAT2	3	transfac_pro__M09046	3.19	FALSE	2.17869
PHF8	MDGA1	4	transfac_pro__M09046	3.19	FALSE	1.56381
PHF8	MID2	4	transfac_pro__M09046	3.19	FALSE	1.76475
PHF8	MYO6	3	transfac_pro__M09046	3.19	FALSE	2.55068
PHF8	NAA35	4	transfac_pro__M09046	3.19	FALSE	7.38671
PHF8	NCOA3	6	transfac_pro__M09046	3.19	FALSE	7.05462
PHF8	NTNG2	6	transfac_pro__M09046	3.19	FALSE	2.43941
PHF8	PABPC4	4	transfac_pro__M09046	3.19	FALSE	3.74376
PHF8	PDGFC	2	transfac_pro__M09046	3.19	FALSE	2.68436
PHF8	PHF20	2	transfac_pro__M09046	3.19	FALSE	0.748285
PHF8	PHF20L1	5	transfac_pro__M09046	3.19	FALSE	4.66459
PHF8	PHTF2	5	transfac_pro__M09046	3.19	FALSE	6.90732
PHF8	PIKFYVE	2	transfac_pro__M09046	3.19	FALSE	1.21004
PHF8	PTPN14	3	transfac_pro__M09046	3.19	FALSE	5.4358
PHF8	RBM33	1	transfac_pro__M09046	3.19	FALSE	3.78323
PHF8	REV3L	5	transfac_pro__M09046	3.19	FALSE	4.76283
PHF8	RGS6	2	transfac_pro__M09046	3.19	FALSE	9.14211
PHF8	RPRD2	5	transfac_pro__M09046	3.19	FALSE	10.2477
PHF8	RRAS2	3	transfac_pro__M09046	3.19	FALSE	1.59512
PHF8	RWDD3	3	transfac_pro__M09046	3.19	FALSE	3.37089
PHF8	SMYD3	1	transfac_pro__M09046	3.19	FALSE	2.98672
PHF8	STAM	3	transfac_pro__M09046	3.19	FALSE	2.92685
PHF8	STARD9	4	transfac_pro__M09046	3.19	FALSE	5.67206
PHF8	SULF1	4	transfac_pro__M09046	3.19	FALSE	2.44676
PHF8	UBAP2L	4	transfac_pro__M09046	3.19	FALSE	1.26612
PHF8	XPR1	5	transfac_pro__M09046	3.19	FALSE	4.36953
PHF8	ZBTB40	3	transfac_pro__M09046	3.19	FALSE	2.10144
PHF8	AP2B1	3	cisbp__M0018	3.18	FALSE	6.31033
PHF8	CAND1	3	cisbp__M0018	3.18	FALSE	3.73019
PHF8	CEP120	1	cisbp__M0018	3.18	FALSE	1.4931
PHF8	CSRNP3	1	cisbp__M0018	3.18	FALSE	1.40656
PHF8	DSTN	1	cisbp__M0018	3.18	FALSE	2.33145
PHF8	EPB41L2	1	cisbp__M0018	3.18	FALSE	1.31029
PHF8	FAT1	3	cisbp__M0018	3.18	FALSE	2.45142
PHF8	FYN	2	cisbp__M0018	3.18	FALSE	1.6816
PHF8	ITCH	3	cisbp__M0018	3.18	FALSE	2.18442
PHF8	KIAA1217	2	cisbp__M0018	3.18	FALSE	4.04179
PHF8	MME	2	cisbp__M0018	3.18	FALSE	9.52891
PHF8	NLK	4	cisbp__M0018	3.18	FALSE	6.43452
PHF8	PBRM1	1	cisbp__M0018	3.18	FALSE	2.14392
PHF8	PLAGL1	1	cisbp__M0018	3.18	FALSE	3.6485
PHF8	PLEKHG1	2	cisbp__M0018	3.18	FALSE	2.28968
PHF8	PPP1R9A	3	cisbp__M0018	3.18	FALSE	3.22412
PHF8	SYN3	1	cisbp__M0018	3.18	FALSE	2.94678
PHF8	ZYG11B	1	cisbp__M0018	3.18	FALSE	8.1462
PHF8	COL4A5	2	cisbp__M4482	3.17	FALSE	8.93296
PHF8	LAMB2	2	cisbp__M4482	3.17	FALSE	4.08996
PHF8	MCF2	2	cisbp__M4482	3.17	FALSE	8.08288
PHF8	P4HTM	3	cisbp__M4482	3.17	FALSE	8.54386
PHF8	ARHGAP18	1	transfac_pro__M09053	3.14	FALSE	1.85429
PHF8	ATAT1	1	transfac_pro__M09053	3.14	FALSE	4.35693
PHF8	CDH23	2	transfac_pro__M09053	3.14	FALSE	3.11035
PHF8	CDK9	2	transfac_pro__M09053	3.14	FALSE	3.04265
PHF8	FGFR1OP2	1	transfac_pro__M09053	3.14	FALSE	6.79322
PHF8	GAS2	1	transfac_pro__M09053	3.14	FALSE	2.58369
PHF8	KIF13B	1	transfac_pro__M09053	3.14	FALSE	3.64945
PHF8	KTN1	1	transfac_pro__M09053	3.14	FALSE	3.07318
PHF8	MAP3K1	2	transfac_pro__M09053	3.14	FALSE	2.32843
PHF8	MYO9A	1	transfac_pro__M09053	3.14	FALSE	1.07629
PHF8	OSBP	2	transfac_pro__M09053	3.14	FALSE	7.25217
PHF8	PLEKHH1	1	transfac_pro__M09053	3.14	FALSE	1.47645
PHF8	PTK7	2	transfac_pro__M09053	3.14	FALSE	1.86909
PHF8	SDK2	2	transfac_pro__M09053	3.14	FALSE	3.22451
PHF8	SMAD4	2	transfac_pro__M09053	3.14	FALSE	2.49997
PHF8	SON	2	transfac_pro__M09053	3.14	FALSE	1.41483
PHF8	SPEG	2	transfac_pro__M09053	3.14	FALSE	2.13259
PHF8	TRRAP	1	transfac_pro__M09053	3.14	FALSE	4.96217
PHF8	TUBA1A	2	transfac_pro__M09053	3.14	FALSE	2.86911
PHF8	USP48	1	transfac_pro__M09053	3.14	FALSE	4.37449
PHF8	VPS39	2	transfac_pro__M09053	3.14	FALSE	4.42274
PHF8	WSB1	2	transfac_pro__M09053	3.14	FALSE	2.90342
PHF8	RANGAP1	22	dbcorrdb__PHF8__ENCSR000AQH_1__m2	3.09	TRUE	10.1795
PHF8	TSC1	28	dbcorrdb__PHF8__ENCSR000AQH_1__m2	3.09	TRUE	9.04921
PHF8	DDX3X	1	elemento__ATGGCGGC	3.04	FALSE	3.74469
PHF8	USP37	1	elemento__ATGGCGGC	3.04	FALSE	6.44194
PHF8	KDM6A	64	dbcorrdb__PHF8__ENCSR000AQH_1__m2	3.03	TRUE	32.6899
PHF8	NHS	66	dbcorrdb__PHF8__ENCSR000AQH_1__m2	3.03	TRUE	27.4946
PHF8	SLCO1A2	1	cisbp__M4603	3.03	FALSE	7.05936
PHF8	TAB3	55	dbcorrdb__PHF8__ENCSR000AQH_1__m2	3.03	TRUE	14.417
PHF8	TARS2	1	cisbp__M4603	3.03	FALSE	5.55354
PHF8	ARHGEF3	1	transfac_pro__M09082	3	FALSE	9.09305
PHF8	REPS1	1	transfac_pro__M09082	3	FALSE	1.16618
RAD21	ARHGAP5	6	predrem__nrMotif2348	5.39	FALSE	13.4216
RAD21	CDK9	3	predrem__nrMotif2348	5.39	FALSE	14.6642
RAD21	DCLK1	9	predrem__nrMotif2348	5.39	FALSE	16.5354
RAD21	DDX42	1	predrem__nrMotif2348	5.39	FALSE	10.8719
RAD21	LRP12	9	predrem__nrMotif2348	5.39	FALSE	19.1195
RAD21	NRG1	9	predrem__nrMotif2348	5.39	FALSE	12.3611
RAD21	PHF20L1	2	predrem__nrMotif2348	5.39	FALSE	12.3223
RAD21	PPP2R2A	11	predrem__nrMotif2348	5.39	FALSE	15.0566
RAD21	RAB6A	19	predrem__nrMotif2348	5.39	FALSE	15.866
RAD21	RAD21	5	predrem__nrMotif2348	5.39	FALSE	NA
RAD21	RBBP6	3	predrem__nrMotif2348	5.39	FALSE	12.9675
RAD21	REV3L	1	predrem__nrMotif2348	5.39	FALSE	10.706
RAD21	SENP6	3	predrem__nrMotif2348	5.39	FALSE	7.91868
RAD21	USP9X	4	predrem__nrMotif2348	5.39	FALSE	11.2672
RAD21	WRN	10	predrem__nrMotif2348	5.39	FALSE	17.0174
RAD21	ZFPM2	11	predrem__nrMotif2348	5.39	FALSE	30.3809
RAD21	DCLK2	10	predrem__nrMotif2348	5.27	FALSE	11.7226
RAD21	FOS	9	predrem__nrMotif2348	5.27	FALSE	22.9309
RAD21	GTF2E2	2	predrem__nrMotif2348	5.27	FALSE	13.9611
RAD21	ITCH	6	predrem__nrMotif2348	5.27	FALSE	13.056
RAD21	LRCH1	3	predrem__nrMotif2348	5.27	FALSE	15.9032
RAD21	NCOA2	15	predrem__nrMotif2348	5.27	FALSE	26.4926
RAD21	PTK7	16	predrem__nrMotif2348	5.27	FALSE	13.81
RAD21	RGS6	5	predrem__nrMotif2348	5.27	FALSE	20.1915
RAD21	TNRC6A	8	predrem__nrMotif2348	5.27	FALSE	12.4211
RAD21	TRHDE	2	predrem__nrMotif2348	5.27	FALSE	14.9717
RAD21	COL27A1	5	predrem__nrMotif2348	4.25	FALSE	15.2409
RAD21	GNPTAB	2	predrem__nrMotif2348	4.25	FALSE	14.6708
RAD21	RUNX1T1	10	predrem__nrMotif2348	4.25	FALSE	28.5081
RAD21	THRAP3	6	predrem__nrMotif2348	4.25	FALSE	11.544
RAD21	WT1	2	predrem__nrMotif2348	4.25	FALSE	12.0551
RAD21	WWP1	14	predrem__nrMotif2348	4.25	FALSE	12.6533
RAD21	AMHR2	11	dbcorrdb__ZNF384__ENCSR000DYP_1__m1	4.09	FALSE	13.1149
RAD21	MAP7D3	4	dbcorrdb__ZNF384__ENCSR000DYP_1__m1	4.09	FALSE	12.5448
RAD21	WDR59	3	dbcorrdb__ZNF384__ENCSR000DYP_1__m1	4.09	FALSE	14.035
RAD21	ZNF395	4	dbcorrdb__ZNF384__ENCSR000DYP_1__m1	4.09	FALSE	10.7764
RAD21	CLTC	5	dbcorrdb__MAZ__ENCSR000EDN_1__m1	3.8	FALSE	20.3062
RAD21	RSRC2	3	dbcorrdb__MAZ__ENCSR000DZA_1__m1	3.77	FALSE	14.5613
RAD21	ATP2B4	2	dbcorrdb__MAZ__ENCSR000EDN_1__m1	3.6	FALSE	13.9131
RAD21	KIF5C	1	dbcorrdb__MAZ__ENCSR000EDN_1__m1	3.6	FALSE	11.9731
RAD21	EML5	2	dbcorrdb__SREBF2__ENCSR000EZO_1__m1	3.42	FALSE	8.09624
RAD21	LTBP3	2	dbcorrdb__SREBF2__ENCSR000EZO_1__m1	3.42	FALSE	9.5986
RAD21	PIK3R1	1	dbcorrdb__SREBF2__ENCSR000EZO_1__m1	3.42	FALSE	8.36733
RAD21	RANGAP1	1	dbcorrdb__SREBF2__ENCSR000EZO_1__m1	3.42	FALSE	9.2286
RAD21	SPATA18	4	dbcorrdb__SREBF2__ENCSR000EZO_1__m1	3.42	FALSE	12.7867
RAD21	MBOAT2	2	dbcorrdb__MAZ__ENCSR000EFF_1__m1	3.4	FALSE	11.8428
RAD21	ABCD3	1	predrem__nrMotif2348	3.18	FALSE	2.95105
RAD21	ACVR1	1	predrem__nrMotif2348	3.18	FALSE	6.1278
RAD21	ACVR2A	1	predrem__nrMotif2348	3.18	FALSE	5.56899
RAD21	ADD3	1	predrem__nrMotif2348	3.18	FALSE	4.21044
RAD21	AGL	1	predrem__nrMotif2348	3.18	FALSE	2.08139
RAD21	AKAP11	1	predrem__nrMotif2348	3.18	FALSE	2.64326
RAD21	ALDH1A2	1	predrem__nrMotif2348	3.18	FALSE	4.41018
RAD21	ANAPC7	1	predrem__nrMotif2348	3.18	FALSE	9.52461
RAD21	AP3B1	1	predrem__nrMotif2348	3.18	FALSE	1.0605
RAD21	APPBP2	1	predrem__nrMotif2348	3.18	FALSE	5.58689
RAD21	ARHGAP12	1	predrem__nrMotif2348	3.18	FALSE	1.41049
RAD21	ARHGAP17	1	predrem__nrMotif2348	3.18	FALSE	4.24923
RAD21	ARHGEF17	1	predrem__nrMotif2348	3.18	FALSE	10.0353
RAD21	ARHGEF3	1	predrem__nrMotif2348	3.18	FALSE	2.31804
RAD21	ARID1B	1	predrem__nrMotif2348	3.18	FALSE	3.13391
RAD21	ARL15	1	predrem__nrMotif2348	3.18	FALSE	1.2503
RAD21	ARNTL	1	predrem__nrMotif2348	3.18	FALSE	1.6697
RAD21	ATP11B	1	predrem__nrMotif2348	3.18	FALSE	1.50844
RAD21	ATP6V1H	1	predrem__nrMotif2348	3.18	FALSE	1.83487
RAD21	ATP8A1	1	predrem__nrMotif2348	3.18	FALSE	6.17143
RAD21	ATP8B2	1	predrem__nrMotif2348	3.18	FALSE	2.37424
RAD21	BCAP29	1	predrem__nrMotif2348	3.18	FALSE	8.33187
RAD21	BCAR3	1	predrem__nrMotif2348	3.18	FALSE	1.93666
RAD21	BCL2L1	1	predrem__nrMotif2348	3.18	FALSE	1.17405
RAD21	BCLAF1	1	predrem__nrMotif2348	3.18	FALSE	1.387
RAD21	BDP1	1	predrem__nrMotif2348	3.18	FALSE	0.762461
RAD21	BMPR1B	1	predrem__nrMotif2348	3.18	FALSE	1.77363
RAD21	BRSK2	1	predrem__nrMotif2348	3.18	FALSE	4.88899
RAD21	CAD	1	predrem__nrMotif2348	3.18	FALSE	10.0734
RAD21	CAPRIN2	1	predrem__nrMotif2348	3.18	FALSE	12.7528
RAD21	CARS2	1	predrem__nrMotif2348	3.18	FALSE	5.43306
RAD21	CASD1	1	predrem__nrMotif2348	3.18	FALSE	5.24118
RAD21	CASKIN2	1	predrem__nrMotif2348	3.18	FALSE	2.15772
RAD21	CCDC6	1	predrem__nrMotif2348	3.18	FALSE	3.88997
RAD21	CDC37	1	predrem__nrMotif2348	3.18	FALSE	3.55455
RAD21	CDC42BPB	1	predrem__nrMotif2348	3.18	FALSE	5.32887
RAD21	CDC42SE2	1	predrem__nrMotif2348	3.18	FALSE	3.00098
RAD21	CDH2	1	predrem__nrMotif2348	3.18	FALSE	3.88705
RAD21	CDK8	1	predrem__nrMotif2348	3.18	FALSE	2.1246
RAD21	CEP350	1	predrem__nrMotif2348	3.18	FALSE	2.2431
RAD21	CHD8	1	predrem__nrMotif2348	3.18	FALSE	5.05627
RAD21	CIRBP	1	predrem__nrMotif2348	3.18	FALSE	1.07873
RAD21	CLCN5	1	predrem__nrMotif2348	3.18	FALSE	7.85816
RAD21	CLK4	1	predrem__nrMotif2348	3.18	FALSE	3.45962
RAD21	CMIP	1	predrem__nrMotif2348	3.18	FALSE	1.92926
RAD21	COL9A1	1	predrem__nrMotif2348	3.18	FALSE	5.28077
RAD21	COMMD3	1	predrem__nrMotif2348	3.18	FALSE	0.90957
RAD21	CRTC3	1	predrem__nrMotif2348	3.18	FALSE	3.20079
RAD21	CTDSPL2	1	predrem__nrMotif2348	3.18	FALSE	3.92681
RAD21	CTNNAL1	1	predrem__nrMotif2348	3.18	FALSE	7.06935
RAD21	CUL2	1	predrem__nrMotif2348	3.18	FALSE	3.31683
RAD21	CUL4B	1	predrem__nrMotif2348	3.18	FALSE	1.10336
RAD21	DCUN1D3	1	predrem__nrMotif2348	3.18	FALSE	4.15011
RAD21	DDX17	1	predrem__nrMotif2348	3.18	FALSE	5.79343
RAD21	DKK3	1	predrem__nrMotif2348	3.18	FALSE	8.9391
RAD21	DMXL1	1	predrem__nrMotif2348	3.18	FALSE	4.25985
RAD21	DNM3	1	predrem__nrMotif2348	3.18	FALSE	2.62785
RAD21	DPY19L3	1	predrem__nrMotif2348	3.18	FALSE	2.96703
RAD21	DPYSL2	1	predrem__nrMotif2348	3.18	FALSE	4.72363
RAD21	DVL3	1	predrem__nrMotif2348	3.18	FALSE	2.20597
RAD21	DYNC1H1	1	predrem__nrMotif2348	3.18	FALSE	3.62301
RAD21	DYRK1A	1	predrem__nrMotif2348	3.18	FALSE	6.04856
RAD21	EFNB2	1	predrem__nrMotif2348	3.18	FALSE	3.59842
RAD21	EHBP1	1	predrem__nrMotif2348	3.18	FALSE	2.49686
RAD21	EIF3A	1	predrem__nrMotif2348	3.18	FALSE	5.37441
RAD21	EIF4EBP1	1	predrem__nrMotif2348	3.18	FALSE	3.90465
RAD21	EML4	1	predrem__nrMotif2348	3.18	FALSE	2.63007
RAD21	ENPP1	1	predrem__nrMotif2348	3.18	FALSE	5.4899
RAD21	ERBB4	1	predrem__nrMotif2348	3.18	FALSE	1.28858
RAD21	EXOC2	1	predrem__nrMotif2348	3.18	FALSE	2.08549
RAD21	FAM120A	1	predrem__nrMotif2348	3.18	FALSE	2.87942
RAD21	FAM20C	1	predrem__nrMotif2348	3.18	FALSE	1.46164
RAD21	FAM78B	1	predrem__nrMotif2348	3.18	FALSE	2.09355
RAD21	FAM98A	1	predrem__nrMotif2348	3.18	FALSE	1.04648
RAD21	FAT1	1	predrem__nrMotif2348	3.18	FALSE	6.83191
RAD21	FBXW4	1	predrem__nrMotif2348	3.18	FALSE	5.24534
RAD21	FCHSD2	1	predrem__nrMotif2348	3.18	FALSE	4.99903
RAD21	FERMT2	1	predrem__nrMotif2348	3.18	FALSE	1.64384
RAD21	FHOD3	1	predrem__nrMotif2348	3.18	FALSE	2.13132
RAD21	FNBP1L	1	predrem__nrMotif2348	3.18	FALSE	5.50997
RAD21	FRYL	1	predrem__nrMotif2348	3.18	FALSE	4.12997
RAD21	FUBP1	1	predrem__nrMotif2348	3.18	FALSE	5.67578
RAD21	GAB3	1	predrem__nrMotif2348	3.18	FALSE	1.68659
RAD21	GALNT2	1	predrem__nrMotif2348	3.18	FALSE	1.42823
RAD21	GET4	1	predrem__nrMotif2348	3.18	FALSE	1.36423
RAD21	GNE	1	predrem__nrMotif2348	3.18	FALSE	2.63332
RAD21	GOLGA5	1	predrem__nrMotif2348	3.18	FALSE	2.10799
RAD21	GPBP1	1	predrem__nrMotif2348	3.18	FALSE	0.82775
RAD21	GRAMD1A	1	predrem__nrMotif2348	3.18	FALSE	1.34257
RAD21	GSG1L	1	predrem__nrMotif2348	3.18	FALSE	1.30954
RAD21	GTF2I	1	predrem__nrMotif2348	3.18	FALSE	1.13596
RAD21	HELZ	1	predrem__nrMotif2348	3.18	FALSE	9.23232
RAD21	HIVEP1	1	predrem__nrMotif2348	3.18	FALSE	5.6702
RAD21	HNRNPA2B1	1	predrem__nrMotif2348	3.18	FALSE	2.32913
RAD21	HNRNPC	1	predrem__nrMotif2348	3.18	FALSE	10.108
RAD21	HNRNPK	1	predrem__nrMotif2348	3.18	FALSE	2.83929
RAD21	HNRNPL	1	predrem__nrMotif2348	3.18	FALSE	7.74619
RAD21	IL1RAP	1	predrem__nrMotif2348	3.18	FALSE	1.69919
RAD21	INPP5A	1	predrem__nrMotif2348	3.18	FALSE	3.11979
RAD21	ITFG1	1	predrem__nrMotif2348	3.18	FALSE	6.91789
RAD21	ITGB8	1	predrem__nrMotif2348	3.18	FALSE	5.99475
RAD21	IVNS1ABP	1	predrem__nrMotif2348	3.18	FALSE	3.29277
RAD21	KDM6A	1	predrem__nrMotif2348	3.18	FALSE	5.29099
RAD21	KIAA0895L	1	predrem__nrMotif2348	3.18	FALSE	2.19262
RAD21	KIAA1210	1	predrem__nrMotif2348	3.18	FALSE	3.74207
RAD21	KIF21A	1	predrem__nrMotif2348	3.18	FALSE	3.67135
RAD21	KIF5B	1	predrem__nrMotif2348	3.18	FALSE	2.73772
RAD21	KLHDC2	1	predrem__nrMotif2348	3.18	FALSE	3.75855
RAD21	L3MBTL3	1	predrem__nrMotif2348	3.18	FALSE	5.31166
RAD21	LEPR	1	predrem__nrMotif2348	3.18	FALSE	2.00176
RAD21	LPAR2	1	predrem__nrMotif2348	3.18	FALSE	0.760995
RAD21	LRRFIP1	1	predrem__nrMotif2348	3.18	FALSE	4.24716
RAD21	MACF1	1	predrem__nrMotif2348	3.18	FALSE	4.19174
RAD21	MALT1	1	predrem__nrMotif2348	3.18	FALSE	2.73023
RAD21	MAML3	1	predrem__nrMotif2348	3.18	FALSE	1.74144
RAD21	MAP4K4	1	predrem__nrMotif2348	3.18	FALSE	5.02167
RAD21	MARK1	1	predrem__nrMotif2348	3.18	FALSE	3.39181
RAD21	MARK4	1	predrem__nrMotif2348	3.18	FALSE	1.47776
RAD21	MDH1	1	predrem__nrMotif2348	3.18	FALSE	3.53808
RAD21	ME2	1	predrem__nrMotif2348	3.18	FALSE	2.038
RAD21	MEF2C	1	predrem__nrMotif2348	3.18	FALSE	2.89448
RAD21	MKLN1	1	predrem__nrMotif2348	3.18	FALSE	0.976999
RAD21	MLLT6	1	predrem__nrMotif2348	3.18	FALSE	2.28757
RAD21	MON2	1	predrem__nrMotif2348	3.18	FALSE	1.42352
RAD21	MSL1	1	predrem__nrMotif2348	3.18	FALSE	2.87259
RAD21	MTCH1	1	predrem__nrMotif2348	3.18	FALSE	2.60739
RAD21	NBEAL1	1	predrem__nrMotif2348	3.18	FALSE	2.58829
RAD21	NFIX	1	predrem__nrMotif2348	3.18	FALSE	8.65428
RAD21	NHS	1	predrem__nrMotif2348	3.18	FALSE	1.43361
RAD21	NKD2	1	predrem__nrMotif2348	3.18	FALSE	1.19133
RAD21	NOTCH2	1	predrem__nrMotif2348	3.18	FALSE	3.24926
RAD21	NR1D2	1	predrem__nrMotif2348	3.18	FALSE	1.43258
RAD21	NTRK2	1	predrem__nrMotif2348	3.18	FALSE	2.5898
RAD21	PDCD6IP	1	predrem__nrMotif2348	3.18	FALSE	2.5771
RAD21	PDE4D	1	predrem__nrMotif2348	3.18	FALSE	3.74065
RAD21	PDK3	1	predrem__nrMotif2348	3.18	FALSE	4.60732
RAD21	PHF8	1	predrem__nrMotif2348	3.18	FALSE	1.18929
RAD21	PHIP	1	predrem__nrMotif2348	3.18	FALSE	9.58009
RAD21	PHKB	1	predrem__nrMotif2348	3.18	FALSE	3.37717
RAD21	PHPT1	1	predrem__nrMotif2348	3.18	FALSE	12.3794
RAD21	PKD2	1	predrem__nrMotif2348	3.18	FALSE	1.92449
RAD21	PKN2	1	predrem__nrMotif2348	3.18	FALSE	9.12747
RAD21	PLCB4	1	predrem__nrMotif2348	3.18	FALSE	3.37353
RAD21	PLCL2	1	predrem__nrMotif2348	3.18	FALSE	2.02839
RAD21	PPM1L	1	predrem__nrMotif2348	3.18	FALSE	3.13729
RAD21	PRICKLE1	1	predrem__nrMotif2348	3.18	FALSE	2.69024
RAD21	PRKCE	1	predrem__nrMotif2348	3.18	FALSE	2.83074
RAD21	PRKD1	1	predrem__nrMotif2348	3.18	FALSE	3.06571
RAD21	PSME4	1	predrem__nrMotif2348	3.18	FALSE	2.47372
RAD21	PTPN4	1	predrem__nrMotif2348	3.18	FALSE	4.93843
RAD21	RAB3GAP2	1	predrem__nrMotif2348	3.18	FALSE	1.95585
RAD21	RAPGEF5	1	predrem__nrMotif2348	3.18	FALSE	1.19032
RAD21	RBBP7	1	predrem__nrMotif2348	3.18	FALSE	2.7007
RAD21	RBM26	1	predrem__nrMotif2348	3.18	FALSE	1.49621
RAD21	RBMS3	1	predrem__nrMotif2348	3.18	FALSE	2.92463
RAD21	RDX	1	predrem__nrMotif2348	3.18	FALSE	5.85838
RAD21	REXO1	1	predrem__nrMotif2348	3.18	FALSE	1.71561
RAD21	RFX7	1	predrem__nrMotif2348	3.18	FALSE	2.49813
RAD21	RING1	1	predrem__nrMotif2348	3.18	FALSE	1.20933
RAD21	RNF2	1	predrem__nrMotif2348	3.18	FALSE	5.2091
RAD21	ROBO2	1	predrem__nrMotif2348	3.18	FALSE	2.74013
RAD21	RRAS2	1	predrem__nrMotif2348	3.18	FALSE	2.4723
RAD21	RUFY3	1	predrem__nrMotif2348	3.18	FALSE	1.42726
RAD21	RUSC1	1	predrem__nrMotif2348	3.18	FALSE	1.4606
RAD21	SAFB2	1	predrem__nrMotif2348	3.18	FALSE	5.04568
RAD21	SECISBP2	1	predrem__nrMotif2348	3.18	FALSE	5.93519
RAD21	SETD3	1	predrem__nrMotif2348	3.18	FALSE	2.10957
RAD21	SETD5	1	predrem__nrMotif2348	3.18	FALSE	2.14684
RAD21	SF1	1	predrem__nrMotif2348	3.18	FALSE	1.85225
RAD21	SFPQ	1	predrem__nrMotif2348	3.18	FALSE	2.92461
RAD21	SFSWAP	1	predrem__nrMotif2348	3.18	FALSE	2.94488
RAD21	SIN3B	1	predrem__nrMotif2348	3.18	FALSE	1.68955
RAD21	SLAIN1	1	predrem__nrMotif2348	3.18	FALSE	2.71459
RAD21	SLC19A2	1	predrem__nrMotif2348	3.18	FALSE	3.11938
RAD21	SLC20A1	1	predrem__nrMotif2348	3.18	FALSE	1.00537
RAD21	SLC22A17	1	predrem__nrMotif2348	3.18	FALSE	2.19756
RAD21	SLC25A29	1	predrem__nrMotif2348	3.18	FALSE	3.95638
RAD21	SLC4A3	1	predrem__nrMotif2348	3.18	FALSE	4.38587
RAD21	SLK	1	predrem__nrMotif2348	3.18	FALSE	4.6409
RAD21	SMAD2	1	predrem__nrMotif2348	3.18	FALSE	2.48068
RAD21	SMAD4	1	predrem__nrMotif2348	3.18	FALSE	1.94779
RAD21	SORL1	1	predrem__nrMotif2348	3.18	FALSE	4.85433
RAD21	SOS1	1	predrem__nrMotif2348	3.18	FALSE	4.14859
RAD21	SOS2	1	predrem__nrMotif2348	3.18	FALSE	1.59477
RAD21	SPTAN1	1	predrem__nrMotif2348	3.18	FALSE	4.92128
RAD21	SRC	1	predrem__nrMotif2348	3.18	FALSE	1.11925
RAD21	SRRM1	1	predrem__nrMotif2348	3.18	FALSE	5.28171
RAD21	SRSF1	1	predrem__nrMotif2348	3.18	FALSE	3.01244
RAD21	SS18	1	predrem__nrMotif2348	3.18	FALSE	3.4324
RAD21	SUSD1	1	predrem__nrMotif2348	3.18	FALSE	4.60403
RAD21	SYK	1	predrem__nrMotif2348	3.18	FALSE	5.37421
RAD21	SYNE2	1	predrem__nrMotif2348	3.18	FALSE	1.37599
RAD21	TAB3	1	predrem__nrMotif2348	3.18	FALSE	2.54181
RAD21	TACC1	1	predrem__nrMotif2348	3.18	FALSE	6.61197
RAD21	TBL1X	1	predrem__nrMotif2348	3.18	FALSE	4.28337
RAD21	TCERG1	1	predrem__nrMotif2348	3.18	FALSE	3.59841
RAD21	TEC	1	predrem__nrMotif2348	3.18	FALSE	4.30495
RAD21	TIA1	1	predrem__nrMotif2348	3.18	FALSE	6.17585
RAD21	TJP1	1	predrem__nrMotif2348	3.18	FALSE	0.946258
RAD21	TOP2B	1	predrem__nrMotif2348	3.18	FALSE	2.36539
RAD21	TRMT2A	1	predrem__nrMotif2348	3.18	FALSE	2.48895
RAD21	TSC1	1	predrem__nrMotif2348	3.18	FALSE	3.41414
RAD21	TTC14	1	predrem__nrMotif2348	3.18	FALSE	1.76499
RAD21	UACA	1	predrem__nrMotif2348	3.18	FALSE	3.38161
RAD21	UBE2E3	1	predrem__nrMotif2348	3.18	FALSE	9.27338
RAD21	UBR4	1	predrem__nrMotif2348	3.18	FALSE	1.03337
RAD21	USP13	1	predrem__nrMotif2348	3.18	FALSE	5.67346
RAD21	USP15	1	predrem__nrMotif2348	3.18	FALSE	3.80221
RAD21	USP24	1	predrem__nrMotif2348	3.18	FALSE	2.16865
RAD21	VEZT	1	predrem__nrMotif2348	3.18	FALSE	5.5763
RAD21	VPS13C	1	predrem__nrMotif2348	3.18	FALSE	1.21421
RAD21	WAC	1	predrem__nrMotif2348	3.18	FALSE	4.09607
RAD21	WBP1	1	predrem__nrMotif2348	3.18	FALSE	5.2636
RAD21	XPO1	1	predrem__nrMotif2348	3.18	FALSE	4.67155
RAD21	YTHDF3	1	predrem__nrMotif2348	3.18	FALSE	2.15811
RAD21	ZFAND6	1	predrem__nrMotif2348	3.18	FALSE	10.2813
RAD21	ZFYVE9	1	predrem__nrMotif2348	3.18	FALSE	4.7454
RAD21	ZMYND8	1	predrem__nrMotif2348	3.18	FALSE	5.84575
RAD21	ZNF181	1	predrem__nrMotif2348	3.18	FALSE	5.20843
RAD21	ZNF655	1	predrem__nrMotif2348	3.18	FALSE	3.51133
RAD21	ZNF711	1	predrem__nrMotif2348	3.18	FALSE	1.32728
RAD21	ZNF827	1	predrem__nrMotif2348	3.18	FALSE	3.70706
RAD21	ZNRF3	1	predrem__nrMotif2348	3.18	FALSE	9.09612
RAD21	FAM91A1	12	dbcorrdb__RAD21__ENCSR000EHX_1__m4	3.09	TRUE	17.4
RAD21	GATA4	17	dbcorrdb__RAD21__ENCSR000EHX_1__m4	3.09	TRUE	21.6035
RAD21	SULF1	16	dbcorrdb__RAD21__ENCSR000EHX_1__m4	3.09	TRUE	13.3349
RAD21	TOX	15	dbcorrdb__RAD21__ENCSR000EHX_1__m4	3.09	TRUE	27.4597
RB1	ABI1	1	transfac_pro__M00431	3.1	FALSE	2.83581
RB1	ACVR1	1	transfac_pro__M00431	3.1	FALSE	5.40257
RB1	BCAP29	1	transfac_pro__M00431	3.1	FALSE	10.7461
RB1	CTDSPL2	1	transfac_pro__M00431	3.1	FALSE	3.17404
RB1	CUL4B	1	transfac_pro__M00431	3.1	FALSE	8.46914
RB1	DDX17	1	transfac_pro__M00431	3.1	FALSE	5.46581
RB1	DMXL1	1	transfac_pro__M00431	3.1	FALSE	3.59618
RB1	EPB41L2	1	transfac_pro__M00431	3.1	FALSE	9.55437
RB1	ERBB4	1	transfac_pro__M00431	3.1	FALSE	13.0885
RB1	HMG20A	1	transfac_pro__M00431	3.1	FALSE	2.49303
RB1	HNRNPK	1	transfac_pro__M00431	3.1	FALSE	13.8928
RB1	LPAR2	1	transfac_pro__M00431	3.1	FALSE	0.825826
RB1	LRP12	1	transfac_pro__M00431	3.1	FALSE	3.82645
RB1	MBNL1	1	transfac_pro__M00431	3.1	FALSE	11.419
RB1	MDGA1	1	transfac_pro__M00431	3.1	FALSE	10.2197
RB1	MITF	1	transfac_pro__M00431	3.1	FALSE	2.33437
RB1	MMP16	1	transfac_pro__M00431	3.1	FALSE	1.22192
RB1	NLK	1	transfac_pro__M00431	3.1	FALSE	13.477
RB1	PLEKHG1	1	transfac_pro__M00431	3.1	FALSE	4.46077
RB1	RAB6A	1	transfac_pro__M00431	3.1	FALSE	5.93336
RB1	RBM26	1	transfac_pro__M00431	3.1	FALSE	29.1671
RB1	RBM5	1	transfac_pro__M00431	3.1	FALSE	5.20849
RB1	RIC8B	1	transfac_pro__M00431	3.1	FALSE	1.51505
RB1	SFSWAP	1	transfac_pro__M00431	3.1	FALSE	2.61048
RB1	SMAD4	1	transfac_pro__M00431	3.1	FALSE	2.01375
RB1	SRRM1	1	transfac_pro__M00431	3.1	FALSE	4.86915
RB1	TCF4	1	transfac_pro__M00431	3.1	FALSE	14.0603
RB1	TRAF7	1	transfac_pro__M00431	3.1	FALSE	8.60971
RB1	ZNF711	1	transfac_pro__M00431	3.1	FALSE	7.17428
RB1	ARNTL	2	transfac_pro__M00740	3	TRUE	10.5972
RB1	ATF6B	2	transfac_pro__M00740	3	TRUE	3.93355
RB1	CKB	2	transfac_pro__M00740	3	TRUE	2.28248
RB1	COMMD3	2	transfac_pro__M00740	3	TRUE	4.78452
RB1	COPS5	1	transfac_pro__M00740	3	TRUE	6.48072
RB1	EHBP1	2	transfac_pro__M00740	3	TRUE	4.45992
RB1	FAM20C	1	transfac_pro__M00740	3	TRUE	4.68627
RB1	FCHSD2	1	transfac_pro__M00740	3	TRUE	5.43525
RB1	FHOD1	2	transfac_pro__M00740	3	TRUE	4.97272
RB1	FRYL	1	transfac_pro__M00740	3	TRUE	1.20614
RB1	GEN1	2	transfac_pro__M00740	3	TRUE	3.66885
RB1	HNRNPA2B1	2	transfac_pro__M00740	3	TRUE	8.3244
RB1	HNRNPC	2	transfac_pro__M00740	3	TRUE	1.16589
RB1	INTS3	2	transfac_pro__M00740	3	TRUE	6.33367
RB1	LRP2	1	transfac_pro__M00740	3	TRUE	3.15737
RB1	MCFD2	2	transfac_pro__M00740	3	TRUE	2.45778
RB1	MGST3	2	transfac_pro__M00740	3	TRUE	5.84978
RB1	NOTCH2	2	transfac_pro__M00740	3	TRUE	4.44568
RB1	PDE4B	2	transfac_pro__M00740	3	TRUE	2.49063
RB1	RAPGEF5	2	transfac_pro__M00740	3	TRUE	8.80123
RB1	RB1	2	transfac_pro__M00740	3	TRUE	NA
RB1	RBBP7	2	transfac_pro__M00740	3	TRUE	3.09396
RB1	RSRC2	2	transfac_pro__M00740	3	TRUE	14.9933
RB1	SETD5	1	transfac_pro__M00740	3	TRUE	9.39017
RB1	SF1	1	transfac_pro__M00740	3	TRUE	10.5827
RB1	SGCE	2	transfac_pro__M00740	3	TRUE	3.38553
RB1	SMAD2	1	transfac_pro__M00740	3	TRUE	7.61217
RB1	SMC6	2	transfac_pro__M00740	3	TRUE	7.23287
RB1	SNRPN	2	transfac_pro__M00740	3	TRUE	3.04787
RB1	SRSF1	2	transfac_pro__M00740	3	TRUE	7.46948
RB1	SRSF2	2	transfac_pro__M00740	3	TRUE	6.98054
RB1	STXBP5L	1	transfac_pro__M00740	3	TRUE	3.61094
RB1	TANC1	2	transfac_pro__M00740	3	TRUE	4.32689
RB1	THOC2	2	transfac_pro__M00740	3	TRUE	10.1378
RB1	TRA2B	2	transfac_pro__M00740	3	TRUE	9.1102
RB1	TRMT2A	2	transfac_pro__M00740	3	TRUE	7.87449
RB1	USP37	2	transfac_pro__M00740	3	TRUE	1.14723
RB1	ZMYND8	1	transfac_pro__M00740	3	TRUE	8.08131
RBMS1	ALK	2	hdpi__RBMS1	3.29	TRUE	0.971105
RBMS1	ANKS1B	2	hdpi__RBMS1	3.29	TRUE	1.05852
RBMS1	CADPS	2	hdpi__RBMS1	3.29	TRUE	1.14049
RBMS1	CALN1	2	hdpi__RBMS1	3.29	TRUE	2.08445
RBMS1	CELF2	2	hdpi__RBMS1	3.29	TRUE	14.4508
RBMS1	CLIP1	2	hdpi__RBMS1	3.29	TRUE	1.76092
RBMS1	CLSTN2	2	hdpi__RBMS1	3.29	TRUE	0.940898
RBMS1	CNTN5	2	hdpi__RBMS1	3.29	TRUE	2.61092
RBMS1	COL25A1	2	hdpi__RBMS1	3.29	TRUE	1.27102
RBMS1	CREM	2	hdpi__RBMS1	3.29	TRUE	7.13162
RBMS1	DPP6	2	hdpi__RBMS1	3.29	TRUE	3.12047
RBMS1	DSCAM	2	hdpi__RBMS1	3.29	TRUE	3.87178
RBMS1	ELAVL2	2	hdpi__RBMS1	3.29	TRUE	2.8546
RBMS1	ESR1	2	hdpi__RBMS1	3.29	TRUE	5.36473
RBMS1	FAM135B	2	hdpi__RBMS1	3.29	TRUE	3.71402
RBMS1	FGF14	2	hdpi__RBMS1	3.29	TRUE	2.40945
RBMS1	FREM2	2	hdpi__RBMS1	3.29	TRUE	3.89453
RBMS1	FRY	2	hdpi__RBMS1	3.29	TRUE	1.76446
RBMS1	FSTL5	2	hdpi__RBMS1	3.29	TRUE	3.78811
RBMS1	GALNT13	2	hdpi__RBMS1	3.29	TRUE	8.45426
RBMS1	HORMAD2	2	hdpi__RBMS1	3.29	TRUE	0.27494
RBMS1	HS3ST4	2	hdpi__RBMS1	3.29	TRUE	0.700816
RBMS1	IGF2BP3	2	hdpi__RBMS1	3.29	TRUE	2.14137
RBMS1	JAKMIP2	2	hdpi__RBMS1	3.29	TRUE	2.09918
RBMS1	KCND2	2	hdpi__RBMS1	3.29	TRUE	2.38871
RBMS1	KCNIP4	2	hdpi__RBMS1	3.29	TRUE	2.1964
RBMS1	KCNK10	2	hdpi__RBMS1	3.29	TRUE	1.83099
RBMS1	KCNMA1	2	hdpi__RBMS1	3.29	TRUE	0.493629
RBMS1	KDM2B	2	hdpi__RBMS1	3.29	TRUE	2.46028
RBMS1	LIMCH1	2	hdpi__RBMS1	3.29	TRUE	0.577234
RBMS1	LMNB1	2	hdpi__RBMS1	3.29	TRUE	6.32495
RBMS1	LRRTM3	2	hdpi__RBMS1	3.29	TRUE	0.490616
RBMS1	MAST4	2	hdpi__RBMS1	3.29	TRUE	1.04014
RBMS1	MCTP1	2	hdpi__RBMS1	3.29	TRUE	1.63343
RBMS1	MEIS2	2	hdpi__RBMS1	3.29	TRUE	9.21646
RBMS1	MMP16	2	hdpi__RBMS1	3.29	TRUE	1.11977
RBMS1	MSRA	2	hdpi__RBMS1	3.29	TRUE	2.13401
RBMS1	MYH14	2	hdpi__RBMS1	3.29	TRUE	0.702648
RBMS1	MYO16	2	hdpi__RBMS1	3.29	TRUE	3.24605
RBMS1	MYO3B	2	hdpi__RBMS1	3.29	TRUE	8.29668
RBMS1	NCAM1	2	hdpi__RBMS1	3.29	TRUE	3.81208
RBMS1	NCKAP5	2	hdpi__RBMS1	3.29	TRUE	19.767
RBMS1	NPHP4	2	hdpi__RBMS1	3.29	TRUE	1.13773
RBMS1	NRXN1	2	hdpi__RBMS1	3.29	TRUE	1.28683
RBMS1	OPRM1	2	hdpi__RBMS1	3.29	TRUE	0.963591
RBMS1	PCDH9	2	hdpi__RBMS1	3.29	TRUE	3.66284
RBMS1	PDE1A	2	hdpi__RBMS1	3.29	TRUE	6.23355
RBMS1	PRKG1	2	hdpi__RBMS1	3.29	TRUE	17.9161
RBMS1	PTPRK	2	hdpi__RBMS1	3.29	TRUE	4.16576
RBMS1	RASSF1	2	hdpi__RBMS1	3.29	TRUE	0.812735
RBMS1	RBMS3	2	hdpi__RBMS1	3.29	TRUE	9.66734
RBMS1	RFTN1	2	hdpi__RBMS1	3.29	TRUE	1.71204
RBMS1	RIMS1	2	hdpi__RBMS1	3.29	TRUE	2.58316
RBMS1	RIMS2	2	hdpi__RBMS1	3.29	TRUE	1.61635
RBMS1	RP1	2	hdpi__RBMS1	3.29	TRUE	2.89484
RBMS1	RPS6KA2	2	hdpi__RBMS1	3.29	TRUE	3.05207
RBMS1	RTN1	2	hdpi__RBMS1	3.29	TRUE	4.17775
RBMS1	RTN4	2	hdpi__RBMS1	3.29	TRUE	4.1338
RBMS1	SCN8A	2	hdpi__RBMS1	3.29	TRUE	2.53575
RBMS1	SDK1	2	hdpi__RBMS1	3.29	TRUE	1.48375
RBMS1	SGPP1	2	hdpi__RBMS1	3.29	TRUE	1.41103
RBMS1	SLC12A1	2	hdpi__RBMS1	3.29	TRUE	3.5339
RBMS1	SLC20A1	2	hdpi__RBMS1	3.29	TRUE	0.0982998
RBMS1	SOX5	2	hdpi__RBMS1	3.29	TRUE	1.99311
RBMS1	SSBP2	2	hdpi__RBMS1	3.29	TRUE	15.8618
RBMS1	TMEM117	2	hdpi__RBMS1	3.29	TRUE	3.14881
RBMS1	TMEM63C	2	hdpi__RBMS1	3.29	TRUE	0.597032
RBMS1	TMTC2	2	hdpi__RBMS1	3.29	TRUE	1.35024
RBMS1	TSPAN33	2	hdpi__RBMS1	3.29	TRUE	4.70201
RBMS1	TTBK2	2	hdpi__RBMS1	3.29	TRUE	0.977641
RFX2	AK7	37	cisbp__M1536	6.96	TRUE	11.558
RFX2	CAPS2	201	cisbp__M1536	6.96	TRUE	8.33319
RFX2	CCDC36	9	cisbp__M1536	6.96	TRUE	12.0407
RFX2	CCDC73	45	cisbp__M1536	6.96	TRUE	8.26783
RFX2	DDX4	10	cisbp__M1536	6.96	TRUE	8.15878
RFX2	DNAH2	89	cisbp__M1536	6.96	TRUE	27.8352
RFX2	DNAH7	216	cisbp__M1536	6.96	TRUE	9.77344
RFX2	DNHD1	42	cisbp__M1536	6.96	TRUE	8.30469
RFX2	FAM184A	207	cisbp__M1536	6.96	TRUE	15.1465
RFX2	FGF7	11	cisbp__M1536	6.96	TRUE	8.12561
RFX2	GRIK2	133	cisbp__M1536	6.96	TRUE	10.4814
RFX2	GRIK5	256	cisbp__M1536	6.96	TRUE	22.6022
RFX2	HACE1	16	cisbp__M1536	6.96	TRUE	8.39608
RFX2	HYDIN	175	cisbp__M1536	6.96	TRUE	7.98309
RFX2	KHDRBS3	3	cisbp__M1536	6.96	TRUE	8.94648
[truncated: 2,192 more rows]
