# Supplementary material for: A single-nucleus transcriptomic atlas of primate testicular aging reveals exhaustion of the spermatogonial stem cell reservoir and loss of Sertoli cell homeostasis
Source: Protein Cell. 2022 Nov 18;14(12):888–907. doi: 10.1093/procel/pwac057 (PMC10691849; doi:10.1093/procel/pwac057)
Supplement: pwac057_suppl_Supplementary_Table_S4 [file pwac057_suppl_supplementary_table_s4.xlsx]

## Sheet: Summary
Table S4. Gene sets used in this study.
The SHEET "Gene sets" shows the gene sets used in this study.

## Sheet: Gene sets
Gene sets used in this study
Non-obstructive azoospermia	Klinefelter Syndrome	Oligospermia	Teratozoospermia	Asthenozoospermia	Male gamete generation	Mitosis	Meiosis	Spermatid differentiation	Cilium organization	Abnormal sperm motility	Perinuclear theca	Tight junction	AR signal pathway	Response to testosterone	WNT signal pathway	RA receptor signal pathway	Sertoli signature genes	WT1 target genes
CFTR	NR0B1	NR0B1	NECTIN2	PLAU	ABHD2	AKAP8	ACD	ABHD2	ABCC4	ALG9	SPATA45	CRB3	AR	AR	PORCN	ACTN4	ERBB4	AASS
TEX11	FGFR1	FSHB	NOS3	GSTT1	ACE	ANAPC10	ATM	ACRBP	ABLIM1	ARMC2	SPATA17	CLDN4	ARID1A	AVP	WNT1	AKR1C3	CTNNA2	ATP2B4
MEIOB	GNRHR	NOS3	NECTIN3	BSCL2	ACOX1	ANAPC11	ATR	ACTL7A	ABLIM3	BICC1	SPATA46	CLDN3	CST11	BAD	WNT2	ALDH1A2	CARMIL1	DISP1
SOHLH1	KISS1R	PIWIL4	PPP2R3C	DNAH1	ACRBP	ANAPC4	BLM	ACTL9	ACTR2	BRDT	SPATA1	CLDN7	DAB2	BGLAP	WNT2B	ASXL1	SYNE2	DNAJC13
SYCP3	AR	PIWIL3	ADCY10	CATSPER2	ACSBG2	ANAPC5	BRCA1	ADAD1	ACTR3	CATIP	SPATA6	CLDN19	DAXX	CA9	WNT3	CALR	KCNK13	DTNA
HLA-DRA	BRD2	BRWD1	FSHB	ADCY10	ACTL7A	ANLN	BRCA2	AFF4	ADAMTS16	CATSPER1	SPATA21	CLDN16	DDX17	CALR	WNT3A	CNOT1	TOX	FXYD6
DAZ1	SOX2	TPCN1	DPY19L2	DNAJB13	ACTL9	ATM	CDK2	ARMC12	AHI1	CATSPER2	SPATA16	CLDN14	DDX5	CBL	WNT4	CRKL	REEP1	FYN
FANCM	ANOS1	BSCL2	AR	DNAH11	ACVR2A	AURKA	CDK4	ARMC2	AKAP4	CCDC103	SPATA48	CLDN15	EP300	CFLAR	WNT5A	CTBP2	TBX22	GAS2
RBMY1A1	POLR3A	CGA	SEPTIN12	ARMC2	ADAD1	BIRC5	DIDO1	BAX	ALPK1	CCDC39	SPATA18	CLDN17	FKBP4	EDN1	WNT5B	CYP26A1	GPC5	KCNH2
SOX5	PROP1	DICER1	AURKC	CATSPER1	ADAM18	BRSK1	DMC1	BBS2	ARF4	CCDC40	SPATA5	CLDN20	FOXH1	ELK1	WNT6	CYP26B1	TRPM3	LMO7
TDRD9	LEP	ESR1	CRISP2	HNF1B	ADAM28	BUB1	FKBP6	BBS4	ARHGAP35	CCDC65	SPATA4	CLDN11	FOXP1	EPO	WNT7A	CYP26C1	MYO10	LRCH1
KISS1R	CHD7	CDC14A	GGT2	CFAP69	ADAM29	BUB1B	H2AB1	BRIP1	ARL13A	CCNO	SPATA9	CLDN18	HDAC1	GBA	WNT7B	DHRS3	FHOD3	MEF2C
ZMYND15	FGF8	DAZ1	BRDT	DNAI1	ADAMTS16	CCNA2	H2AC14	BSPH1	ARL13B	CEP112	SPATA5L1	CLDN22	HDAC6	GPI	WNT8A	ESRRG	KIAA1217	RAD21
SYCE1	PROK2	CFTR	SNRPN	PMFBP1	ADAMTS2	CD28	H2AC20	CABYR	ARL3	CFAP221	SPATA7	CLDN5	HEYL	HMGCS2	WNT8B	EZH2	TANC2	RDX
NPAS2	POLR3B	SPATA20	GGTLC5P	TTC25	ADCY10	CDC16	H2AC4	CATSPER2	ARL6	CFAP298	SPATA3	CLDN10	KDM1A	HOXA10	WNT9A	KLF2	PRKD1	RWDD3
MARCO	GNRH1	DDX3Y	PTTG1	DNAH5	ADCYAP1R1	CDC23	H2AC6	CATSPER3	ARMC12	CFAP300	SPATA19	CLDN8	KDM3A	HOXA11	WNT9B	NR1H2	KIAA1958	STK38L
CHD7	PROKR2	DAZ2	PERP	DNAI2	ADGRG2	CDC25B	H2AC7	CATSPER4	ARMC2	CFAP410	SPATA6L	CLDN6	KDM4C	HOXA13	WNT10B	NR2C1	ESR2	TOX
GNRH1	LEPR	USP9Y	RPS23	STK36	ADIG	CDC25C	H2AC8	CATSPERD	ARMC9	CFAP47	SPATA31D1	CLDN2	KDM5D	HOXB13	WNT10A	PML	ACSS3	NOTCH2
WDR11	POMC	DAZ3	RPS3	DNAL1	AFF4	CDC27	H2AJ	CATSPERZ	ASAP1	CFAP58	SPATA31E1	CLDN1	NCOR1	HOXD13	WNT11	PPARG	LMBR1	RAB6A
MAPK6	AZF1	DAZ4	ACTB	CCDC103	AGFG1	CDCA5	H2AX	CCDC136	ATAT1	CFAP65	SPATA25	CLDN9	NCOR2	HSF1	WNT16	PRAME	APPL2	RRAS2
TEX14	PRL	RBMY1A1	STAT3	MCIDAS	AGO4	CDK13	H2AZ1	CCDC42	ATG3	CFAP69	SPATA2	CLDN23	NKX3-1	IGF1R	CER1	PTF1A	SEMA3C	USP37
TEX15	GH1	PMFBP1	UBASH3B	RSPH9	ALKBH5	CDKN2B	H2AZ2	CCDC63	ATG5	CFAP70	SPATA22	CLDN34	NODAL	MSN	NOTUM	RARA	SHTN1
MOBP	TACR3	ARMC2	GGTLC3	RSPH4A	ANKRD49	CENPE	H2BC1	CCNB1IP1	ATMIN	CFAP91	SPATA20	CLDN25	PARK7	MSTN	WIF1	RARB	LAMA1
FGF17	INSL3	ANTXR1	TUBA3C	CFAP410	AP3B1	CETN1	H2BC10	CCR6	ATP6V0D1	DNAAF1	SPATA32	CLDN24	PHB	MTAP	SOST	RARG	TBC1D8
KISS1	AMH	CEP19	GGTLC4P	CCDC39	APOB	CHFR	H2BC11	CDYL	ATP6V1D	DNAAF11	SPATA33	OCLN	PIAS2	MYC	DKK1	RXRA	NAV1
ANOS1	KISS1	POC1A	AKAP4	GAS2L2	AR	CHMP1A	H2BC12	CEP131	ATXN10	DNAAF2	SPATA2L	F11R	PKN1	NASP	DKK2	RXRB	SCD5
NANOS1	NR5A1	CNBP	NR2E1	SPAG1	ARID4A	CIT	H2BC13	CEP57	AVIL	DNAAF3	SPACA1	JAM2	PLPP1	NCOA4	DKK4	RXRG	NCOA2
KLHL10	PMP22	TSPY1	MIR582	GAS8	ARID4B	CLIP1	H2BC14	CFAP157	B9D1	DNAAF4	SPACA9	JAM3	PMEPA1	NKX3-1	SERPINF1	SNW1	TENM3
HLA-DRB9	KLK3	NR3C1	L3MBTL2	BRDT	ARMC12	DCTN2	H2BC15	CFAP206	B9D2	DNAAF5	SPACA7	BVES	PRMT2	NQO1	SFRP1	TBX1	DDX24
HS6ST1	STAR	BRD2	CCNB1	LRRC6	ARMC2	DCTN3	H2BC17	CFAP43	BBIP1	DNAAF6	SPACA3	CDC42	RHOA	PSPH	SFRP2	TRIM16	EXOC6
GNRHR	SRY	LHCGR	CAT	DNAAF3	ARNTL	DDX11	H2BC21	CFAP44	BBOF1	DNAH1	SPACA6	PARD6A	RHOXF1	ROCK2	FRZB	ZNF536	ENSMFAG00000044069
DDX3Y	XIST	HOXD13	NECTIN1	RSPH3	ASF1B	EGF	H2BC3	CFAP47	BBS1	DNAH10	CCIN	PARD6G	RNF14	RPS6KB1	SFRP4		SLAIN1
BTNL2	SHOX	AZF1	HSPA2	DNAAF4	ASPM	EPGN	H2BC4	CFAP58	BBS10	DNAH11	CAPZB	PARD6B	RNF6	RWDD1	SFRP5		SEPTIN6
TAF4B	SHBG	STRC	ANXA6	PIH1D3	ASZ1	EREG	H2BC5	CFAP65	BBS12	DNAH17	GSTO2	PALS1	RWDD1	SIRT1	RSPO1		AKAP12
PLCH2	SERPINA4	SUN5	RACGAP1	ARMC4	ATAT1	ESPL1	H2BC6	CFAP69	BBS2	DNAH2	CAPZA3	MPP4	SAFB2	SPP1	RSPO2		MYO6
XRCC2	TLR7	ADGRG2	FBXO43	CCDC151	ATM	GML	H2BC7	CFAP97D1	BBS4	DNAH5	CYLC1	TJP3	SCGB2A1	SRD5A1	RSPO3		TBL1X
FAM155A	LHB	CATSPER1	GGT1	LRRC56	ATP1A4	KIF11	H2BC8	CFTR	BBS5	DNAH8	FABP9	PATJ	SCGB2A2	SRD5A2	RSPO4		GLB1L3
TSPY1	MECP2	CATSPER2	CTCF	CCDC40	ATP2B4	KIF15	H2BC9	CHD5	BBS7	DNAH9	ACTL9	MPDZ	SFRP1	TBXA2R	LGR4		TJP1
TACR3	MTHFR	MTHFR	AGT	DRC1	ATRX	KIF22	H2BS1	CIB1	BBS9	DNAI1	PAWP	PRKCZ	SIRT1	THBS1	LGR5		MAP1B
SLCO5A1	SERPINE1	AR	AFM	CCDC114	AURKC	KIF25	H2BU1	DDX25	C2CD3	DNAI2	ACTRT1	PRKCI	SMARCA4	TSPO	LGR6		CDH23
TAC3	HT	FSHR	COMP	DNAAF5	AXL	KIF2C	H3-3A	DEFB1	CATIP	DNAJB11	ACTRT2	AMOT	TCF21	XRN1	RNF43		KIF21A
SPRY4	MPZ	BOLL	IGF2	HYDIN	AZIN2	KNTC1	H3-3B	DHH	CBY1	DNAJB13	ACTRT3	AMOTL1	TMF1		ZNRF3		MTCL1
LINC01829	CYP19A1	GSTM1	LCT	CCNO	B4GALNT1	MAD2L1	H3-4	DLD	CC2D2A	DNAL1	H2BL1	AMOTL2	TRIM68		FZD1		WIPF3
CFB	DAZ1	PRM1	PRM2	NME8	BAD	MAD2L2	H3C1	DMC1	CC2D2B	DRC1	ACTL7A	ARHGAP17	UBE3A		FZD7		SMC6
PROK2	ESRRB	USP26	PRM1	DNAAF2	BAG6	NBN	H3C10	DMRTC2	CCDC103	DZIP1		RAC1	ZBTB7A		FZD2		ENSMFAG00000044631
USP9Y	CFTR	PRM2	OTSC1	RSPH1	BAX	NCAPH	H3C11	DNAH1	CCDC113	FOXJ1		NF2	ZMIZ1		FZD3		ARMH4
PTPRD	PNPLA6	IGF2	ROPN1	STRC	BBS2	NDC80	H3C12	DPY19L2	CCDC13	GANAB		LLGL2			FZD4		MTHFD1L
PTK2	TAC3	MLH1	PON1	RPGR	BBS4	NEK2	H3C13	DPY19L2P1	CCDC28B	GAS2L2		LLGL1			FZD5		ARAP2
DAZ4	NRP1	GSTT1	PMS2	OFD1	BCAP31	NEK6	H3C14	DPY19L2P2	CCDC32	GAS8		DLG1			FZD8		TBC1D4
DAZ2	PTHLH	CDY1	SERPINA5	CFAP300	BCL2L1	NOLC1	H3C15	DRC7	CCDC39	GBA2		SCRIB			FZD6		MME
DAZ3	PCDH19	DAZL	MIR328	CCDC65	BCL2L10	NPM2	H3C2	DZIP1	CCDC40	HNF1B		PPP2CA			FZD10
GALNT12	NPEPPS	SLC10A6	ACHE	GBA2	BCL2L11	NUMA1	H3C3	EFCAB9	CCDC57	HYDIN		PPP2CB			FZD9
LINC02269	BBS1	TNF	CFTR	SUN5	BCL2L2	NUSAP1	H3C4	EHMT2	CCDC63	KLHL10		PPP2R1B			LRP5
NPAS2-AS1	CD40	GSTP1		CFAP298	BCL6	PAM	H3C6	ELSPBP1	CCDC65	LRRC56		PPP2R1A			LRP6
IL12A-AS1	RAD9A	FASLG		DNAAF1	BIRC3	PBRM1	H3C7	FABP9	CCDC66	MCIDAS		PPP2R2A			BAMBI
CHSY1	BECN1	SOD1		ZMYND10	BNC1	PCBP4	H3C8	FAM9A	CCDC88A	NEK10		PPP2R2B			APCDD1
DMRT1	DLK1	MEG3		ATP2B4	BOLL	PDS5B	H4-16	FAM9B	CCDC96	NME8		PPP2R2C			APCDD1L
FAT1	AZGP1	POLG		CYTB	BPY2	PIN1	H4C1	FAM9C	CCNO	ODAD1		PPP2R2D			CSNK1E
LINC02150	NRP2	MSH5		SEMG1	BPY2B	PKMYT1	H4C11	FANCG	CCP110	ODAD2		PARD3			TPTEP2-CSNK1E
TDRKH	WDR11	BPY2C		CRISP2	BPY2C	PLK1	H4C12	FNDC3A	CDC14A	ODAD3		TIAM1			CCDC88C
FGF8	AXL	BPY2B		COX1	BRCA2	PML	H4C13	FSCN3	CDC14B	ODAD4		TJP1			DVL3
LINC01828	NR1I2	SEPTIN12		DNAH17	BRD2	PPP5C	H4C14	FSIP2	CDC14C	OFD1		TJAP1			DVL2
TSBP1	IL4	DDX4		PRM1	BRDT	PRMT5	H4C15	GALNTL5	CDK10	PKD1		DLG2			DVL1
PROKR2	FGF17	STS		AKAP4	BRIP1	RAD17	H4C2	GK2	CDKL1	PKD2		DLG3			FRAT1
NR5A1	ARHGEF7	PGAM1		PATE1	BRME1	RAN	H4C3	H1-7	CDKL5	PMFBP1		NEDD4			FRAT2
NSMF	RNF216	MEST		MIRLET7B	BSPH1	RCC1	H4C4	H2BC1	CELSR2	RPGR		NEDD4L			CSNK2A1
FGFR1	PROS1	CASP3		GALNTL5	BTBD18	RINT1	H4C5	H3-3A	CENPJ	RSPH1		CGN			CSNK2A2
CYP21A2	IQCB1	ARTN		NSUN7	BTG1	SMC1A	H4C6	H3-3B	CEP120	RSPH3		CGNL1			CSNK2A3
LINC02277	PDE5A	MAEL		GAPDH	C14orf39	SMC3	H4C8	HMGB2	CEP126	RSPH4A		ARHGEF2			CSNK2B
TSBP1-AS1	SOX9	BPY2		TEKT2	C3orf62	SMC4	H4C9	HOOK1	CEP131	RSPH9		RHOA			NKD1
DNMT3B	VTN	EGF		TNF	C9orf24	SUGT1	HSPA2	HSPA2	CEP135	SPAG1		GATA4			NKD2
DUSP6	KDM6A	CCNA1		SOD1	CABS1	TARDBP	LMNA	ING2	CEP162	SPAG17		MARVELD3			CXXC4
AZF1	USH2A	AGRP		SNRPN	CABYR	TGFA	LMNB1	IQCF1	CEP164	SPEF2		MAP3K1			SENP2
MTHFR	BRCA2	NR5A1		HSPA5	CADM1	TGFB1	MLH1	IQCG	CEP19	STK36		MAPK8			GSK3B
BRD2	UCHL1	MLH3		SMS	CALR	TPX2	MLH3	JAM2	CEP20	STRC		MAPK10			CTNNB1
KDM3A	TRH	SPO11		PPP3R2	CALR3	TRIAP1	MND1	JAM3	CEP250	SUN5		MAPK9			AXIN1
DDX4	SST	DNMT1		PPP3CC	CATSPER1	TTK	MRE11	KDM3A	CEP290	TTC12		JUN			AXIN2
MLH1	AURKC	H19-ICR		PRDX2	CATSPER2	TTN	MSH4	KIT	CEP350	TTC29		CD1A			APC
PEX10	SLC6A8	GTF2A1L		CCDC189	CATSPER3	UBE2C	MSH5	KLC3	CEP41	ZMYND10		CD1B			APC2
STAG3	SOAT1	SEMG1		WDR20	CATSPER4	ZNRD2	NBN	KLHL10	CEP70			CD1C			CSNK1A1L
HLA-DRB1	SLC52A2	SNURF		AURKB	CATSPERB	ZW10	POT1	KNL1	CEP78			CD1D			CSNK1A1
GAPDHS	RBMY1HP	ATXN1		GRAP2	CATSPERD	ZWINT	PRDM9	MAST2	CEP83			CD1E			TCF7
PRM1	TNFSF11	AICDA		MFN2	CATSPERG		PSMC3IP	MEIG1	CEP89			CFTR			TCF7L1
WT1	GAS5	RPS6KA2		CDC25B	CATSPERZ		RAD21	MEIOC	CEP97			CDK4			TCF7L2
BRDT	IKBKG	CTCF		GFPT2	CCDC136		RAD50	MKKS	CFAP100			YBX3			LEF1
BCL2	RABGAP1L	TTTY2		MEST	CCDC42		RAD51	MNS1	CFAP126			SYMPK			CTNNBIP1
SIRPA	S100A4	PROM1		VDAC2	CCDC63		RAD51C	NECTIN2	CFAP157			PCNA			CBY1
SOX30	KDM5C	DLK1		MAPK1	CCDC87		RBBP8	NECTIN3	CFAP161			CCND1			CHD8
STAR	TYRO3	PRMT6		RNASET2	CCIN		REC8	NEURL1	CFAP20			ERBB2			SOX17
BOLL	MUL1	DIRAS3		SLC18A1	CCNA1		RPA1	NME5	CFAP206			RUNX1			CTBP1
DMC1	VAMP7	REC8		CASP3	CCNB1IP1		RPA2	NPHP1	CFAP221			HSPA4			CTBP2
FKBPL	LINC01569	SLC22A6		AIMP2	CCNI		RPA3	NSUN2	CFAP298			SLC9A3R1			TLE7
SEMG1	ESR2	SIRPG		SPAG16	CCNYL1		SMC1A	OCA2	CFAP410			EZR			TLE1
RBM45	F2	PRB3		TET1	CCR6		SMC1B	ODF2	CFAP43			RDX			TLE2
SHOX	F2R	SRGN		TNFSF11	CDC25C		SMC3	OSBP2	CFAP44			MSN			TLE3
SEPTIN12	F5	HAUS7		MIR525	CDK16		SPO11	PACRG	CFAP46			PRKCE			TLE4
SPATA25	FGF2	SLC16A7		TP53	CDY1		STAG1	PAEP	CFAP47			ACTG1			TLE6
TGM4	FGF3	WDR20		PRM2	CDY1B		STAG2	PAFAH1B1	CFAP52			ACTB			CTNND2
TP53	FGF9	PRL		ACTB	CDY2A		STAG3	PANK2	CFAP53			CACNA1D			CREBBP
FKBP6	FGF10	CREM		VTN	CDY2B		SUN1	PCSK4	CFAP54			MAP3K5			EP300
CDC20	FMR1	PRPS2		PHB	CDYL		SUN2	PDILT	CFAP58			MAP2K7			RUVBL1
PROM1	LDOC1	PRDM9		MIR888	CELF3		SYCE1	PITHD1	CFAP61			SRC			SMAD4
MBD2	FSHB	PYGO2		TEKT4	CEP131		SYCE2	PIWIL1	CFAP65			CTTN			SMAD3
RNF8	QPCT	RABL2B		FAM71D	CEP57		SYCE3	PLA2G3	CFAP69			HCLS1			MAP3K7
ARTN	EPO	PERP		DAZ1	CETN2		SYCP1	PLD6	CFAP70			ACTR2			NLK
CDK2	GGN	CARM1		DAZL	CFAP157		SYCP2	PRKACA	CFAP73			ACTR3B			MYC
ABCB6	AFP	WNT3		ACE	CFAP206		SYCP3	PRM2	CFAP74			ACTR3C			JUN
USF1	G3BP1	XIST		AGT	CFAP43		SYNE1	PSME4	CFAP91			ACTR3			FOSL1
HORMAD1	SEMA3A	HORMAD1		EIF4G1	CFAP44		SYNE2	PTCHD3	CFAP97D1			ARPC1B			CCND1
MND1	TUBB3	XPC		A2M	CFAP47		TERF1	PYGO1	CIBAR1			ARPC1A			CCND2
CHD2	EBP	CDK2		SPAG17	CFAP54		TERF2	PYGO2	CIBAR2			ARPC2			CCND3
GTF2A1L	JTB	ZNF214		EPHX2	CFAP58		TERF2IP	QKI	CILK1			ARPC3			CCN4
NXF2B	IL1RAPL1	ZNF215		LSM5	CFAP65		TEX12	RAN	CLCN4			ARPC4			PPARD
VIM	WDHD1	DDR1		FRK	CFAP69		TEX15	REC8	CLUAP1			ARPC5			MMP7
XRCC1	HENMT1	WLS		GABPA	CFAP91		TINF2	RFX2	CNTROB			ARPC5L			PSEN1
NR1I2	H3P40	IFT74		CDAN1	CFAP97		TOP3A	RHBDD1	CPLANE1			WHAMM			PRKACA
SLC52A2	CP	COMETT		MAPK14	CFAP97D1		UBE2I	RIMBP3	CPLANE2			WAS			PRKACB
USP26	PWAR1	JAM3		CS	CFTR			RIMBP3B	CROCC			VASP			PRKACG
ENTPD6	CTLA4	TET1		MIR1208	CHD5			RIMBP3C	CSNK1D			PRKACA			TP53
GNAO1	AOC1	ESX1		CDSN	CIB1			RNF17	CYLD			PRKACB			SIAH1
SPEM1	NSMF	CYP2D6		H19-ICR	CLDN11			RNF8	DAW1			PRKACG			CACYBP
RBMY1D	MSTN	UBE2B		AHSA1	CLOCK			ROPN1	DCDC2			RAB13			SKP1
CLCA4	MAOA	KATNB1		CTCF	CNBD2			ROPN1B	DCTN1			ARHGEF18			TBL1X
CD24	MC4R	CASD1		CFTR	CNR1			ROPN1L	DCX			ROCK1			TBL1Y
MIR188	CBLL2	HSFY1		SLC26A8	CNTD1			RSPH1	DISC1			ROCK2			TBL1XR1
MIR19B1	ND6	MARCKSL1		CLCN3	CREB3L4			RSPH6A	DNAAF1			MYL2			BTRC
MIR210	NDN	SOAT1		CFAP70	CREM			SBF1	DNAAF10			EPB41L4B			FBXW11
MIR34C	NFKB1	MIR1260A		CLU	CRKL			SELENOF	DNAAF11			STK11			CUL1
MIR7-1	OTC	SOD2		AK7	CRTAP			SEMG1	DNAAF2			PRKAA1			RBX1
MARCKS	NEUROG3	SOX5		SEPTIN12	CSNK2A2			SEMG2	DNAAF3			PRKAA2			GPC4
IGF2	PRKN	SPINK2		CRK	CYLC1			SEPTIN14	DNAAF4			PRKAB1			ROR1
NANOS3	SOST	HOTTIP		RNF19A	CYLC2			SEPTIN4	DNAAF5			PRKAB2			ROR2
PABPC1	ASCC1	SRD5A2		POLDIP2	CYP26B1			SIX5	DNAAF6			PRKAG1			RYK
VCX	SERPINA1	BRCA1		CCDC9	DAZ1			SLC22A14	DNAAF8			PRKAG3			VANGL2
RNF212	STS	BRCA2		HOTAIR	DAZ2			SLC26A3	DNAH1			PRKAG2			VANGL1
NR3C1	LHCGR	GOLGA2P2Y		ACHE	DAZ3			SLC26A6	DNAH17			MYH9			PRICKLE1
DDX25	KRT18	TP53		MIR151A	DAZ4			SLC26A8	DNAH2			MYH10			PRICKLE2
H1-4	GJA1	LINC01672		MTHFR	DAZAP1			SLIRP	DNAH5			MYH11			PRICKLE4
HCRT	GK	TEX101		RNR2	DAZL			SMARCA2	DNAH7			MYH14			PRICKLE3
HLA-DPB1	CCDC141	DMRT1		NDUFS3	DDX25			SOX30	DNAH8			MYL6B			INVS
ICAM1	GPER1	HPGDS		NFE2L2	DDX4			SPACA1	DNAI1			MYL6			DAAM1
FSHR	IGSF10	GNAS		ODF1	DEDD			SPAG16	DNAI2			MYL9			DAAM2
ART3	CD274	GNRHR		ODF2	DEFB1			SPAG6	DNAI3			MYL12B			RHOA
PGAM4	PSAT1	IZUMO1		F11R	DEFB118			SPANXB1	DNAI4			MYL12A			ROCK2
MTR	IGF1	TUSC1		GMNN	DHH			SPEF2	DNAJB13			IGSF5			RAC1
DCX	INHA	ANK2		NDUFA13	DHX36			SPEM1	DNAL1			MAGI1			RAC2
ACE	INHBA	SIRPA		PDZK1	DLD			SPINK1	DNM2			SYNPO			RAC3
CCDC157	JAK2	DDX25		MAOA	DLEC1			SPINK2	DRC1			ACTN1			MAPK8
CYP19A1	KCNJ11	UHRF1		MIR27B	DMC1			SPO11	DRC7			ACTN4			MAPK10
MEI1	PLAG1	ANXA5		MIR27A	DMRT1			SRPK1	DTNBP1			MICALL2			MAPK9
HORMAD2		HLA-A		FAM50B	DMRTC2			STRBP	DYNC2H1			RAB8A			PLCB1
PWAR1		HLA-B		CABYR	DNAH1			SUN5	DYNC2I1			RAB8B			PLCB2
PIWIL4		HLA-C		GNAS	DND1			SYCP1	DYNC2I2			RAPGEF6			PLCB3
PTBP2		HLA-DQA1		GPI	DNM2			SYCP3	DYNC2LI1			RAP1A			PLCB4
ACE2		HLA-DQB1		EMC10	DNMT3A			TARBP2	DYNLL1			ITGB1			CAMK2A
MSH5		HMOX1		HIF1A	DNMT3L			TBC1D20	DYNLL2			AFDN			CAMK2D
NXF2		APCS		KLHL10	DPCD			TBC1D21	DYNLT2B			TJP2			CAMK2B
MTRR		PABPC1		HSPA2	DPY19L2			TBPL1	DZIP1			RAPGEF2			CAMK2G
F2R		AMH		HTR2A	DPY19L2P1			TCP11	DZIP1L			RAP2C			PPP3CA
ACR		PARP1		KHK	DPY19L2P2			TCP11X1	E2F4			MARVELD2			PPP3CB
OAT		DMWD		LCT	DRC7			TDRD5	EHD1			TUBA1B			PPP3CC
PABPC3		DNMT3A		LEP	DUSP13			TMEM119	EHD2			TUBA4A			PPP3R1
RIN2		DNMT3B		MIR206	DZIP1			TMF1	EHD3			TUBA3C			PPP3R2
PRMT6		HSFY2		PEX10	E2F1			TNP1	EHD4			TUBA1A			PRKCA
SIRPG		EGR4			EFCAB9			TNP2	ENO4			TUBA1C			PRKCB
TSC22D3		EPHX2			EHMT2			TOPAZ1	ENTR1			TUBA8			PRKCG
AGRP		H2BW1			EIF5A2			TPGS1	EVI5			TUBA3E			NFATC1
PARP1		TDRD6			ELL3			TRIP13	EVI5L			TUBA3D			NFATC2
		SETX			ELSPBP1			TSSK1B	EXOC4			TUBAL3			NFATC3
		TBC1D9			ERCC1			TSSK2	EXOC5						NFATC4
		UBR2			FABP9			TSSK4	FAM149B1
		NCAPD3			FAM50A			TSSK6	FAM161A
		CYP17A1			FAM9A			TTC12	FAM161B
		VPS13B			FAM9B			TTC21A	FBF1
		CD24			FAM9C			TTC26	FHDC1
		CSNK2A2			FANCA			TTLL1	FLNA
		PRPF31			FANCG			UBE2B	FNBP1L
		NLRP14			FIGNL1			UBE2J1	FOXJ1
		IFNA1			FKBP6			YTHDC2	FSIP2
		KITLG			FNDC3A			ZMYND15	FUZ
		ATXN3			FOXA3			ZPBP	GALNT11
		ABCC1			FOXJ1			ZPBP2	GAS8
		FAM47C			FOXJ2				GBF1
		MSH2			FOXJ3				GDI2
		MTR			FSCN3				GFY
		RNR2			FSHB				GK2
		CYP2R1			FSHR				GMNC
		OAT			FSIP2				GORAB
		CLDN11			GAL3ST1				GSK3B
		OTSC1			GALNT3				GSN
		PABPC3			GALNTL5				HAP1
		PGR			GAMT				HDAC6
		ABCB1			GGN				HOATZ
		CLU			GGNBP1				HSPB11
		PMS2			GGNBP2				HTT
		SMAD4			GGT1				HYDIN
		MAGEB4			GHSR				HYLS1
		SLCO6A1			GJA1				IFT122
		MIR34C			GJB3				IFT140
		IFNA13			GK2				IFT172
		STRA8			GLI1				IFT20
		RBMY2DP			GMCL1				IFT27
		IGF1			GMCL2				IFT43
		FAS			GOLGA3				IFT46
		IL2			GORASP2				IFT52
		INSL3			GPX4				IFT57
		GSTK1			GTSF1				IFT74
		KCNK3			H1-1				IFT80
		RBMY1D			H1-6				IFT81
		KIT			H1-7				IFT88
		LCT			H1-9P				INTU
		LDHC			H2AX				IQCB1
		GOLGA2P3Y			H2BC1				IQCG
		MIR139			H3-3A				IQUB
		MIR19B1			H3-3B				JHY
		MIR210			HERC2				KCNJ10
		ANO1			HERC4				KCNQ1
					HERPUD2				KCTD17
					HMGB2				KIAA0586
					HOATZ				KIF19
					HOOK1				KIF24
					HORMAD1				KIF27
					HOXA10				KIF3A
					HOXA11				KIF3B
					HROB				KIFAP3
					HSF2				KLC3
					HSF2BP				LAMA5
					HSPA2				LCA5
					HSPB11				LCA5L
					IFT20				LIMK2
					IFT27				LRGUK
					IFT81				LRRC49
					IFTAP				MACIR
					IGF2R				MAFIP
					IHO1				MAK
					IL1A				MAP4
					IMMP2L				MAPK15
					ING2				MAPRE1
					INHBB				MARK4
					INPP5B				MCIDAS
					INSL3				MEIG1
					IQCF1				MKKS
					IQCG				MKS1
					JAG2				MNS1
					JAM2				MPHOSPH9
					JAM3				NECTIN2
					KASH5				NEK1
					KATNAL1				NEURL1
					KDM2B				NME5
					KDM3A				NME8
					KHDRBS1				NOTCH1
					KIF18A				NOTO
					KIT				NPHP3
					KLC3				NUDCD3
					KLHL10				OCRL
					KNL1				ODAD1
					KRT9				ODAD2
					LARP7				ODAD3
					LGR4				ODAD4
					LIMK2				ODF2
					LRGUK				ODF2L
					LRRC8A				OFD1
					LRRK2				ONECUT1
					M1AP				ONECUT2
					MAEL				PARVA
					MAK				PCM1
					MAS1				PCNT
					MAST2				PIBF1
					MCM8				PIFO
					MEA1				PKD2
					MEI4				PKHD1
					MEIG1				PLA2G3
					MEIKIN				PLK4
					MEIOB				POC1A
					MEIOC				POC1B
					MEIOSIN				PPP1R35
					MERTK				PTPDC1
					METTL14				PTPN23
					METTL3				RAB17
					MGAT4D				RAB1A
					MICAL2				RAB23
					MKKS				RAB3IP
					MLH1				RAB8A
					MLH3				RAB8B
					MNS1				RABEP2
					MORC1				RABGAP1
					MORN2				RABL2B
					MOV10L1				RFX2
					MROH2B				RFX3
					MSH4				RFX4
					MSH6				RILP
					MYBL1				RILPL1
					MYCBP				RILPL2
					MYCBPAP				RO60
					NANOS2				ROPN1
					NANOS3				ROPN1B
					NDC1				RP1
					NDRG3				RP1L1
					NECTIN2				RP2
					NECTIN3				RPGR
					NEURL1				RPGRIP1
					NKAPL				RPGRIP1L
					NLRP14				RSPH1
					NME5				RSPH4A
					NME8				RSPH6A
					NOTCH1				RSPH9
					NPAP1				RTTN
					NPHP1				SAXO1
					NR0B1				SCLT1
					NR2C2				SDCCAG8
					NSUN2				SEPTIN2
					OAZ3				SEPTIN6
					OCA2				SEPTIN7
					ODF1				SEPTIN9
					ODF2				SGSM3
					ODF3				SLC9A3R1
					ODF4				SNAP29
					OR7C1				SNX10
					OSBP2				SPAG1
					OVOL1				SPAG16
					PACRG				SPAG17
					PAEP				SPAG6
					PAFAH1B1				SPATA6
					PAFAH1B2				SPEF1
					PAFAH1B3				SPEF2
					PAIP2				SSNA1
					PANK2				SSX2IP
					PARP11				STK36
					PATZ1				SYNE2
					PAX5				TAPT1
					PCSK4				TBC1D1
					PCYT1B				TBC1D10A
					PDILT				TBC1D10B
					PGAM2				TBC1D10C
					PGM3				TBC1D13
					PITHD1				TBC1D14
					PIWIL1				TBC1D15
					PIWIL2				TBC1D16
					PIWIL3				TBC1D17
					PIWIL4				TBC1D19
					PLA2G3				TBC1D2
					PLD6				TBC1D20
					PLEKHA1				TBC1D21
					PMCH				TBC1D22A
					PMFBP1				TBC1D22B
					POU4F2				TBC1D24
					PRDM9				TBC1D2B
					PRDX4				TBC1D3
					PRKACA				TBC1D30
					PRKACG				TBC1D32
					PRKAG1				TBC1D5
					PRM1				TBC1D7
					PRM2				TBC1D8
					PRM3				TBC1D9B
					PROK2				TCHP
					PRSS21				TCTN1
					PRSS42P				TCTN2
					PSMA8				TCTN3
					PSME4				TEKT1
					PTCHD3				TEKT2
					PTTG1				TEKT3
					PUM1				TEKT4
					PYGO1				TEKT5
					PYGO2				TESK1
					QKI				TMEM107
					RACGAP1				TMEM138
					RAD23B				TMEM17
					RAD51C				TMEM216
					RAI14				TMEM231
					RAN				TMEM237
					RB1				TMEM250
					RBMY1B				TMEM67
					RBMY1F				TMEM80
					RBMY1J				TOGARAM1
					REC8				TPGS1
					RFX2				TRAF3IP1
					RGN				TRAPPC14
					RGS2				TSGA10IP
					RHBDD1				TTBK2
					RIMBP3				TTC12
					RIMBP3B				TTC17
					RIMBP3C				TTC21A
					RNF114				TTC21B
					RNF151				TTC26
					RNF17				TTC29
					RNF8				TTC30A
					ROPN1				TTC30B
					ROPN1B				TTC36
					ROPN1L				TTC39C
					ROS1				TTC8
					RPL10L				TTLL1
					RPL39L				TTLL3
					RSPH1				TTLL8
					RSPH6A				TUB
					RUVBL1				TXNDC15
					SBF1				UBE2B
					SCMH1				UBXN10
					SELENOF				UNC119B
					SEMG1				USP6NL
					SEMG2				VANGL2
					SEPTIN12				VDAC3
					SEPTIN14				WDPCP
					SEPTIN2				WDR11
					SEPTIN4				WDR19
					SEPTIN6				WDR35
					SEPTIN7				WDR90
					SERPINA5				WRAP73
					SETX				WWTR1
					SFMBT1				YAP1
					SGPL1				ZMYND10
					SHCBP1L
					SHISA6
					SIAH1
					SIRT1
					SIX5
					SKIL
					SLC22A14
					SLC22A16
					SLC25A31
					SLC26A3
					SLC26A6
					SLC26A8
					SLC2A14
					SLC2A8
					SLC4A2
					SLC9C1
					SLCO4C1
					SLIRP
					SMAD4
					SMARCA2
					SNRPA1
					SOD1
					SOHLH1
					SOHLH2
					SOX17
					SOX30
					SOX8
					SOX9
					SPA17
					SPACA1
					SPAG11B
					SPAG16
					SPAG4
					SPAG6
					SPAG8
					SPANXA1
					SPANXA2
					SPANXB1
					SPATA16
					SPATA19
					SPATA2
					SPATA20
					SPATA24
					SPATA25
					SPATA31A1
					SPATA31A3
					SPATA31A5
					SPATA31A6
					SPATA31A7
					SPATA31C1
					SPATA31C2
					SPATA31D1
					SPATA31D3
					SPATA31D4
					SPATA31E1
					SPATA32
					SPATA46
					SPATA5
					SPATA6
					SPATA6L
					SPATA9
					SPATC1L
					SPDYA
					SPEF2
					SPEM1
					SPINK1
					SPINK2
					SPO11
					SPOCD1
					SRPK1
					SSTR1
					SSTR2
					SSTR3
					STK11
					STRA8
					STRBP
					SUN1
					SUN5
					SYCE3
					SYCP1
					SYCP2
					SYCP3
					SYNE1
					TAF1L
					TAF4B
					TAF7L
					TAFAZZIN
					TARBP2
					TBATA
					TBC1D20
					TBC1D21
					TBPL1
					TCFL5
					TCP11
					TCP11X1
					TDRD1
					TDRD12
					TDRD5
					TDRD6
					TDRD7
					TDRD9
					TDRKH
					TDRP
					TESK1
					TESK2
					TESMIN
					TEX11
					TEX14
					TEX15
					TEX19
					THEG
					TMEM119
					TMEM203
					TMF1
					TNP1
					TNP2
					TOPAZ1
					TP63
					TPGS1
					TPPP2
					TRIM27
					TRIP13
					TSGA10
					TSNAX
					TSNAXIP1
					TSPAN8
					TSPY1
					TSPY10
					TSPY2
					TSPY3
					TSPY4
					TSPY8
					TSSK1B
					TSSK2
					TSSK3
					TSSK4
					TSSK6
					TTC12
					TTC21A
					TTC26
					TTLL1
					TXNDC2
					TXNDC8
					TXNRD3
					TYRO3
					UBB
					UBE2B
					UBE2J1
					UBR2
					USP42
					USP9Y
					UTP14C
					VCX
					VIPAS39
					WDR33
					WDR48
					WFDC2
					WIPF3
					XRN2
					YBX2
					YBX3
					YTHDC1
					YTHDC2
					YTHDF2
					YY1
					ZBTB16
					ZCWPW1
					ZFP41
					ZFY
					ZGLP1
					ZMYND15
					ZNF296
					ZNF35
					ZNF449
					ZNF541
					ZNF628
					ZPBP
					ZPBP2
					ZSCAN2
					ZSCAN21
