# Supplementary material for: A single-nucleus transcriptomic atlas of primate testicular aging reveals exhaustion of the spermatogonial stem cell reservoir and loss of Sertoli cell homeostasis
Source: Protein Cell. 2022 Nov 18;14(12):888–907. doi: 10.1093/procel/pwac057 (PMC10691849; doi:10.1093/procel/pwac057)
Supplement: pwac057_suppl_Supplementary_Table_S5 [file pwac057_suppl_supplementary_table_s5.xlsx]

## Sheet: Summary
Table S5. Top differentially expressed genes (DEGs) along pseudotime trajectories for germ, spermatogonia and Sertoli cells.
The SHEET "Germ" shows top 1000 DEGs along pseudotime trajectory for germ cells, which are divided into five gene clusters.
The SHEET "SPG" shows top 400 DEGs along pseudotime trajectory of spermatogonia, which are divided into two gene clusters.
The SHEET "Sertoli" shows top 500 DEGs along pseudotime trajectory for Sertoli, which are divided into three cell states.

## Sheet: Germ
Gene	Cluster
TRIM58	5
ENSMFAG00000039610	3
C1orf100	5
AKT3	2
CEP170	5
LYST	3
B3GALNT2	3
SLC35F3	4
GNPAT	4
DCAF6	3
NME7	3
KIFAP3	4
PRRC2C	2
DNM3	2
COP1	1
RASAL2	3
TEX35	5
TOR1AIP1	4
CACNA1E	5
SHCBP1L	1
NIBAN1	5
SWT1	3
TPR	1
CRB1	3
IPO9	1
PPP1R12B	4
ETNK2	5
LEMD1	4
C4BPB	4
LPGAT1	4
ENSMFAG00000001230	5
ENAH	4
LIN9	3
CDC42BPA	3
TRIM17	4
IGSF9	5
FCRL4	4
RRNAD1	5
GON4L	1
ASH1L	2
TDRD10	1
NUP210L	3
RPRD2	1
PLEKHO1	5
LIX1L	4
WARS2	3
MAN1A2	1
SYCP1	3
TRIM33	3
PTPN22	2
MAGI3	2
AKNAD1	4
ENSMFAG00000040287	1
CDC14A	4
DPYD	2
FNBP1L	2
CCDC18	3
MTF2	3
EVI5	2
BRDT	2
HFM1	1
ZNF644	2
PKN2	2
SH3GLB1	3
ENSMFAG00000045427	1
ODF2L	3
SSX2IP	4
SLC44A5	4
LRRIQ3	2
SRSF11	2
WDR78	3
ITGB3BP	2
DOCK7	1
LEXM	4
TUT4	2
NRDC	4
OSBPL9	4
EPS15	2
AGBL4	3
ENSMFAG00000003658	4
TSPAN1	5
PIK3R3	1
GPBP1L1	3
ZSWIM5	3
RNF220	2
CCDC30	5
HIVEP3	5
SCMH1	2
NCDN	5
ZMYM4	1
CSMD2	5
HMGB4	5
PHC2	4
AZIN2	4
BSDC1	4
KPNA6	5
PHACTR4	2
EYA3	3
SLC9A1	4
RSRP1	2
ASAP3	4
ENSMFAG00000046003	3
SPATA21	4
KAZN	1
RERE	2
CHD5	4
CCDC27	4
CFAP74	3
TTLL10	5
DLG1	3
LPP	4
ENSMFAG00000001444	1
CNOT10	2
OSBPL10	4
ZCWPW2	3
SLC4A7	3
NEK10	3
THRB	4
UBE2E2	1
KCNH8	4
CPNE4	4
EPHB1	5
PPP2R3A	2
PCCB	5
NCK1	4
IL20RB	5
NME9	3
ESYT3	5
PIK3CB	1
RBP2	4
CLSTN2	4
TRIM42	5
XRN1	2
ATR	2
TRPC1	3
U2SURP	2
ENSMFAG00000044084	5
MED12L	1
RSRC1	1
IFT80	3
SMC4	1
ZBBX	3
EIF4G1	4
LRRFIP2	3
GOLGA4	3
SLC22A14	5
GORASP1	5
ULK4	3
ZBTB47	4
TOPAZ1	1
SETD2	1
ENSMFAG00000031095	4
CELSR3	5
ENSMFAG00000046650	1
SEMA3B	5
ARHGEF3	3
ENSMFAG00000037665	3
ENSMFAG00000041500	4
SETD5	2
IRAK2	5
SYN2	3
MKRN2	5
HDAC11	5
MYLK	4
STXBP5L	1
FSTL1	4
GSK3B	3
SLC9C1	2
MORC1	4
BBX	4
SENP7	1
ARL13B	3
ZNF654	2
DIP2A	2
PCBP3	1
DSCAM	1
ENSMFAG00000031514	2
CRYZL1	2
LTN1	4
TFR2	4
CUX1	2
ENSMFAG00000038324	4
BAZ1B	2
ENSMFAG00000035457	1
TPST1	2
GRB10	4
ZPBP	2
OGDH	4
DPY19L1	5
BBS9	2
ENSMFAG00000034279	1
PDE1C	4
ENSMFAG00000033189	4
HIBADH	1
C3H7orf31	4
MPP6	3
STK31	1
KLHL7	4
HDAC9	4
SNX13	4
LRRC72	4
PHF14	1
ICA1	4
GLCCI1	2
ASNS	4
AKAP9	3
RUNDC3B	4
CD36	4
CCDC146	3
KMT2E	3
IMMP2L	3
BMT2	4
ASZ1	2
AHCYL2	3
STRIP2	5
KLHDC10	3
SSMEM1	5
MKLN1	2
EXOC4	3
AKR1D1	4
TRIM24	3
MGAM2	5
EZH2	3
GALNTL5	4
RNF32	3
WDR60	3
NSD2	1
ABLIM2	4
RAB28	3
BOD1L1	2
PROM1	5
ENSMFAG00000043664	2
PPARGC1A	5
TBC1D19	3
NSUN7	2
SLC30A9	3
CFAP299	3
CCDC158	3
ART3	3
ANKRD17	2
CRACD	5
CEP135	3
SPATA18	4
SLC10A6	4
CCSER1	4
GRID2	4
EIF4E	4
GSTCD	4
TBCK	2
HSPA4L	4
SCLT1	3
ELF2	1
MAML3	2
ZNF330	5
INPP4B	4
TTC29	3
FBXW7	2
TRIM2	4
RBM46	2
NEK1	4
TENM3	1
ENSMFAG00000046470	1
TRIO	3
RETREG1	4
PDZD2	1
ZFR	1
RAI14	4
NIPBL	2
WDR70	1
LIFR	4
RICTOR	2
DHX29	3
MTREX	2
ERCC8	2
NDUFAF2	2
RNF180	1
ERBIN	2
RAD17	2
BDP1	3
ANKRD31	1
IQGAP2	4
ENSMFAG00000041903	4
RASGRF2	4
ATG10	1
XRCC4	2
RASA1	2
FAM172A	3
ENSMFAG00000037289	3
CAST	5
CHD1	4
PAM	3
PPIP5K2	3
FBXL17	2
FER	3
MAN2A1	4
APC	3
TRIM36	5
COMMD10	1
DMXL1	3
SNX24	3
FBN2	1
FNIP1	1
MEIKIN	3
SLC22A4	4
FSTL4	5
DDX46	1
BRD8	3
SIL1	4
DNAJC18	5
UBE2D2	1
PCDHGA4	5
SH3RF2	5
PPP2R2B	4
SLC36A3	4
SLC36A1	4
GLRA1	3
TENM2	2
KCNIP1	4
RANBP17	3
UBTD2	4
CPEB4	3
UIMC1	3
HNRNPH1	4
UBE3A	3
ENSMFAG00000046988	1
GABRG3	3
SLC12A6	1
DPH6	2
FSIP1	3
KNL1	1
OIP5	4
MGA	2
STARD9	5
STRC	2
CASC4	3
SPG11	2
SORD	4
GALK2	3
FAM227B	3
FGF7	3
ARPP19	4
FAM214A	3
DNAAF4	3
RFX7	1
TCF12	1
MINDY2	4
VPS13C	2
HERC1	5
ZNF609	1
PIF1	4
DIS3L	5
IQCH	3
PIAS1	2
LRRC49	3
BBS4	3
ENSMFAG00000003039	5
CCDC33	4
SCAPER	1
ENSMFAG00000035366	3
ENSMFAG00000034513	3
SH3GL3	4
HDGFL3	1
PDE8A	1
ALPK3	5
AGBL1	4
CRTC3	5
ENSMFAG00000033343	4
IGF1R	3
TEP1	5
ZFHX2	5
ENSMFAG00000003053	5
NOVA1	2
G2E3	4
STRN3	3
NUBPL	4
ARHGAP5	1
BAZ1A	4
RALGAPA1	3
MIS18BP1	1
GNG2	5
SAMD4A	4
WDHD1	3
KTN1	1
PPM1A	4
MNAT1	2
SYT16	4
MAX	5
FUT8	3
GPHN	2
VTI1B	4
PCNX1	3
RBM25	3
NUMB	3
FAM161B	4
LIN52	2
TTLL5	3
IFT43	3
SLIRP	3
CEP128	3
CATSPERB	3
BTBD7	2
DDX24	1
PPP4R4	2
CLMN	4
MOK	3
TECPR2	3
MARK3	2
COA8	4
FAM120B	3
AFDN	3
ENSMFAG00000044069	1
ARMC2	3
CEP57L1	2
REV3L	3
FRK	4
FAM184A	3
TBC1D32	3
TMEM244	4
SGK1	5
BCLAF1	2
VTA1	2
ZC2HC1B	4
ADGB	3
STXBP5	2
TAB2	2
ENSMFAG00000040746	5
SYNE1	3
SCAF8	2
SYNJ2	4
SEC63	2
PDSS2	1
ASCC3	1
PNISR	2
FHL5	4
RNGTT	3
SPACA1	4
SNX14	3
PHIP	1
COL9A1	4
CD2AP	2
TNFRSF21	4
UBR2	3
KIF6	3
ZFAND3	4
STK38	2
SLC26A8	3
ENSMFAG00000033486	2
ENSMFAG00000037520	5
PPP1R11	5
CDKAL1	2
DTNBP1	3
RANBP9	3
PHACTR1	4
ADTRP	4
PRPF4B	1
ENSMFAG00000046575	1
GMDS	1
IL1RAPL1	1
FUNDC1	4
PRICKLE3	4
DLGAP2	2
ENSMFAG00000039484	5
XKR6	1
PRSS55	4
ENSMFAG00000042199	5
MICU3	2
PSD3	4
INTS10	5
PIWIL2	1
PEBP4	1
INTS9	2
HMBOX1	3
TEX15	2
NRG1	4
PLEKHA2	5
ADAM32	3
ENSMFAG00000044676	3
ADAM2	1
POLB	4
ENSMFAG00000035800	3
RB1CC1	2
NCOA2	1
EYA1	4
ZFHX4	4
NECAB1	4
TMEM67	3
MATN2	4
VPS13B	2
RGS22	4
RNF19A	4
YWHAZ	4
UBR5	2
ODF1	5
RIMS2	3
EXT1	1
NSMCE2	2
ASAP1	1
EFR3A	2
LRRC6	3
FAM135B	4
COL22A1	4
MROH5	4
IQANK1	3
SLC6A13	5
WNK1	2
DYRK4	4
AKAP3	5
NDUFA9	5
SLC2A14	2
GABARAPL1	4
GSG1	5
PIK3C2G	3
PLCZ1	4
LMNTD1	4
ARNTL2	4
OVCH1	5
DENND5B	2
CPNE8	4
C12orf40	2
ARID2	2
SCAF11	1
HDAC7	4
TUBA1A	1
FAM186A	5
DIP2B	1
TMPRSS12	1
SLC4A8	1
CALCOCO1	5
USP15	4
C12orf56	4
TBK1	5
TSPAN8	4
RAB21	4
CAPS2	3
GLIPR1L2	2
LRRIQ1	3
MGAT4C	4
EFCAB12	5
C12orf50	4
CEP83	3
CFAP54	3
ANKS1B	4
SYCP3	2
DRAM1	5
WASHC3	5
RFX4	3
SVOP	4
FAM222A	5
ATXN2	3
HECTD4	2
MED13L	3
NOS1	5
MORN3	5
CLIP1	4
SBNO1	3
TMEM132D	4
ADGRD1	5
WDR37	4
TAF3	2
USP6NL	2
RSU1	2
MLLT10	1
DNAJC1	1
COMMD3	4
PDSS1	5
ANKRD26	2
WAC	2
CCDC7	4
CCNYL2	4
ZNF248	4
ZNF487	5
ENSMFAG00000047092	5
VSTM4	4
WDFY4	4
ARHGAP22	4
ENSMFAG00000046782	4
ENSMFAG00000043717	4
ENSMFAG00000046460	4
ENSMFAG00000003609	4
ENSMFAG00000036510	4
WAPL	3
KCNMA1	4
LRMDA	4
CFAP70	3
MICU1	1
TBATA	5
DDX50	2
JMJD1C	2
PTEN	3
RNLS	3
ENSMFAG00000031765	2
SLIT1	5
HPSE2	3
ARMH3	2
CNNM2	2
NEURL1	5
CFAP43	3
GSTO1	4
GSTO2	4
XPNPEP1	4
MXI1	3
SMC3	3
VTI1A	3
PLEKHA1	4
EDRF1	4
FANK1	3
DOCK1	5
INSYN2A	4
MGMT	1
CFAP46	3
CYP2E1	1
ENSMFAG00000006312	1
ENSMFAG00000033345	1
CNTNAP5	1
EPB41L5	1
CFAP221	3
NCKAP5	4
RAB3GAP1	3
ZRANB3	3
EPC2	3
RIF1	2
PRPF40A	3
CCDC148	3
MARCHF7	3
PSMD14	4
STK39	2
DHRS9	4
PPIG	1
ERICH2	5
DYNC1I2	2
LNPK	4
TTN	4
CCDC141	4
COL5A2	4
NABP1	4
DNAH7	3
SGO2	1
ENSMFAG00000034555	4
ORC2	3
BMPR2	1
ICA1L	3
NBEAL1	2
ABI2	2
RAPH1	3
MAP2	4
KANSL1L	2
SPAG16	3
ENSMFAG00000042551	5
TTLL4	5
DNPEP	5
PAX3	4
CUL3	3
DAW1	5
DNER	4
PSMD1	2
GIGYF2	5
ENSMFAG00000042349	5
AGAP1	1
TRAF3IP1	3
KCNQ1	1
NAP1L4	1
ANO1	4
CCS	4
PACS1	2
BEST1	4
FADS2	4
P2RX3	5
MADD	5
PHF21A	1
CRY2	4
TRIM44	3
CD44	4
CSTF3	3
CCDC73	1
ELP4	2
ENSMFAG00000040936	3
METTL15	3
LUZP2	4
ANO5	2
PRMT3	3
SPTY2D1	4
TSG101	1
PDE3B	1
PSMA1	2
ENSMFAG00000001515	4
MICAL2	4
USP47	3
RNF141	5
DENND2B	4
DNHD1	1
CLPB	4
FCHSD2	1
RNF169	3
DLG2	4
FAT3	5
CEP295	4
GRIA4	1
CWF19L2	2
CUL5	1
CADM1	3
CBL	2
CLMP	3
KIRREL3	5
FLI1	4
ZBTB44	1
NCAPD3	1
CACNA1B	1
NSMF	4
FAM166A	4
GLT6D1	5
TSC1	5
SETX	1
MED27	1
SLC27A4	5
ENSMFAG00000031210	5
STRBP	1
RABGAP1	2
TTLL11	4
CNTRL	3
MEGF9	3
HSDL2	4
PTBP3	1
ZNF483	5
MSANTD3-TMEFF1	4
ERP44	4
HEMGN	5
TSTD2	5
EXOSC3	5
C9orf24	5
DCAF12	5
ENSMFAG00000031174	5
NFX1	4
IFT74	3
ACER2	4
SAXO1	4
ADAMTSL1	4
CNTLN	1
CCDC171	2
KIAA2026	2
JAK2	3
PIP5K1B	4
ENSMFAG00000036167	1
VPS13A	3
TLE4	4
NAA35	2
MAPKAP1	1
AUH	2
SPATA31E1	5
CENPP	1
ENSMFAG00000031138	1
FANCC	3
ENSMFAG00000043281	1
HABP4	4
ENSMFAG00000041085	4
ENSMFAG00000038775	1
FER1L5	4
TMEM131	1
TSGA10	2
GCC2	2
NPHP1	3
ZC3H6	2
ENSMFAG00000002024	2
ENSMFAG00000047037	2
EXOC6B	2
ZNF638	1
EHBP1	4
USP34	3
CCDC88A	2
EML6	2
NRXN1	3
FBXO11	2
TTC7A	4
DYNC2LI1	3
THADA	3
PRKD3	2
TTC27	3
BIRC6	1
PPP1CB	4
ENSMFAG00000042822	5
NRBP1	5
ZNF513	5
ASXL2	3
ENSMFAG00000038698	1
ATAD2B	1
PUM2	2
WDR35	3
LPIN1	4
KLF11	5
TAF1B	3
IFT88	3
PSPC1	2
MPHOSPH8	3
MICU2	3
RNF17	2
CENPJ	5
PAN3	3
BRCA2	1
PDS5B	1
CCDC169	4
WBP4	3
VWA8	4
SIAH3	5
RUBCNL	4
RB1	2
CAB39L	4
TDRD3	2
PCDH9	2
PIBF1	3
RBM26	2
GPC6	3
MBNL2	3
IPO5	5
FGF14	5
TPP2	3
CCDC168	4
ARGLU1	3
TEX29	5
ATP11A	1
PPP6R2	2
TTLL8	4
TBC1D22A	4
ATXN10	1
SMC1B	2
PHF21B	4
WBP2NL	5
XPNPEP3	4
MRTFA	5
ENTHD1	1
MIEF1	5
TEX33	4
MYH9	4
RBFOX2	2
LARGE1	4
TIMP3	2
ENSMFAG00000047104	4
PRR14L	2
HORMAD2	2
TTC28	2
MYO18B	4
ENSMFAG00000046450	4
ENSMFAG00000031971	1
ENSMFAG00000046578	4
ENSMFAG00000044383	4
TBX1	5
CLTCL1	5
ENSMFAG00000001981	2
KIZ	1
SLC24A3	5
ENSMFAG00000034375	3
BANF2	4
MACROD2	3
ANKEF1	5
CRLS1	4
ATRN	1
PTPRA	3
ENSMFAG00000001294	5
SIRPD	4
MAP1LC3A	4
TP53INP2	5
NCOA6	4
IFT52	3
SLC12A5	4
CDH22	5
SYCP2	2
LSM14B	4
PSMA7	4
KCNQ2	4
CTNS	5
ZBTB4	4
DNAH2	3
PER1	5
STX8	1
CFAP52	3
GLP2R	4
CDRT4	5
MYO15A	4
ENSMFAG00000046527	5
TBC1D28	5
SSH2	2
SUZ12	2
AP2B1	4
TAF15	2
ENSMFAG00000031748	5
CALCOCO2	4
SPOP	5
AKAP1	4
ENSMFAG00000044879	5
HSF5	2
TRIM37	3
VMP1	2
BCAS3	3
HNF1B	5
FBXL20	2
CDK12	3
TOP2A	1
ATP6V0A1	3
ATXN7L3	5
GPATCH8	2
SPATA32	5
ENSMFAG00000031751	5
ENSMFAG00000001235	5
ENSMFAG00000046559	5
KANSL1	1
CDC27	1
EFCAB13	4
EFCAB3	4
TANC2	1
DDX5	4
PRKCA	1
BPTF	3
ENSMFAG00000046946	5
GGA3	5
WBP2	4
ST6GALNAC2	5
RPTOR	3
PGAP6	5
E4F1	5
UBN1	1
C16orf72	4
ATF7IP2	2
TEKT5	5
CLEC16A	1
TNP2	5
PRM2	5
ENSMFAG00000040785	5
SNX29	4
SHISA9	4
MRTFB	1
PDXDC1	4
IQCK	3
RBBP6	5
DOC2A	4
CNOT1	2
KCTD19	3
CTCF	1
NFAT5	2
ZFHX3	3
ZNF821	4
WWOX	2
ZC3H18	5
SLC66A2	4
ZNF236	2
ZNF407	3
PHLPP1	4
CDH20	1
CTIF	5
RNF165	5
EPG5	4
OSBPL1A	4
CABYR	5
TTC39C	4
LAMA3	4
ENSMFAG00000031680	4
MIB1	2
ROCK1	2
THOC1	1
COLEC12	5
EPB41L3	4
ENSMFAG00000001487	4
GNAL	1
ANKRD62	2
ENSMFAG00000046513	1
CDC34	5
CSNK1G2	4
NFIC	5
SLC25A41	5
COL5A3	4
PDE4A	5
CARM1	4
TSPAN16	5
TMEM205	5
CCDC159	4
ZNF20	5
C19orf44	5
NIBAN3	5
ELL	4
ENSMFAG00000044756	1
ENSMFAG00000036975	4
ZFP82	5
SIRT2	4
ZNF780B	5
AKT2	5
GRIK5	3
ZNF574	3
DEDD2	5
ZNF428	5
EML2	5
SNRNP70	1
TEAD2	4
TSKS	4
IZUMO2	5
EMC10	4
ZNF766	5
ENSMFAG00000036810	5
EPN1	4
DRICH1	5
CABIN1	3
FAM160A1	5
RTN4RL1	5
ENSMFAG00000003206	4

## Sheet: SPG
Gene	Cluster
RGS7	2
RYR2	1
PCNX2	1
DISC1	1
ASPM	2
CD46	1
HHAT	1
KCNH1	1
DTL	2
PTPN14	1
CENPF	2
MAGI3	1
VAV3	1
ADGRL2	1
LRRIQ3	1
NEGR1	1
PDE4B	1
NFIA	1
ZYG11A	2
STIL	2
NASP	2
ENSMFAG00000036789	2
RNF220	1
CLSPN	2
SPEN	2
LPP	2
SUSD5	1
CMTM8	1
RBMS3	1
SATB1	1
CLSTN2	1
MED12L	1
MBNL1	1
SMC4	2
TNIK	1
PLD1	1
NAALADL2	1
ENSMFAG00000046790	1
IGF2BP2	1
ETV5	1
RBM5	2
PTPRG	1
FOXP1	1
ENSMFAG00000047000	1
CNTN4	1
GRM7	1
LSAMP	1
EPHA6	1
DSCAM	1
TTC3	2
NCAM2	1
USP25	1
STAG3	2
CALN1	1
COBL	1
VWC2	1
TNS3	1
POU6F2	1
ELMO1	1
IGF2BP3	1
TMEM196	1
HDAC9	1
DGKB	1
ICA1	1
DYNC1I1	1
PPP1R9A	1
ZNF804B	1
CACNA2D1	1
SEMA3C	1
MAGI2	1
RELN	1
SRPK2	1
IMMP2L	1
FOXP2	1
KCND2	1
CADPS2	1
DGKI	1
HIPK2	1
DENND2A	1
TPK1	1
ENSMFAG00000047109	1
CNTNAP2	1
KMT2C	1
PTPRN2	1
ZNF732	2
TACC3	2
NSD2	2
HTT	2
STK32B	1
CC2D2A	1
LDB2	1
KCNIP4	2
N4BP2	2
LIMCH1	1
SHROOM3	1
KIT	2
MAPK10	1
AFF1	1
PKD2	1
HERC5	2
CCSER1	1
GRID2	1
BMPR1B	1
STPG2	1
COL25A1	1
MCUB	1
MAML3	1
RNF150	1
DCLK2	1
RAPGEF2	1
GALNTL6	1
HMGB2	2
SEMA5A	1
MYO10	1
PDZD2	1
PDE4D	1
ADAMTS6	1
MAST4	1
ENSMFAG00000041903	1
ADGRV1	1
EPB41L4A	1
PRR16	1
FBN2	1
ADAMTS19	1
CHSY3	1
ATP10B	1
GABRB2	1
TENM2	1
RNF130	2
FAM189A1	1
TJP1	1
RYR3	1
BUB1B	2
KNL1	2
ENSMFAG00000039976	2
SLC12A1	1
UNC13C	1
PRTG	1
MYO1E	1
SMAD3	1
PRC1	2
SLCO3A1	2
ADAMTS17	1
NPAS3	1
MDGA2	1
RTN1	1
SYNE2	1
ESR2	1
DCAF4	2
NRXN3	1
BCL11B	2
HSP90AA1	2
PRKN	1
REV3L	2
MAN1A1	1
NKAIN2	1
PTPRK	1
L3MBTL3	1
EYA4	1
MAP3K5	2
SYNE1	1
CNKSR3	1
SOBP	1
BACH2	1
RIMS1	1
EYS	1
BMP5	1
HSP90AB1	2
MDGA1	1
ENSMFAG00000009138	2
RIPOR2	1
CAP2	1
RBM24	1
PHACTR1	1
SYCP2L	2
ANOS1	1
TBL1X	1
SCML2	2
JADE3	2
ENSMFAG00000001879	2
CCNB3	2
TEX11	2
GCNA	2
ATRX	1
ESX1	2
TMEM164	1
DOCK11	1
ZNF280C	2
HS6ST2	1
FGF13	1
TKTL1	2
CSMD1	1
SGCZ	1
GFRA2	1
CDCA2	2
RBPMS	1
TEX15	2
NRG1	2
PRKDC	2
SGK3	1
EYA1	1
ZNF704	1
CNBD1	1
MMP16	1
PABPC1	2
ZFPM2	1
TRPS1	1
EXT1	1
KCNQ3	1
ENSMFAG00000036622	1
PTPRO	1
PRICKLE1	1
TMEM117	1
PA2G4	2
HMGA2	1
GRIP1	1
SYT1	1
PPFIA2	1
TMTC2	1
CDK17	1
ANKS1B	1
SYCP3	2
CCDC60	1
KNTC1	2
NCOR2	2
TMEM132B	1
TMEM132C	1
TMEM132D	1
ENSMFAG00000039401	2
CAMK1D	2
CACNB2	1
PIP4K2A	1
PARD3	1
NRG3	1
LRMDA	1
BICC1	1
HELLS	2
HPSE2	1
SORCS1	1
SMC3	2
ATRNL1	1
GFRA1	1
SHTN1	1
CTBP2	1
MKI67	2
DPP10	1
THSD7B	1
LYPD6	1
ENSMFAG00000044631	1
GALNT13	1
KCNJ3	1
SCN2A	1
XIRP2	1
CERS6	1
TTN	1
PDE1A	1
ITGAV	1
ANKRD44	1
SATB2	1
SGO2	2
PARD3B	1
ADAM23	1
ERBB4	1
SPAG16	1
DOCK10	1
ENSMFAG00000031087	2
RBM44	2
ANKMY1	1
KCNQ1	2
PACS1	2
ENSMFAG00000001825	1
PTPMT1	2
LDLRAD3	1
ANO3	1
PLEKHA7	1
SPON1	1
DLG2	1
GRM5	1
FAT3	1
MAML2	1
YAP1	1
DDX10	2
ZBTB16	1
ENSMFAG00000041463	2
SORL1	2
CACNA1B	2
KIAA1958	1
ENSMFAG00000033139	2
ZNF462	1
UBAP2	2
MLLT3	1
SLC24A2	1
SH3GL2	1
BNC2	1
PTPRD	1
GLIS3	1
DMRT1	2
KANK1	1
PIP5K1B	1
GDA	1
GNAQ	1
PBX3	1
ROR2	1
ENSMFAG00000031138	2
ENSMFAG00000038775	2
TBC1D8	1
RFX8	1
ENSMFAG00000002024	2
CTNNA2	1
ENSMFAG00000047037	1
ALMS1	2
WDPCP	1
CCDC85A	1
NRXN1	1
PRKCE	1
SLC8A1	1
CRIM1	1
LTBP1	1
GALNT14	2
ALK	1
ENSMFAG00000038698	1
KLHL29	1
SKA3	2
ENSMFAG00000033090	1
HMGB1	2
LHFPL6	1
ENOX1	1
DIAPH3	2
KLF12	1
TBC1D4	1
GPC5	1
GPC6	1
ABCC4	2
HS6ST3	1
STK24	1
COL4A2	1
MOV10L1	2
SMC1B	2
SGSM1	1
KIAA1671	1
SYNDIG1	1
MACROD2	1
SEL1L2	1
TPX2	2
CHD6	2
PTPRT	1
EYA2	1
ZMYND8	1
SULF2	1
ATP9A	1
TSHZ2	1
CHD3	2
NCOR1	1
TAF15	2
SPAG9	2
MSI2	1
BCAS3	1
TOP2A	2
BRCA1	2
ETV4	1
MEIOC	2
PRKCA	1
ENSMFAG00000002939	2
PRSS21	2
ANKS3	2
RBFOX1	1
SHISA9	2
BMERB1	1
CCP110	2
HS3ST4	1
NETO2	1
LRRC36	2
DPEP3	2
VAT1L	1
CDH13	1
ATP9B	2
ZNF516	1
NETO1	1
DOK6	1
BCL2	1
NEDD4L	1
TCF4	1
KATNAL2	2
FHOD3	1
ASXL3	1
KLHL14	1
GAREM1	1
DLGAP1	1
L3MBTL4	1
ANKRD62	2
CEP192	2
INSR	1
CALR	2
CACNA1A	1
CDCA8	2
ENSMFAG00000000004	2
COX3	2
FANCA	2
ENSMFAG00000046609	1
NCL	2

## Sheet: Sertoli
Gene	Cell State
TENM3	State 1
MAML3	State 1
NFIA	State 1
SGCZ	State 1
CTNNA2	State 1
BCL2	State 1
LHFPL6	State 1
NHS	State 1
GALNT17	State 1
UST	State 1
TRPM3	State 1
TSPAN5	State 1
GPHN	State 1
ANO6	State 1
SETBP1	State 1
SPATS2L	State 1
ABTB2	State 1
ARL15	State 1
ELMO1	State 1
IFI27	State 1
DCLK1	State 1
L3MBTL4	State 1
DDR2	State 1
NSUN6	State 1
TMTC1	State 1
PDE4D	State 1
PRKD1	State 1
GNA14	State 1
MTSS1	State 1
TBL1X	State 1
TPK1	State 1
KLHL4	State 1
CACNB2	State 1
KCNK13	State 1
LMCD1	State 1
TANC2	State 1
ADGRL3	State 1
CARMIL1	State 1
PCDH7	State 1
MEI4	State 1
PTPRT	State 1
SLCO3A1	State 1
UTRN	State 1
OLFM3	State 1
MAMDC2	State 1
PDGFD	State 1
TNIK	State 1
CDH11	State 1
TMTC2	State 1
GPC5	State 1
PDE3B	State 1
ADAM18	State 1
SNTB1	State 1
PLD1	State 1
LRP2	State 1
ENSMFAG00000003160	State 1
KCNIP1	State 1
FMNL2	State 1
CCSER1	State 1
ENSMFAG00000044069	State 1
GALNT18	State 1
NDST4	State 1
TMEM163	State 1
ENSMFAG00000046910	State 1
ASTN2	State 1
HES1	State 1
FAM189A1	State 1
NFIB	State 1
DAB1	State 1
EYA2	State 1
CHL1	State 1
DNM3	State 1
PRUNE2	State 1
GUCY2C	State 1
DENND1B	State 1
ADCY2	State 1
ADK	State 1
SLC24A3	State 1
RGS6	State 1
ENSMFAG00000000004	State 2
RBMS3	State 2
TSHZ2	State 2
AUTS2	State 2
SYN3	State 2
EXT1	State 2
ROBO1	State 2
SPIDR	State 2
NR3C2	State 2
HSP90AA1	State 2
LAMA2	State 2
ASAP1	State 2
COX2	State 2
CYTB	State 2
COL1A2	State 2
FBXL7	State 2
ENSMFAG00000041985	State 2
ENSMFAG00000000002	State 2
ADGRB3	State 2
IL1RAPL1	State 2
COX3	State 2
ZNF704	State 2
PRM2	State 2
LDLRAD4	State 2
SLIT2	State 2
PRKCA	State 2
7SK.129	State 2
PELI2	State 2
XYLT1	State 2
ND4	State 2
KAZN	State 2
C7	State 2
ENSMFAG00000026668	State 2
BNC2	State 2
NAV2	State 2
LTBP1	State 2
ENSMFAG00000030468	State 2
TRPS1	State 2
ND1	State 2
PTPRG	State 2
WWOX	State 2
TMEM117	State 2
SHISA6	State 2
NRXN1	State 2
PBX3	State 2
FRMPD4	State 2
ACTA2	State 2
CCDC102B	State 2
ATP6	State 2
PDZD2	State 2
MYH11	State 2
CPED1	State 2
TIMP3	State 2
PDZRN3	State 2
LSAMP	State 2
DCN	State 2
MAGI1	State 2
GRIA4	State 2
GUCY1A2	State 2
ENSMFAG00000046575	State 2
KLF12	State 2
EGFR	State 2
BRCA2	State 2
NRG3	State 2
TTC28	State 2
CST9L	State 2
CLSPN	State 2
ND2	State 2
GMDS	State 2
SDC2	State 2
FGF12	State 2
CNTNAP5	State 2
ENTHD1	State 2
APBB2	State 2
ELP4	State 2
SEMA6D	State 2
BICC1	State 2
CENPP	State 2
ANGPT2	State 2
SPOCK3	State 2
CADPS	State 2
ADAMTS17	State 2
EBF1	State 2
IGFBP7	State 2
ARHGAP24	State 2
ITGA9	State 2
DKK2	State 2
RBFOX1	State 2
ENSMFAG00000046470	State 2
GAB2	State 2
GABRB3	State 2
SMYD3	State 2
MAML2	State 2
CDH20	State 2
PTPRD	State 2
TCF7L1	State 2
POU2F2	State 2
PRKG1	State 2
RNF150	State 2
SCAPER	State 2
TOP2A	State 2
PTGDS	State 2
DLGAP2	State 2
ADGRL2	State 2
CELF2	State 2
ADCY5	State 2
RALGPS2	State 2
MEIS2	State 2
COL4A3	State 2
SSBP2	State 2
ENSMFAG00000003779	State 2
ENSMFAG00000046988	State 2
ENSMFAG00000040785	State 2
DPYD	State 2
GPR137C	State 2
EDA	State 2
RAD51B	State 2
ANTXR1	State 2
ND5	State 2
ENSMFAG00000031749	State 2
TPM1	State 2
PITPNC1	State 2
ZEB1	State 2
STPG2	State 2
RXFP1	State 2
TDRD5	State 2
RBPMS	State 2
CACNA2D3	State 2
NOVA1	State 2
CASP4	State 2
M1AP	State 2
NRP1	State 2
ENSMFAG00000035941	State 2
ENSMFAG00000017384	State 2
SLC9A9	State 2
SOBP	State 2
NELL1	State 2
IGF1	State 2
CDH12	State 2
PACRG	State 3
SUGCT	State 3
TSBP1	State 3
NKAIN3	State 3
ENSMFAG00000036618	State 3
CEP112	State 3
CCDC178	State 3
TTN	State 3
MAPK10	State 3
DNAH6	State 3
DPP10	State 3
STAT4	State 3
NEK11	State 3
ENSMFAG00000003989	State 3
KCNMA1	State 3
ENSMFAG00000003039	State 3
FGF14	State 3
ENSMFAG00000038734	State 3
C4orf45	State 3
ARMC4	State 3
CCDC91	State 3
PCDHAC2	State 3
CFAP100	State 3
MROH9	State 3
CCDC192	State 3
GALNTL5	State 3
FSIP2	State 3
ENSMFAG00000031056	State 3
LMNTD1	State 3
C12orf42	State 3
SPATA17	State 3
ERICH6B	State 3
ENSMFAG00000046674	State 3
ATP1A4	State 3
DNAH8	State 3
ADGB	State 3
SPAG16	State 3
VWA3B	State 3
ULK4	State 3
WDR49	State 3
ZBBX	State 3
PXDNL	State 3
ZNF133	State 3
SEL1L2	State 3
AGBL3	State 3
CFAP299	State 3
NOL4	State 3
FAM186A	State 3
DCST2	State 3
KCNT2	State 3
ARMC3	State 3
SLC44A5	State 3
MACROD2	State 3
C2CD6	State 3
CATSPER3	State 3
POU6F2	State 3
C2orf92	State 3
MEIKIN	State 3
PLCZ1	State 3
NMNAT3	State 3
DEUP1	State 3
ENSMFAG00000035374	State 3
DNAH3	State 3
TTC29	State 3
ENSMFAG00000046655	State 3
IQCM	State 3
MROH5	State 3
CD96	State 3
RGSL1	State 3
STAC	State 3
KCNU1	State 3
RYR2	State 3
TTLL7	State 3
SH3GL3	State 3
FAM135B	State 3
ANKMY1	State 3
HK1	State 3
SLCO6A1	State 3
PDE1A	State 3
CCDC30	State 3
HYDIN	State 3
PRICKLE3	State 3
ARMC9	State 3
EBF2	State 3
CNBD2	State 3
CEP85L	State 3
RUNDC3B	State 3
ENSMFAG00000040936	State 3
ENSMFAG00000032575	State 3
TMCO5A	State 3
CCDC146	State 3
SAXO1	State 3
LRRC9	State 3
DNAH9	State 3
TMEM244	State 3
ITGA8	State 3
ERICH3	State 3
TMEM232	State 3
HDAC9	State 3
SPAG17	State 3
LRRTM3	State 3
DNAH17	State 3
CCL28	State 3
LRRC6	State 3
NPAS3	State 3
CCDC7	State 3
EFCAB13	State 3
PHYHIPL	State 3
LRRC36	State 3
MYO5B	State 3
SLC12A1	State 3
SMIM23	State 3
AXDND1	State 3
CTNND2	State 3
ENSMFAG00000043402	State 3
CORIN	State 3
MARCHF10	State 3
ENSMFAG00000042902	State 3
AGBL4	State 3
SCN11A	State 3
ENSMFAG00000033347	State 3
ENSMFAG00000046500	State 3
TTLL11	State 3
EXPH5	State 3
RP1	State 3
RIT2	State 3
DNAH7	State 3
VASH2	State 3
DCC	State 3
SAMD4A	State 3
FAM227B	State 3
EFCAB6	State 3
OSBP2	State 3
IQCH	State 3
SPATA48	State 3
LRMDA	State 3
CTNNA3	State 3
SNTG1	State 3
ENSMFAG00000047109	State 3
FHIT	State 3
PLEKHG7	State 3
RIMS1	State 3
C11orf65	State 3
CCDC60	State 3
ENSMFAG00000037289	State 3
TMEM132B	State 3
ENSMFAG00000041085	State 3
RGS22	State 3
LRGUK	State 3
LRRIQ3	State 3
SIDT1	State 3
CHD5	State 3
UNC13C	State 3
ENSMFAG00000030925	State 3
CCDC148	State 3
ADAMTS6	State 3
MPP6	State 3
DOK6	State 3
CFAP43	State 3
GPC6	State 3
SUPT3H	State 3
CACHD1	State 3
ARHGAP15	State 3
SCN9A	State 3
GRM5	State 3
VWDE	State 3
PSD3	State 3
PPFIA2	State 3
EDIL3	State 3
KATNAL2	State 3
ASXL3	State 3
NEK10	State 3
IMMP2L	State 3
IL7	State 3
XRRA1	State 3
SPATA32	State 3
ZNF804B	State 3
PCNX2	State 3
CFAP54	State 3
IQGAP2	State 3
NECAB1	State 3
NPSR1	State 3
AK9	State 3
C17orf107	State 3
SYN2	State 3
ENSMFAG00000024362	State 3
INPP4B	State 3
KCNIP4	State 3
LUZP2	State 3
RSPO2	State 3
CFAP46	State 3
CCDC168	State 3
KNG1	State 3
DLG2	State 3
ENSMFAG00000046490	State 3
CFAP61	State 3
TRPC6	State 3
BMP5	State 3
ADGRV1	State 3
PLCL1	State 3
SCLT1	State 3
LIMCH1	State 3
ENSMFAG00000046852	State 3
PPP1R42	State 3
ATP10A	State 3
CLSTN2	State 3
NRG4	State 3
MYO3B	State 3
ENSMFAG00000046981	State 3
CACNA1A	State 3
CADM2	State 3
GRAMD1C	State 3
PPP2R2B	State 3
JAKMIP2	State 3
KCNH7	State 3
NCAM2	State 3
CCDC136	State 3
RFX3	State 3
FSIP1	State 3
ENSMFAG00000000668	State 3
WDR63	State 3
CD36	State 3
ENSMFAG00000035800	State 3
FGF7	State 3
ESR1	State 3
SLC35F3	State 3
NKX6-1	State 3
CATSPERB	State 3
EDNRA	State 3
KCNH8	State 3
ENTPD3	State 3
UNC5D	State 3
KIF6	State 3
CPA6	State 3
MOXD1	State 3
DDX4	State 3
GLIS3	State 3
DIAPH3	State 3
NCAM1	State 3
WDR64	State 3
MRVI1	State 3
RYR3	State 3
CHST9	State 3
ANO10	State 3
RERG	State 3
ERC2	State 3
ENTPD1	State 3
ENSMFAG00000001876	State 3
EFCAB11	State 3
TEX15	State 3
CR1L	State 3
ENSMFAG00000045427	State 3
TESPA1	State 3
ASAP2	State 3
SLC8A3	State 3
RNF165	State 3
GABRG1	State 3
VAV3	State 3
ENSMFAG00000034063	State 3
SLC9C1	State 3
FAM71D	State 3
ENOX1	State 3
CCDC18	State 3
PIK3C2G	State 3
PARP8	State 3
EYA1	State 3
CSMD1	State 3
KCND2	State 3
GSTCD	State 3
RIMS2	State 3
CPNE4	State 3
CCDC15	State 3
PEBP4	State 3
WDPCP	State 3
CAMKMT	State 3
CEP128	State 3
CCDC158	State 3
EPHA6	State 3
ALK	State 3
CNBD1	State 3
LRRIQ1	State 3
COL25A1	State 3
