# Supplementary material for: A single-nucleus transcriptomic atlas of primate testicular aging reveals exhaustion of the spermatogonial stem cell reservoir and loss of Sertoli cell homeostasis
Source: Protein Cell. 2022 Nov 18;14(12):888–907. doi: 10.1093/procel/pwac057 (PMC10691849; doi:10.1093/procel/pwac057)
Supplement: pwac057_suppl_Supplementary_Table_S6 [file pwac057_suppl_supplementary_table_s6.xlsx]

## Sheet: Summary
Table S6. Cell-cell interaction pairs lost and gained with age between Sertoli cells and other cell types in monkey testes.
The SHEET "Lost" shows interaction pairs lost with age between Sertoli cells and other cell types in monkey testes.
The SHEET "Gained" shows interaction pairs gained with age between Sertoli cells and other cell types in monkey testes.

## Sheet: Lost
Interaction pairs lost with age between Sertoli cells and other cell types in monkey testes
interacting_pair	cell_pair	secreted	receptor_a	receptor_b	mean(Young)	-logP(Young)	mean(Aged)	-logP(Aged)
BMR1B_AVR2A_BMP5	Sertoli_Elongating	TRUE	TRUE	FALSE	0.439	3	0.259	0
BMR1B_AVR2A_BMP5	Sertoli_SSC	TRUE	TRUE	FALSE	0.49	3	0.256	0.00436481
BMR1A_ACR2A_BMP6	Sertoli_SSC	TRUE	TRUE	FALSE	0.283	3	0.169	0
ACVR_1A2A receptor_BMP7	Sertoli_SSC	TRUE	TRUE	FALSE	0.275	3	0.139	0
BMR1A_ACR2A_BMP5	Sertoli_Elongating	TRUE	TRUE	FALSE	0.439	3	0.259	0
BMR1A_ACR2A_BMP5	Sertoli_SSC	TRUE	TRUE	FALSE	0.49	3	0.256	0
BMPR1B_BMPR2_BMPR1A	Sertoli_Diff. SPG	FALSE	TRUE	TRUE	0.627	3	0.392	0
ACVR1_BMPR2_BMP7	Sertoli_SSC	TRUE	TRUE	FALSE	0.275	3	0.139	0
BMR1B_AVR2A_BMP6	Sertoli_SSC	TRUE	TRUE	FALSE	0.283	3	0.169	0
ACVR1_BMPR2_BMP6	Sertoli_EC	TRUE	TRUE	FALSE	0.361	3	0.213	0
ACVR1_BMPR2_BMP6	Sertoli_SSC	TRUE	TRUE	FALSE	0.248	3	0.118	0
ACVR1_BMPR2_BMP5	Sertoli_Early RS	TRUE	TRUE	FALSE	0.797	3	0.654	0
ACVR1_BMPR2_BMP5	Sertoli_Elongating	TRUE	TRUE	FALSE	0.404	3	0.208	0
ACVR1_BMPR2_BMP5	Sertoli_Late RS	TRUE	TRUE	FALSE	0.761	3	0.604	0
ACVR1_BMPR2_BMP5	Sertoli_SSC	TRUE	TRUE	FALSE	0.455	3	0.205	0
ACVR_1A2A receptor_BMP5	Sertoli_Early RS	TRUE	TRUE	FALSE	0.797	3	0.654	0
ACVR_1A2A receptor_BMP5	Sertoli_Elongating	TRUE	TRUE	FALSE	0.404	3	0.208	0
ACVR_1A2A receptor_BMP5	Sertoli_Late RS	TRUE	TRUE	FALSE	0.761	3	0.604	0
ACVR_1A2A receptor_BMP5	Sertoli_SSC	TRUE	TRUE	FALSE	0.455	3	0.205	0
BMPR1B_BMPR2_BMP6	Sertoli_SSC	TRUE	TRUE	FALSE	0.623	3	0.397	0
BMPR1A_BMPR2_BMP6	Sertoli_SSC	TRUE	TRUE	FALSE	0.505	3	0.308	0
ACVR_1A2A receptor_BMP6	Sertoli_EC	TRUE	TRUE	FALSE	0.361	3	0.213	0
ACVR_1A2A receptor_BMP6	Sertoli_SSC	TRUE	TRUE	FALSE	0.248	3	0.118	0
COL18A1_a10b1 complex	Sertoli_VSMC	TRUE	FALSE	FALSE	0.379	3	0.289	0
COL4A2_a1b1 complex	Sertoli_EC	TRUE	FALSE	FALSE	0.428	3	0.333	0
COL4A2_a1b1 complex	Sertoli_Pericyte	TRUE	FALSE	FALSE	0.43	3	0.428	0
COL4A2_a1b1 complex	Sertoli_PMC	TRUE	FALSE	FALSE	0.391	3	0.375	0
COL4A2_a1b1 complex	Sertoli_VSMC	TRUE	FALSE	FALSE	0.54	3	0.387	0
COL18A1_a2b1 complex	Sertoli_SSC	TRUE	FALSE	FALSE	0.319	3	0.244	0
COL9A1_a1b1 complex	Sertoli_EC	TRUE	FALSE	FALSE	0.566	3	0.285	0
COL9A1_a1b1 complex	Sertoli_Immature Leydig	TRUE	FALSE	FALSE	0.379	3	0.245	0
COL9A1_a1b1 complex	Sertoli_Pericyte	TRUE	FALSE	FALSE	0.569	3	0.379	0
COL9A1_a1b1 complex	Sertoli_PMC	TRUE	FALSE	FALSE	0.53	3	0.326	0
COL9A1_a1b1 complex	Sertoli_VSMC	TRUE	FALSE	FALSE	0.679	3	0.338	0
JAM2_a4b1 complex	Sertoli_SSC	FALSE	FALSE	FALSE	0.671	3	0.448	0
FN1_aVb5 complex	Pericyte_Sertoli	TRUE	FALSE	FALSE	0.174	1.52288	0.194	0
COL9A1_a2b1 complex	Sertoli_SSC	TRUE	FALSE	FALSE	0.292	3	0.076	0
FN1_aVb1 complex	Pericyte_Sertoli	TRUE	FALSE	FALSE	0.174	1.39794	0.151	0
COL27A1_a10b1 complex	Sertoli_EC	TRUE	FALSE	FALSE	0.419	3	0.258	0
COL27A1_a10b1 complex	Sertoli_PMC	TRUE	FALSE	FALSE	0.296	3	0.15	0
COL27A1_a10b1 complex	Sertoli_VSMC	TRUE	FALSE	FALSE	0.271	3	0.161	0
COL27A1_a2b1 complex	Sertoli_SSC	TRUE	FALSE	FALSE	0.21	3	0.117	0
COL27A1_a1b1 complex	Sertoli_EC	TRUE	FALSE	FALSE	0.485	3	0.325	0
COL27A1_a1b1 complex	Sertoli_Immature Leydig	TRUE	FALSE	FALSE	0.298	3	0.285	0
COL27A1_a1b1 complex	Sertoli_Pericyte	TRUE	FALSE	FALSE	0.488	3	0.42	0
COL27A1_a1b1 complex	Sertoli_PMC	TRUE	FALSE	FALSE	0.449	3	0.366	0
COL27A1_a1b1 complex	Sertoli_VSMC	TRUE	FALSE	FALSE	0.598	3	0.378	0
COL9A1_a10b1 complex	Sertoli_EC	TRUE	FALSE	FALSE	0.5	3	0.218	0
COL9A1_a10b1 complex	Sertoli_PMC	TRUE	FALSE	FALSE	0.377	3	0.11	0
COL9A1_a10b1 complex	Sertoli_VSMC	TRUE	FALSE	FALSE	0.352	3	0.121	0
COL4A2_a10b1 complex	Sertoli_EC	TRUE	FALSE	FALSE	0.361	3	0.266	0
CD99_PILRA	Sertoli_Early SPC	TRUE	FALSE	TRUE	0.203	3	0.224	0
CD46_JAG1	Sertoli_Immature Leydig	FALSE	TRUE	FALSE	0.644	3	0.436	0.49485
CD46_JAG1	Sertoli_Leydig	FALSE	TRUE	FALSE	0.72	3	0.45	0.853872
CD46_JAG1	Sertoli_PMC	FALSE	TRUE	FALSE	0.582	3	0.433	0.346787
NRP2_SEMA3C	Elongated_Sertoli	TRUE	TRUE	FALSE	1.015	3	0.66	0
NRP2_SEMA3C	Elongating_Sertoli	TRUE	TRUE	FALSE	0.949	3	0.606	0
NRP2_SEMA3C	Leydig_Sertoli	TRUE	TRUE	FALSE	1.048	3	0.597	0
NRG1_LGR4	Early SPC_Sertoli	TRUE	TRUE	TRUE	0.878	3	0.555	0.00436481
NRG1_LGR4	PMC_Sertoli	TRUE	TRUE	TRUE	0.695	3	0.402	0
NRG1_LGR4	Sertoli_VSMC	TRUE	TRUE	TRUE	0.863	3	0.652	0
PLXNC1_SEMA7A	Sertoli_Late RS	FALSE	TRUE	FALSE	0.841	3	0.681	0
PLXNC1_SEMA7A	Sertoli_Leydig	FALSE	TRUE	FALSE	0.855	3	0.642	0
KIT_KITLG	SSC_Sertoli	TRUE	TRUE	FALSE	0.334	3	0.301	0
CXADR_FAM3C	Sertoli_Late SPC	TRUE	TRUE	FALSE	0.221	3	0.221	0
AXL_GAS6	Elongating_Sertoli	TRUE	TRUE	FALSE	0.221	3	0.15	0
AXL_GAS6	Sertoli_Diff. SPG	TRUE	TRUE	FALSE	0.431	3	0.236	0
AXL_GAS6	Sertoli_Leydig	TRUE	TRUE	FALSE	0.42	3	0.25	0
PDGFRA_PDGFC	Leydig_Sertoli	TRUE	TRUE	FALSE	0.653	3	0.274	0
PDGFRA_PDGFC	SSC_Sertoli	TRUE	TRUE	FALSE	0.513	3	0.247	0
MERTK_GAS6	Sertoli_Diff. SPG	TRUE	TRUE	FALSE	0.35	3	0.264	0
MERTK_GAS6	Sertoli_Leydig	TRUE	TRUE	FALSE	0.339	3	0.278	0
NRG2_ERBB3	Elongating_Sertoli	TRUE	FALSE	TRUE	0.285	3	0.07	0
NRG2_ERBB3	Late RS_Sertoli	TRUE	FALSE	TRUE	0.313	3	0.101	0
NRG2_ERBB3	Leydig_Sertoli	TRUE	FALSE	TRUE	0.261	3	0.076	0
NRG2_ERBB3	Sertoli_Sertoli	TRUE	FALSE	TRUE	0.267	3	0.081	0
LRP6_CKLF	Sertoli_Diff. SPG	TRUE	TRUE	FALSE	0.264	3	0.176	0
LRP6_CKLF	Sertoli_Early SPC	TRUE	TRUE	FALSE	0.271	3	0.196	0
LRP6_CKLF	Sertoli_SSC	TRUE	TRUE	FALSE	0.247	3	0.151	0
CD226_NECTIN2	SSC_Sertoli	FALSE	TRUE	TRUE	0.335	3	0.287	0
EFNA4_EPHA4	EC_Sertoli	TRUE	FALSE	TRUE	0.415	3	0.299	0
ERBB3_BTC	Leydig_Sertoli	TRUE	TRUE	FALSE	0.184	3	0.137	0
ERBB3_BTC	Sertoli_Sertoli	TRUE	TRUE	FALSE	0.264	3	0.028	0
NRG1_LSR	Early SPC_Sertoli	TRUE	TRUE	TRUE	0.653	3	0.438	0
GRIN2A_IL16	Sertoli_Pericyte	TRUE	TRUE	FALSE	0.419	3	0.298	0
GRIN2A_IL16	Sertoli_VSMC	TRUE	TRUE	FALSE	0.478	3	0.363	0
ERBB4_NRG4	Sertoli_Diff. SPG	TRUE	TRUE	FALSE	2.042	3	1.331	0
FGFR4_EPHA4	Diff. SPG_Sertoli	TRUE	TRUE	TRUE	0.425	3	0.319	0
TYRO3_GAS6	Sertoli_Diff. SPG	TRUE	TRUE	FALSE	0.234	3	0.146	0
TYRO3_GAS6	Sertoli_Leydig	TRUE	TRUE	FALSE	0.223	3	0.161	0
TYRO3_GAS6	VSMC_Sertoli	TRUE	TRUE	FALSE	0.237	3	0.177	0
JAM2_JAM3	Sertoli_Leydig	TRUE	FALSE	FALSE	0.668	3	0.45	0
EFNB2_EPHA4	Diff. SPG_Sertoli	FALSE	TRUE	TRUE	0.392	3	0.307	0
EFNB2_EPHA4	VSMC_Sertoli	FALSE	TRUE	TRUE	0.423	3	0.327	0
EFNB2_EPHB4	Sertoli_Elongated	FALSE	TRUE	TRUE	0.233	3	0.267	0
ADGRL1_NRG1	Early RS_Sertoli	TRUE	TRUE	TRUE	0.936	3	0.632	0
ADGRL1_NRG1	EC_Sertoli	TRUE	TRUE	TRUE	0.844	3	0.634	0
ADGRL1_NRG1	Elongating_Sertoli	TRUE	TRUE	TRUE	0.84	3	0.635	0
ADGRL1_NRG1	Late RS_Sertoli	TRUE	TRUE	TRUE	0.913	3	0.669	0.468521
ADGRL1_NRG1	Leydig_Sertoli	TRUE	TRUE	TRUE	0.815	3	0.658	0.283997
ADGRL1_NRG1	Pericyte_Sertoli	TRUE	TRUE	TRUE	0.854	3	0.653	0
ADGRL1_NRG1	PMC_Sertoli	TRUE	TRUE	TRUE	0.873	3	0.67	0.481486
ADGRL1_NRG1	VSMC_Sertoli	TRUE	TRUE	TRUE	0.862	3	0.662	0.431798
NTF3_NTRK2	Pericyte_Sertoli	TRUE	FALSE	TRUE	0.566	3	0.553	0
NTF3_NTRK2	SSC_Sertoli	TRUE	FALSE	TRUE	0.41	3	0.511	0
WNT3A_LRP1	Elongating_Sertoli	TRUE	FALSE	TRUE	0.558	3	0.379	0
PROS1_TYRO3	Sertoli_VSMC	TRUE	FALSE	TRUE	0.204	3	0.145	0
LRP1_ERFE	Sertoli_Diff. SPG	TRUE	TRUE	FALSE	0.55	3	0.371	0
EGFR_BTC	EC_Sertoli	TRUE	TRUE	FALSE	0.57	3	0.3	0
EGFR_BTC	Immature Leydig_Sertoli	TRUE	TRUE	FALSE	0.806	3	0.687	0
EGFR_BTC	Leydig_Sertoli	TRUE	TRUE	FALSE	1.501	3	1.178	0
EGFR_BTC	Pericyte_Sertoli	TRUE	TRUE	FALSE	0.74	3	0.534	0
EGFR_BTC	PMC_Sertoli	TRUE	TRUE	FALSE	0.87	3	0.758	0
EGFR_BTC	VSMC_Sertoli	TRUE	TRUE	FALSE	0.571	3	0.41	0
GRIN2D_IL16	Sertoli_VSMC	TRUE	TRUE	FALSE	0.236	3	0.185	0
RYK_WNT3A	Sertoli_Elongating	TRUE	TRUE	FALSE	0.161	3	0.131	0
EGFR_NRG1	SSC_Sertoli	TRUE	TRUE	TRUE	0.989	3	0.754	0.657577
CADM1_NECTIN3	Early SPC_Sertoli	FALSE	FALSE	FALSE	1.093	3	0.851	0.431798
CADM1_NECTIN3	Elongating_Sertoli	FALSE	FALSE	FALSE	0.884	2	0.679	0
CADM1_NECTIN3	Late RS_Sertoli	FALSE	FALSE	FALSE	1.07	3	0.841	0.19382
CADM1_NECTIN3	Sertoli_VSMC	FALSE	FALSE	FALSE	1.236	3	1.025	0
NRG1_ERBB4	Immature Leydig_Sertoli	TRUE	TRUE	TRUE	2.121	3	1.334	0
NRG1_ERBB4	Pericyte_Sertoli	TRUE	TRUE	TRUE	2.086	3	1.321	0
NRG1_ERBB4	Sertoli_EC	TRUE	TRUE	TRUE	1.133	3	0.79	0.638272
NRG1_ERBB4	Sertoli_Pericyte	TRUE	TRUE	TRUE	1.068	2	0.715	0.0457575
ERBB3_NRG1	Sertoli_Diff. SPG	TRUE	TRUE	TRUE	0.784	3	0.637	0
ERBB3_NRG1	Sertoli_Early RS	TRUE	TRUE	TRUE	0.831	3	0.617	0
ERBB3_NRG1	Sertoli_Early SPC	TRUE	TRUE	TRUE	0.651	3	0.316	0
ERBB3_NRG1	Sertoli_Elongating	TRUE	TRUE	TRUE	1.199	3	1.05	0
ERBB3_NRG1	Sertoli_Late RS	TRUE	TRUE	TRUE	0.99	3	0.855	0
ERBB3_NRG1	Sertoli_Sertoli	TRUE	TRUE	TRUE	0.941	3	0.566	0
ERBB3_NRG1	Sertoli_SSC	TRUE	TRUE	TRUE	0.722	3	0.549	0
EFNB2_EPHB1	Diff. SPG_Sertoli	FALSE	TRUE	TRUE	0.763	3	0.517	0
EFNB2_EPHB1	VSMC_Sertoli	FALSE	TRUE	TRUE	0.794	3	0.536	0
PTPRC_CD22	Sertoli_Sertoli	FALSE	FALSE	TRUE	0.352	3	0.164	0
SEMA5A_PLXNB3	Diff. SPG_Sertoli	FALSE	FALSE	TRUE	0.352	3	0.187	0.508638
AXL_IL15RA	Immature Leydig_Sertoli	TRUE	TRUE	TRUE	0.334	3	0.234	0
AXL_IL15RA	Pericyte_Sertoli	TRUE	TRUE	TRUE	0.406	3	0.313	0
AXL_IL15RA	PMC_Sertoli	TRUE	TRUE	TRUE	0.281	3	0.231	0
AXL_IL15RA	Sertoli_Sertoli	TRUE	TRUE	TRUE	0.444	3	0.247	0
AXL_IL15RA	VSMC_Sertoli	TRUE	TRUE	TRUE	0.364	3	0.223	0
NRG3_ERBB4	Early RS_Sertoli	TRUE	FALSE	TRUE	2.094	3	1.316	0
TNFSF10_RIPK1	Leydig_Sertoli	TRUE	FALSE	TRUE	0.134	3	0.128	0
NRG2_ERBB4	Elongating_Sertoli	TRUE	FALSE	TRUE	2.033	3	1.319	0
IGF1_IGF1R	EC_Sertoli	TRUE	FALSE	TRUE	1.044	3	0.727	0
IGF1_IGF1R	Pericyte_Sertoli	TRUE	FALSE	TRUE	1.044	3	0.737	0
BTC_ERBB4	Sertoli_Leydig	TRUE	FALSE	TRUE	0.895	3	1.74	0
BTC_ERBB4	Sertoli_Sertoli	TRUE	FALSE	TRUE	2.012	3	1.277	0
BTC_ERBB4	Sertoli_SSC	TRUE	FALSE	TRUE	0.575	2	0.478	0
BTC_ERBB4	Sertoli_VSMC	TRUE	FALSE	TRUE	0.879	3	0.782	0
NRP2_SEMA3F	EC_Sertoli	TRUE	TRUE	FALSE	0.308	3	0.302	0
NRP2_SEMA3F	Elongated_Sertoli	TRUE	TRUE	FALSE	0.252	3	0.149	0
NRP2_SEMA3F	Elongating_Sertoli	TRUE	TRUE	FALSE	0.187	3	0.095	0
NRP2_SEMA3F	Leydig_Sertoli	TRUE	TRUE	FALSE	0.285	3	0.085	0
NRP2_SEMA3F	PMC_Sertoli	TRUE	TRUE	FALSE	0.262	3	0.242	0
PVR_NECTIN3	Leydig_Sertoli	TRUE	TRUE	FALSE	0.836	3	0.633	0
JAM3_JAM3	Leydig_Sertoli	TRUE	FALSE	FALSE	0.4	3	0.428	0
JAM3_JAM3	Sertoli_Leydig	TRUE	FALSE	FALSE	0.4	3	0.428	0

## Sheet: Gained
Interaction pairs gained with age between Sertoli cells and other cell types in monkey testes
interacting_pair	cell_pair	secreted	receptor_a	receptor_b	mean(Young)	-logP(Young)	mean(Aged)	-logP(Aged)
IL1 receptor_IL1B	Sertoli_Late SPC	TRUE	TRUE	FALSE	0.186	0	0.203	3
BMPR1B_BMPR2_BMPR1A	Leydig_Sertoli	FALSE	TRUE	TRUE	0.454	0	0.435	3
BMPR1B_BMPR2_BMPR1A	Sertoli_EC	FALSE	TRUE	TRUE	0.643	0	0.461	3
BMPR1A_BMPR2_BMP7	Sertoli_Elongating	TRUE	TRUE	FALSE	0.508	0	0.344	3
IL1 receptor_IL1A	Sertoli_Late SPC	TRUE	TRUE	FALSE	0.185	0	0.21	3
BMPR1B_BMPR2_BMP7	Sertoli_Elongating	TRUE	TRUE	FALSE	0.626	0	0.434	3
PlexinA4_complex1_SEMA3A	Immature Leydig_Sertoli	TRUE	TRUE	FALSE	0.082	0	0.25	3
PlexinA2_complex1_SEMA3A	EC_Sertoli	TRUE	TRUE	FALSE	0.287	0	0.371	3
BMR1A_ACR2A_BMP7	Sertoli_Elongating	TRUE	TRUE	FALSE	0.286	0	0.205	3
BMR1B_AVR2A_BMP7	Sertoli_Elongating	TRUE	TRUE	FALSE	0.286	0	0.205	3
COL1A2_a1b1 complex	Sertoli_Immature Leydig	TRUE	FALSE	FALSE	0.25	0	0.398	3
TNC_a8b1 complex	Elongated_Sertoli	TRUE	FALSE	FALSE	0.168	0	0.256	3
TNC_a8b1 complex	Elongating_Sertoli	TRUE	FALSE	FALSE	0.335	0	0.367	3
TNC_a8b1 complex	Late RS_Sertoli	TRUE	FALSE	FALSE	0.169	0	0.256	3
TNC_a8b1 complex	VSMC_Sertoli	TRUE	FALSE	FALSE	0.403	0	0.243	3
COL1A2_a10b1 complex	Sertoli_PMC	TRUE	FALSE	FALSE	0.247	0	0.262	3
COL14A1_a10b1 complex	Sertoli_EC	TRUE	FALSE	FALSE	0.293	0	0.286	3
COL14A1_a10b1 complex	Sertoli_PMC	TRUE	FALSE	FALSE	0.169	0	0.178	3
COL6A6_a10b1 complex	Sertoli_EC	TRUE	FALSE	FALSE	0.311	0	0.302	3
COL6A6_a10b1 complex	Sertoli_PMC	TRUE	FALSE	FALSE	0.188	0	0.194	3
COL16A1_a2b1 complex	Immature Leydig_Sertoli	TRUE	FALSE	FALSE	0.176	0	0.158	3
COL16A1_a2b1 complex	Late RS_Sertoli	TRUE	FALSE	FALSE	0.116	0	0.141	3
COL16A1_a2b1 complex	PMC_Sertoli	TRUE	FALSE	FALSE	0.117	0	0.149	3
COL1A1_a2b1 complex	Immature Leydig_Sertoli	TRUE	FALSE	FALSE	0.758	0	0.435	3
COL1A1_a2b1 complex	PMC_Sertoli	TRUE	FALSE	FALSE	0.449	0	0.424	3
FN1_a2b1 complex	Diff. SPG_Sertoli	TRUE	FALSE	FALSE	0.134	0	0.178	3
FN1_a2b1 complex	Immature Leydig_Sertoli	TRUE	FALSE	FALSE	0.178	0	0.271	3
FN1_a2b1 complex	PMC_Sertoli	TRUE	FALSE	FALSE	0.289	0	0.374	3
FN1_a2b1 complex	SSC_Sertoli	TRUE	FALSE	FALSE	0.296	0	0.28	3
FN1_a2b1 complex	VSMC_Sertoli	TRUE	FALSE	FALSE	0.546	0	0.315	3
COL4A1_a2b1 complex	EC_Sertoli	TRUE	FALSE	FALSE	0.351	0	0.383	3
COL4A1_a2b1 complex	Elongating_Sertoli	TRUE	FALSE	FALSE	0.092	0	0.151	3
COL4A1_a2b1 complex	Immature Leydig_Sertoli	TRUE	FALSE	FALSE	0.233	0	0.224	3
COL4A1_a2b1 complex	Late SPC_Sertoli	TRUE	FALSE	FALSE	0.102	0	0.141	3
COL4A1_a2b1 complex	Pericyte_Sertoli	TRUE	FALSE	FALSE	0.809	0	0.68	3
COL4A1_a2b1 complex	PMC_Sertoli	TRUE	FALSE	FALSE	0.443	0	0.432	3
COL4A1_a2b1 complex	SSC_Sertoli	TRUE	FALSE	FALSE	0.3	0	0.291	3
COL4A1_a2b1 complex	VSMC_Sertoli	TRUE	FALSE	FALSE	0.773	0	0.587	3
COL5A1_a2b1 complex	Immature Leydig_Sertoli	TRUE	FALSE	FALSE	0.462	0	0.35	3
COL5A1_a2b1 complex	Leydig_Sertoli	TRUE	FALSE	FALSE	0.261	0	0.345	3
COL5A1_a2b1 complex	Pericyte_Sertoli	TRUE	FALSE	FALSE	0.277	0	0.273	3
COL5A1_a2b1 complex	PMC_Sertoli	TRUE	FALSE	FALSE	0.283	0	0.335	3
COL5A1_a2b1 complex	SSC_Sertoli	TRUE	FALSE	FALSE	0.175	0	0.178	3
COL5A1_a2b1 complex	VSMC_Sertoli	TRUE	FALSE	FALSE	0.256	0	0.255	3
COL4A4_a2b1 complex	Elongating_Sertoli	TRUE	FALSE	FALSE	0.304	0	0.216	3
COL4A4_a2b1 complex	Immature Leydig_Sertoli	TRUE	FALSE	FALSE	0.623	0	0.657	3
COL4A4_a2b1 complex	Late RS_Sertoli	TRUE	FALSE	FALSE	0.335	0	0.271	3
COL4A4_a2b1 complex	Leydig_Sertoli	TRUE	FALSE	FALSE	0.314	0	0.206	1.52288
COL4A4_a2b1 complex	PMC_Sertoli	TRUE	FALSE	FALSE	1.214	0	0.959	3
TGFB2_TGFbeta receptor1	Early RS_Sertoli	TRUE	FALSE	TRUE	0.08	0	0.163	3
TGFB2_TGFbeta receptor1	Immature Leydig_Sertoli	TRUE	FALSE	TRUE	0.182	0	0.234	3
TGFB2_TGFbeta receptor1	Leydig_Sertoli	TRUE	FALSE	TRUE	0.219	0	0.29	3
TGFB2_TGFbeta receptor1	PMC_Sertoli	TRUE	FALSE	TRUE	0.116	0	0.199	3
TGFB2_TGFbeta receptor1	VSMC_Sertoli	TRUE	FALSE	TRUE	0.178	0	0.276	3
COL21A1_a2b1 complex	Early RS_Sertoli	TRUE	FALSE	FALSE	0.463	0	0.535	3
COL21A1_a2b1 complex	VSMC_Sertoli	TRUE	FALSE	FALSE	0.297	0	0.236	3
COL18A1_a2b1 complex	Sertoli_Sertoli	TRUE	FALSE	FALSE	0.299	0	0.252	3
COL18A1_a2b1 complex	SSC_Sertoli	TRUE	FALSE	FALSE	0.12	0	0.16	3
COL4A3_a2b1 complex	Immature Leydig_Sertoli	TRUE	FALSE	FALSE	0.535	0	0.534	3
COL4A3_a2b1 complex	Leydig_Sertoli	TRUE	FALSE	FALSE	0.331	0	0.298	3
COL4A3_a2b1 complex	Pericyte_Sertoli	TRUE	FALSE	FALSE	0.265	0	0.219	3
COL4A3_a2b1 complex	PMC_Sertoli	TRUE	FALSE	FALSE	1.264	0	1.086	3
COL4A3_a2b1 complex	Sertoli_Sertoli	TRUE	FALSE	FALSE	0.061	0	0.131	3
COL4A3_a2b1 complex	SSC_Sertoli	TRUE	FALSE	FALSE	0.185	0	0.191	3
COL3A1_a2b1 complex	Early RS_Sertoli	TRUE	FALSE	FALSE	0.387	0	0.494	3
COL3A1_a2b1 complex	Immature Leydig_Sertoli	TRUE	FALSE	FALSE	1.234	0	0.724	3
COL3A1_a2b1 complex	Late RS_Sertoli	TRUE	FALSE	FALSE	0.429	0	0.501	3
COL3A1_a2b1 complex	Pericyte_Sertoli	TRUE	FALSE	FALSE	0.421	0	0.336	1.52288
COL3A1_a2b1 complex	PMC_Sertoli	TRUE	FALSE	FALSE	0.899	0	0.65	3
COL3A1_a2b1 complex	VSMC_Sertoli	TRUE	FALSE	FALSE	0.507	0	0.467	3
TNC_a9b1 complex	Elongated_Sertoli	TRUE	FALSE	FALSE	0.194	0	0.256	3
TNC_a9b1 complex	Elongating_Sertoli	TRUE	FALSE	FALSE	0.361	0	0.367	3
TNC_a9b1 complex	Late RS_Sertoli	TRUE	FALSE	FALSE	0.195	0	0.256	3
TNC_a9b1 complex	VSMC_Sertoli	TRUE	FALSE	FALSE	0.43	0	0.243	3
COL8A1_a2b1 complex	SSC_Sertoli	TRUE	FALSE	FALSE	0.182	0	0.194	3
COL1A2_a2b1 complex	Immature Leydig_Sertoli	TRUE	FALSE	FALSE	1.216	0	0.822	3
COL1A2_a2b1 complex	Pericyte_Sertoli	TRUE	FALSE	FALSE	0.31	0	0.261	3
COL1A2_a2b1 complex	PMC_Sertoli	TRUE	FALSE	FALSE	0.684	0	0.586	3
COL1A2_a2b1 complex	Sertoli_Sertoli	TRUE	FALSE	FALSE	0.142	0	0.237	3
COL1A2_a2b1 complex	VSMC_Sertoli	TRUE	FALSE	FALSE	0.431	0	0.348	3
COL6A6_a2b1 complex	Late RS_Sertoli	TRUE	FALSE	FALSE	0.08	0	0.175	3
COL6A6_a2b1 complex	Leydig_Sertoli	TRUE	FALSE	FALSE	0.11	0	0.296	3
COL6A6_a2b1 complex	Sertoli_Sertoli	TRUE	FALSE	FALSE	0.083	0	0.168	3
COL6A5_a2b1 complex	SSC_Sertoli	TRUE	FALSE	FALSE	0.154	0	0.134	3
COL4A6_a2b1 complex	Immature Leydig_Sertoli	TRUE	FALSE	FALSE	0.246	0	0.185	3
COL4A6_a2b1 complex	Leydig_Sertoli	TRUE	FALSE	FALSE	0.16	0	0.221	3
COL4A6_a2b1 complex	PMC_Sertoli	TRUE	FALSE	FALSE	0.18	0	0.234	3
COL4A6_a2b1 complex	VSMC_Sertoli	TRUE	FALSE	FALSE	0.242	0	0.265	3
COL4A2_a2b1 complex	EC_Sertoli	TRUE	FALSE	FALSE	0.486	0	0.508	3
COL4A2_a2b1 complex	Immature Leydig_Sertoli	TRUE	FALSE	FALSE	0.342	0	0.339	3
COL4A2_a2b1 complex	Leydig_Sertoli	TRUE	FALSE	FALSE	0.122	0	0.167	3
COL4A2_a2b1 complex	Pericyte_Sertoli	TRUE	FALSE	FALSE	0.861	0	0.882	3
COL4A2_a2b1 complex	PMC_Sertoli	TRUE	FALSE	FALSE	0.626	0	0.594	3
COL4A2_a2b1 complex	SSC_Sertoli	TRUE	FALSE	FALSE	0.601	0	0.444	3
COL4A2_a2b1 complex	VSMC_Sertoli	TRUE	FALSE	FALSE	0.955	0	0.741	3
COL4A3_a1b1 complex	Sertoli_EC	TRUE	FALSE	FALSE	0.356	0	0.332	3
COL4A3_a1b1 complex	Sertoli_Immature Leydig	TRUE	FALSE	FALSE	0.169	0	0.293	3
COL4A3_a1b1 complex	Sertoli_Pericyte	TRUE	FALSE	FALSE	0.358	0	0.427	3
COL4A3_a1b1 complex	Sertoli_PMC	TRUE	FALSE	FALSE	0.32	0	0.374	3
COL4A3_a1b1 complex	Sertoli_VSMC	TRUE	FALSE	FALSE	0.468	0	0.386	3
COL6A2_a2b1 complex	Immature Leydig_Sertoli	TRUE	FALSE	FALSE	0.686	0	0.524	3
COL6A2_a2b1 complex	Pericyte_Sertoli	TRUE	FALSE	FALSE	0.513	0	0.441	3
COL6A2_a2b1 complex	PMC_Sertoli	TRUE	FALSE	FALSE	0.624	0	0.619	3
COL6A2_a2b1 complex	VSMC_Sertoli	TRUE	FALSE	FALSE	0.421	0	0.462	3
COL9A2_a2b1 complex	Early RS_Sertoli	TRUE	FALSE	FALSE	0.336	0	0.364	3
COL9A2_a2b1 complex	Late RS_Sertoli	TRUE	FALSE	FALSE	0.336	0	0.333	3
COL7A1_a2b1 complex	Elongating_Sertoli	TRUE	FALSE	FALSE	0.177	0	0.215	3
COL7A1_a2b1 complex	Late RS_Sertoli	TRUE	FALSE	FALSE	0.169	0	0.226	3
COL6A1_a2b1 complex	PMC_Sertoli	TRUE	FALSE	FALSE	0.117	0	0.165	3
COL9A1_a2b1 complex	Elongated_Sertoli	TRUE	FALSE	FALSE	0.386	0	0.359	2
COL9A1_a2b1 complex	Elongating_Sertoli	TRUE	FALSE	FALSE	1.051	0	1.08	3
COL9A1_a2b1 complex	Late RS_Sertoli	TRUE	FALSE	FALSE	0.834	0	0.861	3
COL24A1_a1b1 complex	Sertoli_Pericyte	TRUE	FALSE	FALSE	0.359	0	0.55	3
COL24A1_a1b1 complex	Sertoli_PMC	TRUE	FALSE	FALSE	0.32	0	0.497	3
COL24A1_a1b1 complex	Sertoli_VSMC	TRUE	FALSE	FALSE	0.469	0	0.509	3
FN1_a8b1 complex	Diff. SPG_Sertoli	TRUE	FALSE	FALSE	0.094	0	0.204	3
FN1_a8b1 complex	Immature Leydig_Sertoli	TRUE	FALSE	FALSE	0.138	0	0.296	3
FN1_a8b1 complex	PMC_Sertoli	TRUE	FALSE	FALSE	0.249	0	0.4	3
FN1_a8b1 complex	SSC_Sertoli	TRUE	FALSE	FALSE	0.256	0	0.306	3
FN1_a8b1 complex	VSMC_Sertoli	TRUE	FALSE	FALSE	0.506	0	0.34	3
TGFB1_TGFbeta receptor2	Sertoli_Immature Leydig	TRUE	FALSE	TRUE	0.183	0	0.284	3
TGFB1_TGFbeta receptor1	Diff. SPG_Sertoli	TRUE	FALSE	TRUE	0.21	0	0.265	3
TGFB1_TGFbeta receptor1	Early SPC_Sertoli	TRUE	FALSE	TRUE	0.147	0	0.225	3
TGFB1_TGFbeta receptor1	EC_Sertoli	TRUE	FALSE	TRUE	0.178	0	0.296	3
TGFB1_TGFbeta receptor1	Immature Leydig_Sertoli	TRUE	FALSE	TRUE	0.131	0	0.26	3
TGFB1_TGFbeta receptor1	Late SPC_Sertoli	TRUE	FALSE	TRUE	0.171	0	0.241	3
TGFB1_TGFbeta receptor1	Leydig_Sertoli	TRUE	FALSE	TRUE	0.067	0	0.172	1.39794
TGFB1_TGFbeta receptor1	Pericyte_Sertoli	TRUE	FALSE	TRUE	0.145	0	0.242	3
TGFB1_TGFbeta receptor1	PMC_Sertoli	TRUE	FALSE	TRUE	0.133	0	0.242	3
TGFB1_TGFbeta receptor1	Sertoli_Immature Leydig	TRUE	FALSE	TRUE	0.179	0	0.259	3
TGFB1_TGFbeta receptor1	Sertoli_Sertoli	TRUE	FALSE	TRUE	0.1	0	0.178	3
TGFB1_TGFbeta receptor1	SSC_Sertoli	TRUE	FALSE	TRUE	0.148	0	0.243	3
TGFB1_TGFbeta receptor1	VSMC_Sertoli	TRUE	FALSE	TRUE	0.138	0	0.222	3
COL4A5_a2b1 complex	Diff. SPG_Sertoli	TRUE	FALSE	FALSE	0.159	0	0.156	3
COL4A5_a2b1 complex	EC_Sertoli	TRUE	FALSE	FALSE	0.293	0	0.208	3
COL4A5_a2b1 complex	Immature Leydig_Sertoli	TRUE	FALSE	FALSE	1.037	0	0.747	3
COL4A5_a2b1 complex	Leydig_Sertoli	TRUE	FALSE	FALSE	0.862	0	0.732	3
COL4A5_a2b1 complex	Pericyte_Sertoli	TRUE	FALSE	FALSE	0.823	0	0.442	3
COL4A5_a2b1 complex	PMC_Sertoli	TRUE	FALSE	FALSE	0.915	0	0.716	3
COL4A5_a2b1 complex	Sertoli_Sertoli	TRUE	FALSE	FALSE	0.313	0	0.219	3
COL4A5_a2b1 complex	SSC_Sertoli	TRUE	FALSE	FALSE	0.213	0	0.191	3
COL4A5_a2b1 complex	VSMC_Sertoli	TRUE	FALSE	FALSE	0.898	0	0.666	3
COL22A1_a2b1 complex	Elongating_Sertoli	TRUE	FALSE	FALSE	0.358	0	0.405	3
COL22A1_a2b1 complex	Late RS_Sertoli	TRUE	FALSE	FALSE	0.291	0	0.333	3
COL19A1_a10b1 complex	Sertoli_EC	TRUE	FALSE	FALSE	0.315	0	0.299	3
COL19A1_a10b1 complex	Sertoli_PMC	TRUE	FALSE	FALSE	0.191	0	0.191	3
COL4A3_a10b1 complex	Sertoli_EC	TRUE	FALSE	FALSE	0.29	0	0.265	3
COL4A3_a10b1 complex	Sertoli_PMC	TRUE	FALSE	FALSE	0.166	0	0.157	3
COL19A1_a2b1 complex	Elongating_Sertoli	TRUE	FALSE	FALSE	0.261	0	0.295	3
COL19A1_a2b1 complex	Late RS_Sertoli	TRUE	FALSE	FALSE	0.228	0	0.237	3
COL19A1_a2b1 complex	Sertoli_Sertoli	TRUE	FALSE	FALSE	0.086	0	0.166	3
COL19A1_a2b1 complex	SSC_Sertoli	TRUE	FALSE	FALSE	0.208	0	0.194	3
COL6A6_a1b1 complex	Sertoli_EC	TRUE	FALSE	FALSE	0.378	0	0.368	3
COL6A6_a1b1 complex	Sertoli_Immature Leydig	TRUE	FALSE	FALSE	0.191	0	0.329	3
COL6A6_a1b1 complex	Sertoli_Pericyte	TRUE	FALSE	FALSE	0.38	0	0.463	3
COL6A6_a1b1 complex	Sertoli_PMC	TRUE	FALSE	FALSE	0.341	0	0.41	3
COL6A6_a1b1 complex	Sertoli_VSMC	TRUE	FALSE	FALSE	0.49	0	0.422	3
COL19A1_a1b1 complex	Sertoli_EC	TRUE	FALSE	FALSE	0.381	0	0.366	3
COL19A1_a1b1 complex	Sertoli_Immature Leydig	TRUE	FALSE	FALSE	0.194	0	0.327	3
COL19A1_a1b1 complex	Sertoli_Pericyte	TRUE	FALSE	FALSE	0.383	0	0.461	3
COL19A1_a1b1 complex	Sertoli_PMC	TRUE	FALSE	FALSE	0.345	0	0.408	3
COL19A1_a1b1 complex	Sertoli_VSMC	TRUE	FALSE	FALSE	0.493	0	0.42	3
COL14A1_a1b1 complex	Sertoli_EC	TRUE	FALSE	FALSE	0.359	0	0.353	3
COL14A1_a1b1 complex	Sertoli_Immature Leydig	TRUE	FALSE	FALSE	0.172	0	0.314	3
COL14A1_a1b1 complex	Sertoli_Pericyte	TRUE	FALSE	FALSE	0.361	0	0.448	3
COL14A1_a1b1 complex	Sertoli_PMC	TRUE	FALSE	FALSE	0.323	0	0.395	3
COL14A1_a1b1 complex	Sertoli_VSMC	TRUE	FALSE	FALSE	0.471	0	0.407	3
COL5A2_a2b1 complex	Elongating_Sertoli	TRUE	FALSE	FALSE	0.729	0	0.848	3
COL5A2_a2b1 complex	Immature Leydig_Sertoli	TRUE	FALSE	FALSE	1.155	0	0.98	3
COL5A2_a2b1 complex	Late RS_Sertoli	TRUE	FALSE	FALSE	0.656	0	0.753	3
COL5A2_a2b1 complex	Pericyte_Sertoli	TRUE	FALSE	FALSE	0.536	0	0.481	1.39794
COL5A2_a2b1 complex	PMC_Sertoli	TRUE	FALSE	FALSE	0.688	0	0.614	3
COL5A2_a2b1 complex	VSMC_Sertoli	TRUE	FALSE	FALSE	0.571	0	0.468	1.39794
COL27A1_a2b1 complex	Pericyte_Sertoli	TRUE	FALSE	FALSE	0.441	0	0.313	3
COL27A1_a2b1 complex	VSMC_Sertoli	TRUE	FALSE	FALSE	0.46	0	0.219	3
COL6A3_a2b1 complex	Immature Leydig_Sertoli	TRUE	FALSE	FALSE	0.359	0	0.455	3
COL6A3_a2b1 complex	PMC_Sertoli	TRUE	FALSE	FALSE	0.516	0	0.514	3
CDH1_a2b1 complex	SSC_Sertoli	FALSE	FALSE	FALSE	0.138	0	0.136	3
COL14A1_a2b1 complex	Early RS_Sertoli	TRUE	FALSE	FALSE	0.211	0	0.171	3
COL14A1_a2b1 complex	Immature Leydig_Sertoli	TRUE	FALSE	FALSE	0.313	0	0.209	3
COL14A1_a2b1 complex	Late RS_Sertoli	TRUE	FALSE	FALSE	0.321	0	0.237	3
COL14A1_a2b1 complex	Late SPC_Sertoli	TRUE	FALSE	FALSE	0.211	0	0.152	3
COL14A1_a2b1 complex	Pericyte_Sertoli	TRUE	FALSE	FALSE	0.305	0	0.301	3
COL14A1_a2b1 complex	PMC_Sertoli	TRUE	FALSE	FALSE	0.225	0	0.169	3
COL14A1_a2b1 complex	Sertoli_Sertoli	TRUE	FALSE	FALSE	0.064	0	0.153	1.69897
COL14A1_a2b1 complex	SSC_Sertoli	TRUE	FALSE	FALSE	0.307	0	0.24	3
COL14A1_a2b1 complex	VSMC_Sertoli	TRUE	FALSE	FALSE	0.514	0	0.47	3
LAMC1_a2b1 complex	Diff. SPG_Sertoli	TRUE	FALSE	FALSE	0.362	0	0.328	3
LAMC1_a2b1 complex	EC_Sertoli	TRUE	FALSE	FALSE	0.466	0	0.435	3
LAMC1_a2b1 complex	Immature Leydig_Sertoli	TRUE	FALSE	FALSE	0.489	0	0.46	3
LAMC1_a2b1 complex	Leydig_Sertoli	TRUE	FALSE	FALSE	0.274	0	0.21	3
LAMC1_a2b1 complex	Pericyte_Sertoli	TRUE	FALSE	FALSE	0.439	0	0.442	3
LAMC1_a2b1 complex	PMC_Sertoli	TRUE	FALSE	FALSE	0.353	0	0.333	3
LAMC1_a2b1 complex	Sertoli_Sertoli	TRUE	FALSE	FALSE	0.178	0	0.209	3
LAMC1_a2b1 complex	SSC_Sertoli	TRUE	FALSE	FALSE	0.421	0	0.349	3
LAMC1_a2b1 complex	VSMC_Sertoli	TRUE	FALSE	FALSE	0.648	0	0.492	3
COL11A2_a2b1 complex	Elongating_Sertoli	TRUE	FALSE	FALSE	0.352	0	0.477	3
COL11A2_a2b1 complex	Late RS_Sertoli	TRUE	FALSE	FALSE	0.197	0	0.256	3
COL24A1_a2b1 complex	Elongating_Sertoli	TRUE	FALSE	FALSE	0.773	0	0.83	3
COL24A1_a2b1 complex	Late RS_Sertoli	TRUE	FALSE	FALSE	0.634	0	0.743	3
COL24A1_a2b1 complex	Late SPC_Sertoli	TRUE	FALSE	FALSE	0.603	0	0.689	3
COL4A5_a1b1 complex	Sertoli_Immature Leydig	TRUE	FALSE	FALSE	0.421	0.00436481	0.38	3
LAMC1_a6b1 complex	Sertoli_Diff. SPG	TRUE	FALSE	FALSE	0.275	0.443697	0.291	3
LAMC1_a6b1 complex	Sertoli_Sertoli	TRUE	FALSE	FALSE	0.206	0	0.234	3
COL12A1_a2b1 complex	Early RS_Sertoli	TRUE	FALSE	FALSE	0.194	0	0.153	3
COL12A1_a2b1 complex	Elongating_Sertoli	TRUE	FALSE	FALSE	0.269	0	0.238	3
COL12A1_a2b1 complex	Immature Leydig_Sertoli	TRUE	FALSE	FALSE	0.228	0	0.17	3
COL12A1_a2b1 complex	Late RS_Sertoli	TRUE	FALSE	FALSE	0.191	0	0.168	3
COL12A1_a2b1 complex	Pericyte_Sertoli	TRUE	FALSE	FALSE	0.263	0	0.277	3
COL12A1_a2b1 complex	VSMC_Sertoli	TRUE	FALSE	FALSE	0.244	0	0.231	3
COL11A1_a2b1 complex	Leydig_Sertoli	TRUE	FALSE	FALSE	0.367	0	0.195	3
COL11A1_a2b1 complex	SSC_Sertoli	TRUE	FALSE	FALSE	0.162	0	0.132	3
COL5A3_a2b1 complex	Early RS_Sertoli	TRUE	FALSE	FALSE	0.475	0	0.482	3
COL5A3_a2b1 complex	Elongating_Sertoli	TRUE	FALSE	FALSE	0.981	0	1.017	3
COL5A3_a2b1 complex	Late RS_Sertoli	TRUE	FALSE	FALSE	1.008	0	1.057	3
EPHA4_EFNB1	Sertoli_Leydig	FALSE	TRUE	FALSE	0.374	0	0.337	3
EGFR_TGFB1	Late RS_Sertoli	TRUE	TRUE	FALSE	0.25	0	0.331	3
EGFR_TGFB1	SSC_Sertoli	TRUE	TRUE	FALSE	0.336	0.00436481	0.292	1.69897
NRP2_SEMA3C	Pericyte_Sertoli	TRUE	TRUE	FALSE	0.946	0	0.71	3
NRP2_SEMA3C	VSMC_Sertoli	TRUE	TRUE	FALSE	0.902	0	0.65	3
NRG1_LGR4	Sertoli_Immature Leydig	TRUE	TRUE	TRUE	0.818	0	0.661	3
GLRA2_FAM3C	Sertoli_SSC	TRUE	TRUE	FALSE	0.191	0	0.171	3
PLXNC1_SEMA7A	Leydig_Sertoli	FALSE	TRUE	FALSE	0.294	0.769551	0.263	3
PLXNC1_SEMA7A	SSC_Sertoli	FALSE	TRUE	FALSE	0.284	0.376751	0.349	3
NECTIN2_NECTIN3	Immature Leydig_Sertoli	FALSE	TRUE	FALSE	0.852	0	0.681	3
SIRPA_CD47	SSC_Sertoli	FALSE	TRUE	TRUE	0.116	0	0.14	3
NTRK1_NAMPT	Elongating_Sertoli	TRUE	TRUE	FALSE	0.207	0	0.221	3
FGFR1_NCAM1	Immature Leydig_Sertoli	TRUE	TRUE	TRUE	0.523	0	0.655	3
ADORA1_ENTPD1	Sertoli_Diff. SPG	FALSE	TRUE	FALSE	0.239	0	0.309	3
ADORA1_ENTPD1	Sertoli_Early RS	FALSE	TRUE	FALSE	0.388	0	0.521	3
ADORA1_ENTPD1	Sertoli_EC	FALSE	TRUE	FALSE	0.374	0	0.296	3
ADORA1_ENTPD1	Sertoli_Immature Leydig	FALSE	TRUE	FALSE	0.328	0	0.376	3
ADORA1_ENTPD1	Sertoli_Late SPC	FALSE	TRUE	FALSE	0.343	0	0.29	3
ADORA1_ENTPD1	Sertoli_PMC	FALSE	TRUE	FALSE	0.386	0	0.44	3
ADORA1_ENTPD1	Sertoli_SSC	FALSE	TRUE	FALSE	0.189	0	0.259	3
ADORA1_ENTPD1	Sertoli_VSMC	FALSE	TRUE	FALSE	0.364	0	0.351	3
EPHB1_EFNB1	Sertoli_Leydig	FALSE	TRUE	FALSE	0.745	0	0.546	3
BMP7_PTPRK	Elongating_Sertoli	TRUE	FALSE	TRUE	0.107	0	0.232	3
BMP7_PTPRK	SSC_Sertoli	TRUE	FALSE	TRUE	0.13	0	0.217	3
CD226_NECTIN2	Leydig_Sertoli	FALSE	TRUE	TRUE	0.319	0	0.326	3
GRIN2A_IL16	Sertoli_Early RS	TRUE	TRUE	FALSE	0.39	0	0.366	3
ERBB4_NRG4	Leydig_Sertoli	TRUE	TRUE	FALSE	0.842	0	1.837	3
ERBB4_NRG4	Sertoli_Sertoli	TRUE	TRUE	FALSE	1.958	0	1.374	3
ERBB4_NRG4	VSMC_Sertoli	TRUE	TRUE	FALSE	0.826	0	0.879	3
HLA-DPB1_NRG1	Pericyte_Sertoli	TRUE	TRUE	TRUE	0.749	0	0.712	3
FGFR1_FGF7	Immature Leydig_Sertoli	TRUE	TRUE	FALSE	0.483	0	0.646	3
ADORA2B_ENTPD1	SSC_Sertoli	FALSE	TRUE	FALSE	0.27	0	0.269	1.52288
NRP1_SEMA3A	EC_Sertoli	TRUE	TRUE	FALSE	0.517	0	0.488	3
NRP1_SEMA3A	Immature Leydig_Sertoli	TRUE	TRUE	FALSE	0.779	0	0.955	3
NRP1_SEMA3A	Leydig_Sertoli	TRUE	TRUE	FALSE	0.163	0	0.246	3
NRP1_SEMA3A	Pericyte_Sertoli	TRUE	TRUE	FALSE	0.633	0	0.604	3
NRP1_SEMA3A	PMC_Sertoli	TRUE	TRUE	FALSE	0.338	0	0.394	3
NRP1_SEMA3A	VSMC_Sertoli	TRUE	TRUE	FALSE	0.557	0	0.557	3
EFNB2_EPHB3	Sertoli_Elongated	FALSE	TRUE	TRUE	0.19	0	0.362	3
TGFB1_TGFBR3	Sertoli_Early RS	TRUE	FALSE	TRUE	0.255	0	0.22	3
TGFB1_TGFBR3	Sertoli_VSMC	TRUE	FALSE	TRUE	0.198	0	0.354	3
CD160_TNFRSF14	Sertoli_EC	FALSE	TRUE	TRUE	0.203	0	0.164	3
CD160_TNFRSF14	Sertoli_Immature Leydig	FALSE	TRUE	TRUE	0.192	0	0.192	3
CD160_TNFRSF14	Sertoli_Pericyte	FALSE	TRUE	TRUE	0.172	0	0.164	3
JAM2_JAM3	Leydig_Sertoli	TRUE	FALSE	FALSE	0.371	0	0.451	3
JAM2_JAM3	Sertoli_EC	TRUE	FALSE	FALSE	0.68	0	0.521	3
JAM2_JAM3	Sertoli_Pericyte	TRUE	FALSE	FALSE	0.678	0	0.495	3
JAM2_JAM3	Sertoli_PMC	TRUE	FALSE	FALSE	0.679	0	0.519	3
CADM1_CADM1	EC_Sertoli	FALSE	FALSE	FALSE	1.189	0	1.07	3
CADM1_CADM1	Sertoli_EC	FALSE	FALSE	FALSE	1.189	0	1.07	3
EGFR_COPA	Late RS_Sertoli	TRUE	TRUE	FALSE	0.452	0	0.449	3
CD6_ALCAM	Early RS_Sertoli	TRUE	FALSE	FALSE	0.127	0	0.214	3
EPHB6_EFNB2	Pericyte_Sertoli	TRUE	TRUE	TRUE	0.13	0	0.29	3
PROS1_TYRO3	Immature Leydig_Sertoli	TRUE	FALSE	TRUE	0.248	0	0.225	3
PROS1_TYRO3	Leydig_Sertoli	TRUE	FALSE	TRUE	0.221	0	0.225	3
GRIN2D_IL16	Sertoli_Early RS	TRUE	TRUE	FALSE	0.148	0	0.188	3
GRIN2D_IL16	Sertoli_Late SPC	TRUE	TRUE	FALSE	0.181	0.657577	0.17	3
GRIN2D_IL16	Sertoli_Leydig	TRUE	TRUE	FALSE	0.159	0.0457575	0.224	3
GPR37_PSAP	Sertoli_EC	TRUE	TRUE	FALSE	0.134	0	0.17	3
GPR37_PSAP	Sertoli_Leydig	TRUE	TRUE	FALSE	0.153	0	0.176	3
CADM1_NECTIN3	Sertoli_EC	FALSE	FALSE	FALSE	1.185	0	1.024	3
CADM1_NECTIN3	Sertoli_PMC	FALSE	FALSE	FALSE	1.151	0	1.009	3
ANGPT2_TEK	Sertoli_EC	TRUE	FALSE	TRUE	0.608	0	0.529	3
ANGPT2_TEK	Sertoli_Leydig	TRUE	FALSE	TRUE	0.124	0	0.184	3
ANGPT2_TEK	Sertoli_SSC	TRUE	FALSE	TRUE	0.151	0	0.187	3
NRG1_ERBB4	Sertoli_Early RS	TRUE	TRUE	TRUE	0.964	0	0.849	3
NRG1_ERBB4	Sertoli_Early SPC	TRUE	TRUE	TRUE	0.968	0.0555173	0.822	3
PROS1_AXL	Immature Leydig_Sertoli	TRUE	FALSE	TRUE	0.445	0	0.315	3
PROS1_AXL	Leydig_Sertoli	TRUE	FALSE	TRUE	0.418	0	0.314	3
PROS1_AXL	Sertoli_Leydig	TRUE	FALSE	TRUE	0.176	0.00436481	0.157	3
CXCL11_DPP4	Late SPC_Sertoli	TRUE	FALSE	TRUE	0.228	0	0.186	3
NRG3_ERBB4	Late SPC_Sertoli	TRUE	FALSE	TRUE	2.012	0	1.336	3
NRG3_ERBB4	Sertoli_Early RS	TRUE	FALSE	TRUE	0.229	0	0.389	3
NRG3_ERBB4	Sertoli_Early SPC	TRUE	FALSE	TRUE	0.233	0	0.362	3
NRG3_ERBB4	Sertoli_Leydig	TRUE	FALSE	TRUE	0.838	0	1.818	3
NRG3_ERBB4	Sertoli_Sertoli	TRUE	FALSE	TRUE	1.954	0	1.355	3
NRG3_ERBB4	Sertoli_SSC	TRUE	FALSE	TRUE	0.518	0	0.556	3
NRG3_ERBB4	Sertoli_VSMC	TRUE	FALSE	TRUE	0.822	0	0.86	3
DPP4_CXCL12	Sertoli_Immature Leydig	TRUE	TRUE	FALSE	0.219	0	0.207	3
DPP4_CXCL12	Sertoli_PMC	TRUE	TRUE	FALSE	0.246	0	0.2	3
NRG2_ERBB4	Sertoli_Early RS	TRUE	FALSE	TRUE	0.289	0	0.364	3
NRG2_ERBB4	Sertoli_Early SPC	TRUE	FALSE	TRUE	0.294	0	0.336	3
NRG2_ERBB4	Sertoli_EC	TRUE	FALSE	TRUE	0.458	0	0.305	1.30103
NRG2_ERBB4	Sertoli_SSC	TRUE	FALSE	TRUE	0.578	0.958607	0.531	3
NRG1_NETO2	Diff. SPG_Sertoli	TRUE	TRUE	TRUE	0.639	0	0.756	3
NRG1_NETO2	Early RS_Sertoli	TRUE	TRUE	TRUE	0.686	0	0.736	3
NRG1_NETO2	Elongating_Sertoli	TRUE	TRUE	TRUE	1.054	0	1.169	3
NRG1_NETO2	Late RS_Sertoli	TRUE	TRUE	TRUE	0.846	0	0.974	3
NRG1_NETO2	Sertoli_Sertoli	TRUE	TRUE	TRUE	0.797	0	0.685	3
NRG1_NETO2	SSC_Sertoli	TRUE	TRUE	TRUE	0.578	0	0.667	1.52288
IGF1_IGF1R	Late RS_Sertoli	TRUE	FALSE	TRUE	1.009	0	0.785	3
NTRK1_COPA	Elongating_Sertoli	TRUE	TRUE	FALSE	0.356	0	0.305	3
FGF7_FGFR2	Sertoli_Leydig	TRUE	FALSE	TRUE	0.528	0	0.609	3
JAM3_JAM3	EC_Sertoli	TRUE	FALSE	FALSE	0.412	0	0.499	3
JAM3_JAM3	Pericyte_Sertoli	TRUE	FALSE	FALSE	0.409	0	0.473	3
JAM3_JAM3	PMC_Sertoli	TRUE	FALSE	FALSE	0.411	0	0.497	3
JAM3_JAM3	Sertoli_EC	TRUE	FALSE	FALSE	0.412	0	0.499	3
JAM3_JAM3	Sertoli_Pericyte	TRUE	FALSE	FALSE	0.409	0	0.473	3
JAM3_JAM3	Sertoli_PMC	TRUE	FALSE	FALSE	0.411	0	0.497	3
EFNA5_EPHA4	EC_Sertoli	FALSE	FALSE	TRUE	0.431	0	0.426	3
